# Supplementary material for: Biodiversity data and new species descriptions of polychaetes from offshore waters of the Falkland Islands, an area undergoing hydrocarbon exploration
Source: Zookeys. 2020 Jun 3;938:1–86. doi: 10.3897/zookeys.938.49349 (PMC7286948; doi:10.3897/zookeys.938.49349)
Supplement: XML Treatment for Harmothoe anderssoni [file zookeys.938.49349-treatment1.xml]

<!DOCTYPE tp:taxon-treatment
  PUBLIC "-//TaxonX//DTD Taxonomic Treatment Publishing DTD v0 20100105//EN" "tax-treatment-NSO.dtd">
<tp:taxon-treatment xmlns:tp="http://www.plazi.org/taxpub"><tp:treatment-meta><kwd-group><label>Taxon classification</label><kwd><named-content xmlns:xlink="http://www.w3.org/1999/xlink" content-type="kingdom">Animalia</named-content></kwd><kwd><named-content xmlns:xlink="http://www.w3.org/1999/xlink" content-type="order">Phyllodocida</named-content></kwd><kwd><named-content xmlns:xlink="http://www.w3.org/1999/xlink" content-type="family">Polynoidae</named-content></kwd></kwd-group><mixed-citation publication-type="journal"><person-group><name><surname>Neal</surname><given-names>Lenka</given-names></name><name><surname>Paterson</surname><given-names>Gordon L. J.</given-names></name><name><surname>Blockley</surname><given-names>David</given-names></name><name><surname>Scott</surname><given-names>Ben</given-names></name><name><surname>Sherlock</surname><given-names>Emma</given-names></name><name><surname>Huque</surname><given-names>Cate</given-names></name><name><surname>Glover</surname><given-names>Adrian G.</given-names></name></person-group><article-title>Biodiversity data and new species descriptions of polychaetes from offshore waters of the Falkland Islands, an area undergoing hydrocarbon exploration</article-title><source>Zookeys</source><day>03</day><month>6</month><year>2020</year><volume>938</volume><fpage>1</fpage><lpage>86</lpage><pub-id pub-id-type="doi">10.3897/zookeys.938.49349</pub-id></mixed-citation></tp:treatment-meta><tp:nomenclature><tp:taxon-name><object-id xmlns:xlink="http://www.w3.org/1999/xlink" content-type="arpha" xlink:type="simple">B39AD3AA-3CE6-517D-B4D9-EA0424947A1B</object-id>
              <tp:taxon-name-part taxon-name-part-type="genus" reg="Harmothoe">Harmothoe</tp:taxon-name-part>
              <tp:taxon-name-part taxon-name-part-type="species" reg="anderssoni">anderssoni</tp:taxon-name-part>
            </tp:taxon-name><tp:taxon-authority>Bergström, 1916</tp:taxon-authority><xref ref-type="fig" rid="F2">Figures 2</xref><xref ref-type="fig" rid="F3">, 3</xref><xref ref-type="fig" rid="F4">, 4</xref><tp:nomenclature-citation-list><tp:nomenclature-citation><tp:taxon-name>
                  <tp:taxon-name-part taxon-name-part-type="genus" reg="Harmothoe">Harmothoe</tp:taxon-name-part> <tp:taxon-name-part taxon-name-part-type="species" reg="anderssoni">anderssoni</tp:taxon-name-part></tp:taxon-name><comment>Bergström, 1916: 286; <xref ref-type="bibr" rid="B42">Monro 1930</xref>: 57.</comment></tp:nomenclature-citation><tp:nomenclature-citation><tp:taxon-name>
                  <tp:taxon-name-part taxon-name-part-type="genus" reg="Eunoe">Eunoe</tp:taxon-name-part> <tp:taxon-name-part taxon-name-part-type="species" reg="anderssoni">anderssoni</tp:taxon-name-part></tp:taxon-name><comment>(Bergström, 1916): <xref ref-type="bibr" rid="B43">Monro 1936</xref>: 90; <xref ref-type="bibr" rid="B32">Hartman 1953</xref>: 31.</comment></tp:nomenclature-citation><tp:nomenclature-citation><tp:taxon-name>
                  <tp:taxon-name-part taxon-name-part-type="genus" reg="Hermadion">Hermadion</tp:taxon-name-part> <tp:taxon-name-part taxon-name-part-type="species" reg="anderssoni">anderssoni</tp:taxon-name-part></tp:taxon-name><comment>(Bergström, 1916): <xref ref-type="bibr" rid="B23">Fauvel 1950</xref>: 754.</comment></tp:nomenclature-citation><tp:nomenclature-citation><tp:taxon-name>
                  <tp:taxon-name-part taxon-name-part-type="genus" reg="Harmothoe">Harmothoe</tp:taxon-name-part> (<tp:taxon-name-part taxon-name-part-type="subgenus" reg="Eunoe">Eunoe</tp:taxon-name-part>) <tp:taxon-name-part taxon-name-part-type="species" reg="anderssoni">anderssoni</tp:taxon-name-part></tp:taxon-name><comment>(Bergström, 1916): <xref ref-type="bibr" rid="B30">Hartmann-Schröder and Rosenfeldt 1990</xref>: 92; <xref ref-type="bibr" rid="B31">Hartmann-Schröder and Rosenfeldt 1992</xref>: 89.</comment></tp:nomenclature-citation></tp:nomenclature-citation-list></tp:nomenclature><tp:treatment-sec sec-type="material" id="SECID0ENTBG"><title>Materials.</title><p>Sample 40MFC, 442 m, <named-content xmlns:xlink="http://www.w3.org/1999/xlink" content-type="dwc:verbatimCoordinates" xlink:type="simple"><named-content content-type="geo-json" specific-use="{&#34;type&#34;:&#34;Point&#34;,&#34;coordinates&#34;:[-59.084556,-49.340395]}" id="NCID0EWTBG" xlink:type="simple">-49.3403947, -59.0845558</named-content></named-content>, coll. 23/04/2012, Ind. 1, NHM.2018.24629. Sample 75MFC, 438 m, <named-content xmlns:xlink="http://www.w3.org/1999/xlink" content-type="dwc:verbatimCoordinates" xlink:type="simple"><named-content content-type="geo-json" specific-use="{&#34;type&#34;:&#34;Point&#34;,&#34;coordinates&#34;:[-59.126234,-49.338388]}" id="NCID0E5TBG" xlink:type="simple">-49.3383880, -59.1262342</named-content></named-content>, coll. 22/03/2012, Ind. 1, NHM.2018.21524. Sample 28MFA, 452 m, <named-content xmlns:xlink="http://www.w3.org/1999/xlink" content-type="dwc:verbatimCoordinates" xlink:type="simple"><named-content content-type="geo-json" specific-use="{&#34;type&#34;:&#34;Point&#34;,&#34;coordinates&#34;:[-59.085223,-49.304419]}" id="NCID0EGUBG" xlink:type="simple">-49.3044189, -59.0852225</named-content></named-content>, coll. 23/04/2012, Ind. 1, NHM.2018.24377. Sample 30MFB, 456 m, <named-content xmlns:xlink="http://www.w3.org/1999/xlink" content-type="dwc:verbatimCoordinates" xlink:type="simple"><named-content content-type="geo-json" specific-use="{&#34;type&#34;:&#34;Point&#34;,&#34;coordinates&#34;:[-59.030206,-49.303970]}" id="NCID0EOUBG" xlink:type="simple">-49.3039703, -59.0302064</named-content></named-content>, coll. 25/04/2012, Ind. 1, NHM.2018.24424. Sample 35MFB, 450 m, <named-content xmlns:xlink="http://www.w3.org/1999/xlink" content-type="dwc:verbatimCoordinates" xlink:type="simple"><named-content content-type="geo-json" specific-use="{&#34;type&#34;:&#34;Point&#34;,&#34;coordinates&#34;:[-59.057371,-49.322186]}" id="NCID0EWUBG" xlink:type="simple">-49.3221858, -59.0573711</named-content></named-content>, coll. 15/04/2012, Ind. 1, NHM.2018.24490. Sample 36MFB, 450 m, <named-content xmlns:xlink="http://www.w3.org/1999/xlink" content-type="dwc:verbatimCoordinates" xlink:type="simple"><named-content content-type="geo-json" specific-use="{&#34;type&#34;:&#34;Point&#34;,&#34;coordinates&#34;:[-59.029853,-49.321958]}" id="NCID0E5UBG" xlink:type="simple">-49.3219581, -59.0298531</named-content></named-content>, coll. 25/04/2012, Ind. 1, NHM.2018.24508. Sample 38MFB, 434 m, <named-content xmlns:xlink="http://www.w3.org/1999/xlink" content-type="dwc:verbatimCoordinates" xlink:type="simple"><named-content content-type="geo-json" specific-use="{&#34;type&#34;:&#34;Point&#34;,&#34;coordinates&#34;:[-59.139613,-49.340818]}" id="NCID0EGVBG" xlink:type="simple">-49.3408178, -59.1396133</named-content></named-content>, coll. 23/04/2012, Ind. 1, NHM.2018.24547. Sample 42MFC, 433 m, <named-content xmlns:xlink="http://www.w3.org/1999/xlink" content-type="dwc:verbatimCoordinates" xlink:type="simple"><named-content content-type="geo-json" specific-use="{&#34;type&#34;:&#34;Point&#34;,&#34;coordinates&#34;:[-59.166839,-49.359008]}" id="NCID0EOVBG" xlink:type="simple">-49.3590078, -59.1668389</named-content></named-content>, coll. 14/04/2012, Ind. 1, NHM.2018.24664. Sample 53MFC, 444 m, <named-content xmlns:xlink="http://www.w3.org/1999/xlink" content-type="dwc:verbatimCoordinates" xlink:type="simple"><named-content content-type="geo-json" specific-use="{&#34;type&#34;:&#34;Point&#34;,&#34;coordinates&#34;:[-59.111600,-49.375133]}" id="NCID0EWVBG" xlink:type="simple">-49.3751330, -59.1116004</named-content></named-content>, coll. 25/03/2012, Ind. 1, NHM.2018.24908. Sample 67MFB, 442 m, <named-content xmlns:xlink="http://www.w3.org/1999/xlink" content-type="dwc:verbatimCoordinates" xlink:type="simple"><named-content content-type="geo-json" specific-use="{&#34;type&#34;:&#34;Point&#34;,&#34;coordinates&#34;:[-59.110290,-49.288947]}" id="NCID0E5VBG" xlink:type="simple">-49.2889470, -59.1102897</named-content></named-content>, coll. 19/03/2012, Ind. 1, NHM.2018.25176. Sample 75MFB, 438 m, <named-content xmlns:xlink="http://www.w3.org/1999/xlink" content-type="dwc:verbatimCoordinates" xlink:type="simple"><named-content content-type="geo-json" specific-use="{&#34;type&#34;:&#34;Point&#34;,&#34;coordinates&#34;:[-59.126234,-49.338388]}" id="NCID0EGWBG" xlink:type="simple">-49.3383880, -59.1262342</named-content></named-content>, coll. 22/03/2012, Ind. 1, NHM.2018.21519. Sample 77MFA, 432 m, <named-content xmlns:xlink="http://www.w3.org/1999/xlink" content-type="dwc:verbatimCoordinates" xlink:type="simple"><named-content content-type="geo-json" specific-use="{&#34;type&#34;:&#34;Point&#34;,&#34;coordinates&#34;:[-59.126008,-49.351163]}" id="NCID0EOWBG" xlink:type="simple">-49.3511630, -59.1260079</named-content></named-content>, coll. 22/03/2012, Ind. 1, NHM.2018.21547. Sample 19MFA, 443 m, <named-content xmlns:xlink="http://www.w3.org/1999/xlink" content-type="dwc:verbatimCoordinates" xlink:type="simple"><named-content content-type="geo-json" specific-use="{&#34;type&#34;:&#34;Point&#34;,&#34;coordinates&#34;:[-59.168052,-49.287054]}" id="NCID0EWWBG" xlink:type="simple">-49.2870544, -59.1680519</named-content></named-content>, coll. 17/04/2012, Ind. 2, NHM.2018.11562–11563. Sample 82MFA, 443 m, <named-content xmlns:xlink="http://www.w3.org/1999/xlink" content-type="dwc:verbatimCoordinates" xlink:type="simple"><named-content content-type="geo-json" specific-use="{&#34;type&#34;:&#34;Point&#34;,&#34;coordinates&#34;:[-59.167245,-49.261497]}" id="NCID0E5WBG" xlink:type="simple">-49.2614970, -59.1672448</named-content></named-content>, coll. 16/03/2012, Ind. 2, NHM.2018.12638–12639. Sample 56MFC, 450 m <named-content xmlns:xlink="http://www.w3.org/1999/xlink" content-type="dwc:verbatimCoordinates" xlink:type="simple"><named-content content-type="geo-json" specific-use="{&#34;type&#34;:&#34;Point&#34;,&#34;coordinates&#34;:[-59.054401,-49.245117]}" id="NCID0EGXBG" xlink:type="simple">-49.2451170, -59.0544011</named-content></named-content>, coll. 18/03/2012, Ind. 3, NHM.2018.13437–13439.</p></tp:treatment-sec><tp:treatment-sec sec-type="description" id="SECID0ELXBG"><title>Description.</title><p>Voucher, NHM.2018.24629, a complete specimen (in two fragments) with 35 segments (Fig. <xref ref-type="fig" rid="F2">2a</xref>), 7.5 mm long and 2 mm wide, including parapodia, but excluding chaetae. Voucher (SEM specimen on stub), NHM.2018.21524, a complete specimen with 35 segments 5 mm long and 1.5 mm wide, including parapodia, but excluding chaetae (Fig. <xref ref-type="fig" rid="F2">2b</xref>).</p><fig id="F2" position="float" orientation="portrait"><object-id xmlns:xlink="http://www.w3.org/1999/xlink" content-type="doi" xlink:type="simple">10.3897/zookeys.938.49349.figure2</object-id><object-id xmlns:xlink="http://www.w3.org/1999/xlink" content-type="arpha" xlink:type="simple">0F447A45-BC09-5CA8-95C9-1156F1665AE7</object-id><label>Figure 2.</label><caption><p><italic><tp:taxon-name><tp:taxon-name-part taxon-name-part-type="genus" reg="Harmothoe">Harmothoe</tp:taxon-name-part> <tp:taxon-name-part taxon-name-part-type="species" reg="anderssoni">anderssoni</tp:taxon-name-part></tp:taxon-name></italic> (voucher NHM.2018.24629, unless stated otherwise) <bold>a</bold> complete specimen (in two fragments) in dorsal view <bold>b</bold> SEM micrograph of the complete specimen in dorsal view (voucher, NHM.2018.21524) <bold>c</bold> detail of prostomium in dorsal view <bold>d</bold> pygidium with pygidial cirri in ventral view. Scale bars: 1 mm (<bold>a, d</bold>); 2 mm (<bold>b</bold>).</p></caption><graphic xmlns:xlink="http://www.w3.org/1999/xlink" xlink:href="zookeys-938-001-g002.jpg" position="float" orientation="portrait" xlink:type="simple" id="oo_417680.jpg"><uri content-type="original_file" xlink:type="simple">https://binary.pensoft.net/fig/417680</uri></graphic></fig><p>Prostomium bilobed, with cephalic peaks (Fig. <xref ref-type="fig" rid="F2">2b, c</xref>); ceratophore of median antenna in anterior notch, style of median antenna papillate, slightly inflated subdistally, then abruptly tapering; lateral antennae inserted ventrally with styles papillate, tapering. Anterior pair of eyes situated dorsolaterally on widest part of prostomium, posterior pair dorsally near hind margin of prostomium. Palps papillate, tapering.</p><p>Tentaculophores inserted laterally to prostomium, each with notochaetae; styles of dorsal and ventral tentacular cirri papillate, slightly inflated subdistally, then abruptly tapering; the dorsal cirri longer than ventral cirri. Second segment with first pair of elytra, biramous parapodia, and long buccal (ventral) cirri.</p><p>Fifteen pairs of elytra covering dorsum, on segments 2, 4, 5, 7, on alternating segments until segment 23, then on segments 26, 29 and 32; all elytra present in voucher specimen (NHM.2018.24629) (Fig. <xref ref-type="fig" rid="F2">2a</xref>). Outer lateral margin of elytra with dense fringe of long, filiform papillae (Figs <xref ref-type="fig" rid="F3">3d</xref>; <xref ref-type="fig" rid="F4">4a</xref>), such papillae also cover elytral surface in between tubercles. Elytral surface covered with 3 forms of tubercles (Figs <xref ref-type="fig" rid="F3">3e</xref>; <xref ref-type="fig" rid="F4">4a–e</xref>): small and conical microtubercules confined to anteriormostmargin of elytra (form 1) begin to increase in size, becoming cylindrical to conical, distally somewhat truncated (form 2) and this form covers most of elytral surface; posteriormost margin of elytra with several (8–10) cylindrical to conical distally multifid macrotubercles (form 3).</p><fig id="F3" position="float" orientation="portrait"><object-id xmlns:xlink="http://www.w3.org/1999/xlink" content-type="doi" xlink:type="simple">10.3897/zookeys.938.49349.figure3</object-id><object-id xmlns:xlink="http://www.w3.org/1999/xlink" content-type="arpha" xlink:type="simple">937F0D82-479F-5127-867A-8A5A6C61AC9E</object-id><label>Figure 3.</label><caption><p><italic><tp:taxon-name><tp:taxon-name-part taxon-name-part-type="genus" reg="Harmothoe">Harmothoe</tp:taxon-name-part> <tp:taxon-name-part taxon-name-part-type="species" reg="anderssoni">anderssoni</tp:taxon-name-part></tp:taxon-name></italic> (voucher, NHM.2018.24629) <bold>a</bold> mid-body parapodium, insert showing line drawing of supra-acicular neuropodial lobe <bold>b</bold> bidentate neurochaetae <bold>c</bold> unidentate neurochaetae <bold>d</bold> mid-body elytron showing elongated marginal papillae <bold>e</bold> detail of elytral surface from mid-body elytron showing multifid macrotubercules. Scale bars: 500 µm (<bold>a, d</bold>); 50 µm (<bold>b, c</bold>); 200 µm (<bold>e</bold>).</p></caption><graphic xmlns:xlink="http://www.w3.org/1999/xlink" xlink:href="zookeys-938-001-g003.jpg" position="float" orientation="portrait" xlink:type="simple" id="oo_417681.jpg"><uri content-type="original_file" xlink:type="simple">https://binary.pensoft.net/fig/417681</uri></graphic></fig><p>Parapodia biramous (Fig. <xref ref-type="fig" rid="F3">3a</xref>); notopodia with elongate acicular lobe; neuropodia larger than notopodia, with short slender supracicular process (Fig. <xref ref-type="fig" rid="F3">3a</xref>, insert) tips of noto- and neuro-acicula penetrating epidermis. Cirrigerous segments with indistinct dorsal tubercules and cylindrical cirrophores, styles of dorsal cirri very long (slightly longer than neurochaetae), slender, papillate, tapering. Ventral cirri from chaetiger 2 where long and basally inserted; on subsequent chaetigers ventral cirri short, smooth, tapering, medially inserted on neuropodia. Nephridial papillae distinct from chaetiger 6 till end of the body.</p><p>Notochaetae stouter than neurochaetae. Notochaetae curved, with distinct rows of spines on convex side and blunt, unidentate tip; numerous, arranged in ca. five rows, increasing in length with each row (Fig. <xref ref-type="fig" rid="F3">3a</xref>). Neurochaetae uni- and bidentate (Figs <xref ref-type="fig" rid="F3">3b, c</xref>; <xref ref-type="fig" rid="F4">4f</xref>); lower and mid neurochaetae unidentate, falcate, subdistally with spines; upper neurochaetae few, bidentate with slender secondary tooth (often abraded), subdistally with spines.</p><p>Pygidium with a pair of very long (reaching back over ten segments), thin, papillate anal cirri (Fig. <xref ref-type="fig" rid="F2">2d</xref>).</p><fig id="F4" position="float" orientation="portrait"><object-id xmlns:xlink="http://www.w3.org/1999/xlink" content-type="doi" xlink:type="simple">10.3897/zookeys.938.49349.figure4</object-id><object-id xmlns:xlink="http://www.w3.org/1999/xlink" content-type="arpha" xlink:type="simple">9746447D-9777-5730-A6EF-F17F1FED5DC8</object-id><label>Figure 4.</label><caption><p><italic><tp:taxon-name><tp:taxon-name-part taxon-name-part-type="genus" reg="Harmothoe">Harmothoe</tp:taxon-name-part> <tp:taxon-name-part taxon-name-part-type="species" reg="anderssoni">anderssoni</tp:taxon-name-part></tp:taxon-name></italic> (SEM micrograph), (voucher, NHM.2018.21524) <bold>a</bold> detached elytron from mid-body <bold>b</bold> detail of the multifid macrotubercles <bold>c</bold> detail of the posterior elytral margin <bold>d</bold> detail of microtubercules from the mid-section of the elytra <bold>e</bold> detail of conical microtubercules near the anterior elytral margin <bold>f</bold> detail of bidentate neurochaetae. Scale bars: 500 µm (<bold>a</bold>); 100 µm (<bold>b, c, e</bold>); 50 µm (<bold>d</bold>); 20 µm (<bold>f</bold>).</p></caption><graphic xmlns:xlink="http://www.w3.org/1999/xlink" xlink:href="zookeys-938-001-g004.jpg" position="float" orientation="portrait" xlink:type="simple" id="oo_417682.jpg"><uri content-type="original_file" xlink:type="simple">https://binary.pensoft.net/fig/417682</uri></graphic></fig></tp:treatment-sec><tp:treatment-sec sec-type="remarks" id="SECID0EM4BG"><title>Remarks.</title><p>During preliminary assessment of Falkland Islands specimens these were assigned to <italic><tp:taxon-name><tp:taxon-name-part taxon-name-part-type="genus" reg="Harmothoe">Harmothoe</tp:taxon-name-part></tp:taxon-name></italic> due to presence of bidentate neurochaetae, as well as other generic characters such short body, 15 segments with elytra, prostomium with cephalic peaks and neuropodia with supra-acicular lobes. However, this species did not match any described or recently reviewed species of <italic><tp:taxon-name><tp:taxon-name-part taxon-name-part-type="genus" reg="Harmothoe">Harmothoe</tp:taxon-name-part></tp:taxon-name></italic> from the Southern and South Atlantic Oceans (<xref ref-type="bibr" rid="B3">Barnich et al. 2006</xref>; <xref ref-type="bibr" rid="B4">Barnich and Fiege 2009</xref>; <xref ref-type="bibr" rid="B5">Barnich and Fiege 2010</xref>; <xref ref-type="bibr" rid="B6">Barnich et al. 2012</xref>; <xref ref-type="bibr" rid="B41">Miranda and Brasil 2014</xref>). The form of elytra was, however, consistent with that described for <italic><tp:taxon-name><tp:taxon-name-part taxon-name-part-type="genus" reg="Eunoe">Eunoe</tp:taxon-name-part> <tp:taxon-name-part taxon-name-part-type="species" reg="anderssoni">anderssoni</tp:taxon-name-part></tp:taxon-name></italic>, a Southern Ocean species, which has a confused taxonomic history. It was originally placed in genus <italic><tp:taxon-name><tp:taxon-name-part taxon-name-part-type="genus" reg="Harmothoe">Harmothoe</tp:taxon-name-part></tp:taxon-name></italic> by <xref ref-type="bibr" rid="B7">Bergström (1916)</xref>, referred to as <italic><tp:taxon-name><tp:taxon-name-part taxon-name-part-type="genus" reg="Eunoe">Eunoe</tp:taxon-name-part></tp:taxon-name></italic> by <xref ref-type="bibr" rid="B43">Monro (1936)</xref>, moved to <italic><tp:taxon-name><tp:taxon-name-part taxon-name-part-type="genus" reg="Hermadion">Hermadion</tp:taxon-name-part></tp:taxon-name></italic> by <xref ref-type="bibr" rid="B23">Fauvel (1950)</xref> and again considered <italic><tp:taxon-name><tp:taxon-name-part taxon-name-part-type="genus" reg="Eunoe">Eunoe</tp:taxon-name-part></tp:taxon-name></italic> by <xref ref-type="bibr" rid="B34">Hartman (1966)</xref>. Our understanding is that the reports of <italic><tp:taxon-name><tp:taxon-name-part taxon-name-part-type="genus" reg="Polynoe">Polynoe</tp:taxon-name-part> <tp:taxon-name-part taxon-name-part-type="species" reg="hirsuta">hirsuta</tp:taxon-name-part></tp:taxon-name></italic> from Chile by <xref ref-type="bibr" rid="B20">Ehlers (1901)</xref> are misidentified specimens of <italic><tp:taxon-name><tp:taxon-name-part taxon-name-part-type="genus" reg="Hermadion">H.</tp:taxon-name-part> <tp:taxon-name-part taxon-name-part-type="species" reg="anderssoni">anderssoni</tp:taxon-name-part></tp:taxon-name></italic>, given they were recognised as such by <xref ref-type="bibr" rid="B7">Bergström (1916)</xref> and <xref ref-type="bibr" rid="B23">Fauvel (1950)</xref>. Given that Ehlers’ specimens are not available for examination we prefer not to include these in formal synonymy.</p><p>The genera <italic><tp:taxon-name><tp:taxon-name-part taxon-name-part-type="genus" reg="Eunoe">Eunoe</tp:taxon-name-part></tp:taxon-name> and <tp:taxon-name><tp:taxon-name-part taxon-name-part-type="genus" reg="Hermadion">Hermadion</tp:taxon-name-part></tp:taxon-name></italic> share some characters with <italic><tp:taxon-name><tp:taxon-name-part taxon-name-part-type="genus" reg="Harmothoe">Harmothoe</tp:taxon-name-part></tp:taxon-name></italic> such as a short body and the presence of 15 elytragerous segments (see e.g., Barnichand Fiege 2009, 2010; <xref ref-type="bibr" rid="B13">Bock et al. 2010</xref>), but while prostomial cephalic peaks and neuropodial supracicular lobes are present in <italic><tp:taxon-name><tp:taxon-name-part taxon-name-part-type="genus" reg="Harmothoe">Harmothoe</tp:taxon-name-part></tp:taxon-name></italic> and <italic><tp:taxon-name><tp:taxon-name-part taxon-name-part-type="genus" reg="Eunoe">Eunoe</tp:taxon-name-part></tp:taxon-name></italic>, these are lacking in <italic><tp:taxon-name><tp:taxon-name-part taxon-name-part-type="genus" reg="Hermadion">Hermadion</tp:taxon-name-part></tp:taxon-name></italic> (see Barnich and Fiege 2006). However, <italic><tp:taxon-name><tp:taxon-name-part taxon-name-part-type="genus" reg="Eunoe">Eunoe</tp:taxon-name-part></tp:taxon-name></italic> supposed to have only unidentate neurochaetae (see e.g., <xref ref-type="bibr" rid="B4">Barnich and Fiege 2009</xref>, <xref ref-type="bibr" rid="B5">2010</xref>), while supra-acicular neurochaetae in Falkland Island specimens are clearly bidentate. Unfortunately, <xref ref-type="bibr" rid="B7">Bergström (1916)</xref> did not comment on the form of neurochaetae in detail, but subsequently both unidentate and bidentate neurochaetae were reported in <italic><tp:taxon-name><tp:taxon-name-part taxon-name-part-type="genus" reg="Eunoe">Eunoe</tp:taxon-name-part> <tp:taxon-name-part taxon-name-part-type="species" reg="anderssoni">anderssoni</tp:taxon-name-part></tp:taxon-name></italic> by <xref ref-type="bibr" rid="B43">Monro (1936)</xref>, <xref ref-type="bibr" rid="B32">Hartman (1953)</xref> and <xref ref-type="bibr" rid="B31">Hartmann-Schröder and Rosenfeldt (1992)</xref>. <xref ref-type="bibr" rid="B43">Monro (1936)</xref> commented that three out of six specimens had unidentate chaetae only, but in our experience, the slender secondary tooth becomes easily abraded, which may erroneously lead to the conclusion that all neurochaetae are unidentate. The original placement of this species in genus <italic><tp:taxon-name><tp:taxon-name-part taxon-name-part-type="genus" reg="Harmothoe">Harmothoe</tp:taxon-name-part></tp:taxon-name></italic> is therefore justified and is referred to here as <italic><tp:taxon-name><tp:taxon-name-part taxon-name-part-type="genus" reg="Harmothoe">Harmothoe</tp:taxon-name-part> <tp:taxon-name-part taxon-name-part-type="species" reg="anderssoni">anderssoni</tp:taxon-name-part></tp:taxon-name></italic>. It is important to stress that this decision is driven by practical ease of identification rather than phylogenetic position of this species. Recent molecular work on <tp:taxon-name><tp:taxon-name-part taxon-name-part-type="family">Polynoidae</tp:taxon-name-part></tp:taxon-name> suggests paraphyly of <italic><tp:taxon-name><tp:taxon-name-part taxon-name-part-type="genus" reg="Harmothoe">Harmothoe</tp:taxon-name-part></tp:taxon-name></italic> (e.g., <xref ref-type="bibr" rid="B47">Norlinder et al. 2012</xref>) and the current designation of polynoid genera is likely problematic. Here, we do not attempt to solve systematic difficulties, but provide new information on <italic><tp:taxon-name><tp:taxon-name-part taxon-name-part-type="genus" reg="Harmothoe">Harmothoe</tp:taxon-name-part> <tp:taxon-name-part taxon-name-part-type="species" reg="anderssoni">anderssoni</tp:taxon-name-part></tp:taxon-name></italic> with photographs, high quality SEM images (see also <xref ref-type="bibr" rid="B31">Hartmann-Schröder and Rosenfeldt 1992</xref>) and detailed description of this species based on material from Falkland Islands.</p></tp:treatment-sec><tp:treatment-sec sec-type="distribution" id="SECID0E3FAI"><title>Distribution.</title><p>This species is known from Adélie Coast, Kerguelen Islands, South Georgia, South Orkneys and the Antarctic (<xref ref-type="bibr" rid="B31">Hartmann-Schröder and Rosenfeldt 1992</xref>). Here, we record this species from the North Falklands Basin, ca. 450 m depth.</p></tp:treatment-sec><ref-list><ref id="B42"><mixed-citation xmlns:xlink="http://www.w3.org/1999/xlink" xlink:type="simple"><person-group><name name-style="western"><surname>Monro</surname><given-names>CC</given-names></name></person-group> (<year>1930</year>) <article-title>Polychaete worms.</article-title><source>Discovery Reports, Cambridge</source><volume>2</volume>: <fpage>1</fpage>–<lpage>222</lpage>.</mixed-citation></ref><ref id="B43"><mixed-citation xmlns:xlink="http://www.w3.org/1999/xlink" xlink:type="simple"><person-group><name name-style="western"><surname>Monro</surname><given-names>CC</given-names></name></person-group> (<year>1936</year>) <article-title>Polychaete worms II.</article-title><source>Discovery Reports, Cambridge</source><volume>12</volume>: <fpage>59</fpage>–<lpage>198</lpage>.</mixed-citation></ref><ref id="B32"><mixed-citation xmlns:xlink="http://www.w3.org/1999/xlink" xlink:type="simple"><person-group><name name-style="western"><surname>Hartman</surname><given-names>O</given-names></name></person-group> (<year>1953</year>) Non-pelagic <tp:taxon-name><tp:taxon-name-part taxon-name-part-type="class">polychaeta</tp:taxon-name-part></tp:taxon-name> of the Swedish Antarctic Expedition 1901–1903. Further Zoological Results of the Swedish Antarctic Expedition 1901–1903 4(11): 1–83.</mixed-citation></ref><ref id="B23"><mixed-citation xmlns:xlink="http://www.w3.org/1999/xlink" xlink:type="simple"><person-group><name name-style="western"><surname>Fauvel</surname><given-names>P</given-names></name></person-group> (<year>1950</year>) Missions du batiment polaire “Commandant-Charcot” récoltes faites en Terre Adélie (1950) I. Annélides Polychètes. Bulletin du Muséum d’Histoire Naturelle, Paris, Series 2 22(6): 753–773.</mixed-citation></ref><ref id="B30"><mixed-citation xmlns:xlink="http://www.w3.org/1999/xlink" xlink:type="simple"><person-group><name name-style="western"><surname>Hartmann-Schröder</surname><given-names>G</given-names></name><name name-style="western"><surname>Rosenfeldt</surname><given-names>P</given-names></name></person-group> (<year>1990</year>) <article-title>Die Polychaeten der “Walther Herwig”-Reise 68/1 nach Elephant Island (Antarktis).</article-title><source>Mitteilungen aus den Hamburgischen Zoologischen Museum und Institut</source><volume>87</volume>: <fpage>89</fpage>–<lpage>122</lpage>.</mixed-citation></ref><ref id="B31"><mixed-citation xmlns:xlink="http://www.w3.org/1999/xlink" xlink:type="simple"><person-group><name name-style="western"><surname>Hartmann-Schröder</surname><given-names>G</given-names></name><name name-style="western"><surname>Rosenfeldt</surname><given-names>P</given-names></name></person-group> (<year>1992</year>) <article-title>Die Polychaeten der “Polarstern” -Reise ANT V/1 in die Antarktis 1986. Teil 1: <tp:taxon-name><tp:taxon-name-part taxon-name-part-type="family">Euphrosinidae</tp:taxon-name-part></tp:taxon-name> bis <tp:taxon-name><tp:taxon-name-part taxon-name-part-type="family">Iphitimidae</tp:taxon-name-part></tp:taxon-name>.</article-title><source>Mitteilungen aus den Hamburgischen Zoologischen Museum und Institut</source><volume>89</volume>: <fpage>85</fpage>–<lpage>124</lpage>.</mixed-citation></ref><ref id="B3"><mixed-citation xmlns:xlink="http://www.w3.org/1999/xlink" xlink:type="simple"><person-group><name name-style="western"><surname>Barnich</surname><given-names>R</given-names></name><name name-style="western"><surname>Fiege</surname><given-names>D</given-names></name><name name-style="western"><surname>Micaletto</surname><given-names>G</given-names></name><name name-style="western"><surname>Gambi</surname><given-names>MC</given-names></name></person-group> (<year>2006</year>) <article-title>Redescription of <italic><tp:taxon-name><tp:taxon-name-part taxon-name-part-type="genus">Harmothoe</tp:taxon-name-part> <tp:taxon-name-part taxon-name-part-type="species">spinosa</tp:taxon-name-part></tp:taxon-name></italic> Kinberg, 1856 (<tp:taxon-name><tp:taxon-name-part taxon-name-part-type="class">Polychaeta</tp:taxon-name-part></tp:taxon-name>: <tp:taxon-name><tp:taxon-name-part taxon-name-part-type="family">Polynoidae</tp:taxon-name-part></tp:taxon-name>) and related species from Subantarctic and Antarctic waters, with the erection of a new genus.</article-title><source>Journal of Natural History</source><volume>40</volume>(<issue>1–2</issue>): <fpage>33</fpage>–<lpage>75</lpage>. <ext-link xlink:type="simple" ext-link-type="doi" xlink:href="10.1080/00222930500445044">https://doi.org/10.1080/00222930500445044</ext-link></mixed-citation></ref><ref id="B4"><mixed-citation xmlns:xlink="http://www.w3.org/1999/xlink" xlink:type="simple"><person-group><name name-style="western"><surname>Barnich</surname><given-names>R</given-names></name><name name-style="western"><surname>Fiege</surname><given-names>D</given-names></name></person-group> (<year>2009</year>) Revision of the genus <italic><tp:taxon-name><tp:taxon-name-part taxon-name-part-type="genus">Harmothoe</tp:taxon-name-part></tp:taxon-name></italic> Kinberg, 1856 (<tp:taxon-name><tp:taxon-name-part taxon-name-part-type="class">Polychaeta</tp:taxon-name-part></tp:taxon-name>: <tp:taxon-name><tp:taxon-name-part taxon-name-part-type="family">Polynoidae</tp:taxon-name-part></tp:taxon-name>) in the Northeast Atlantic. Press, Magnolia. <ext-link xlink:type="simple" ext-link-type="doi" xlink:href="10.11646/zootaxa.2104.1.1">https://doi.org/10.11646/zootaxa.2104.1.1</ext-link></mixed-citation></ref><ref id="B5"><mixed-citation xmlns:xlink="http://www.w3.org/1999/xlink" xlink:type="simple"><person-group><name name-style="western"><surname>Barnich</surname><given-names>R</given-names></name><name name-style="western"><surname>Fiege</surname><given-names>D</given-names></name></person-group> (<year>2010</year>) <article-title>On the distinction of <italic><tp:taxon-name><tp:taxon-name-part taxon-name-part-type="genus">Harmothoe</tp:taxon-name-part> <tp:taxon-name-part taxon-name-part-type="species">globifera</tp:taxon-name-part></tp:taxon-name></italic> (GO. (<tp:taxon-name><tp:taxon-name-part taxon-name-part-type="class">Polychaeta</tp:taxon-name-part></tp:taxon-name>, <tp:taxon-name><tp:taxon-name-part taxon-name-part-type="family">Polynoidae</tp:taxon-name-part></tp:taxon-name>).</article-title><source>Zootaxa</source><volume>2525</volume>(<issue>1</issue>): <fpage>1</fpage>–<lpage>18</lpage>. <ext-link xlink:type="simple" ext-link-type="doi" xlink:href="10.11646/zootaxa.2525.1.1">https://doi.org/10.11646/zootaxa.2525.1.1</ext-link></mixed-citation></ref><ref id="B6"><mixed-citation xmlns:xlink="http://www.w3.org/1999/xlink" xlink:type="simple"><person-group><name name-style="western"><surname>Barnich</surname><given-names>R</given-names></name><name name-style="western"><surname>Orensanz</surname><given-names>JM</given-names></name><name name-style="western"><surname>Fiege</surname><given-names>D</given-names></name></person-group> (<year>2012</year>) <article-title>Remarks on some scale worms (<tp:taxon-name><tp:taxon-name-part taxon-name-part-type="class">Polychaeta</tp:taxon-name-part></tp:taxon-name>, <tp:taxon-name><tp:taxon-name-part taxon-name-part-type="family">Polynoidae</tp:taxon-name-part></tp:taxon-name>) from the Southwest Atlantic with notes on the genus <italic><tp:taxon-name><tp:taxon-name-part taxon-name-part-type="genus">Eucranta</tp:taxon-name-part></tp:taxon-name></italic> Malmgren, 1866, and description of a new <italic><tp:taxon-name><tp:taxon-name-part taxon-name-part-type="genus">Harmothoe</tp:taxon-name-part></tp:taxon-name></italic> species.</article-title><source>Marine Biodiversity</source><volume>42</volume>(<issue>3</issue>): <fpage>395</fpage>–<lpage>410</lpage>. <ext-link xlink:type="simple" ext-link-type="doi" xlink:href="10.1007/s12526-012-0117-4">https://doi.org/10.1007/s12526-012-0117-4</ext-link></mixed-citation></ref><ref id="B41"><mixed-citation xmlns:xlink="http://www.w3.org/1999/xlink" xlink:type="simple"><person-group><name name-style="western"><surname>Miranda</surname><given-names>VD</given-names></name><name name-style="western"><surname>Brasil</surname><given-names>AC</given-names></name></person-group> (<year>2014</year>) <article-title>Two new species and a new record of scale-worms (<tp:taxon-name><tp:taxon-name-part taxon-name-part-type="class">Polychaeta</tp:taxon-name-part></tp:taxon-name>) from Southwest Atlantic deep-sea coral mounds.</article-title><source>Zootaxa</source><volume>3856</volume>(<issue>2</issue>): <fpage>1</fpage>–<lpage>211</lpage>. <ext-link xlink:type="simple" ext-link-type="doi" xlink:href="10.11646/zootaxa.3856.2.3">https://doi.org/10.11646/zootaxa.3856.2.3</ext-link></mixed-citation></ref><ref id="B7"><mixed-citation xmlns:xlink="http://www.w3.org/1999/xlink" xlink:type="simple"><person-group><name name-style="western"><surname>Bergström</surname><given-names>E</given-names></name></person-group> (<year>1916</year>) <article-title>Die Polynoiden der schwedischen Südpolarexpedition 1901–1903.</article-title><source>Zoologiska Bidrag Från Uppsala</source><volume>4</volume>: <fpage>269</fpage>–<lpage>304</lpage>.</mixed-citation></ref><ref id="B34"><mixed-citation xmlns:xlink="http://www.w3.org/1999/xlink" xlink:type="simple"><person-group><name name-style="western"><surname>Hartman</surname><given-names>O</given-names></name></person-group> (<year>1966</year>) <article-title><tp:taxon-name><tp:taxon-name-part taxon-name-part-type="class">Polychaeta</tp:taxon-name-part></tp:taxon-name><tp:taxon-name><tp:taxon-name-part taxon-name-part-type="family">Myzostomidae</tp:taxon-name-part></tp:taxon-name> and <tp:taxon-name><tp:taxon-name-part taxon-name-part-type="class">Sedentaria</tp:taxon-name-part></tp:taxon-name> of Antarctica.</article-title><source>Antarctic Research Series</source><volume>7</volume>: <fpage>1</fpage>–<lpage>158</lpage>. <ext-link xlink:type="simple" ext-link-type="doi" xlink:href="10.1029/AR007">https://doi.org/10.1029/AR007</ext-link></mixed-citation></ref><ref id="B20"><mixed-citation xmlns:xlink="http://www.w3.org/1999/xlink" xlink:type="simple"><person-group><name name-style="western"><surname>Ehlers</surname><given-names>E</given-names></name></person-group> (<year>1901</year>) <source>Die Polychaeten des magellanischen und chilenischen Strandes. Ein faunistischer Versuch.</source><publisher-name>Festschrift zur Feier des Hundertfünfzigjährigen Bestehens des Königlichen Gesellschaft der Wissenschaften zu Göttingen</publisher-name>, <publisher-loc>Abhandlungen der Mathematisch-Physikalischen Klasse</publisher-loc>, <size units="page">232 pp</size>.</mixed-citation></ref><ref id="B13"><mixed-citation xmlns:xlink="http://www.w3.org/1999/xlink" xlink:type="simple"><person-group><name name-style="western"><surname>Bock</surname><given-names>G</given-names></name><name name-style="western"><surname>Fiege</surname><given-names>D</given-names></name><name name-style="western"><surname>Barnich</surname><given-names>R</given-names></name></person-group> (<year>2010</year>) <article-title>Revision of <italic><tp:taxon-name><tp:taxon-name-part taxon-name-part-type="genus">Hermadion</tp:taxon-name-part></tp:taxon-name></italic> Kinberg, 1856, with a redescription of <italic><tp:taxon-name><tp:taxon-name-part taxon-name-part-type="genus">Hermadion</tp:taxon-name-part> <tp:taxon-name-part taxon-name-part-type="species">magalhaensi</tp:taxon-name-part></tp:taxon-name></italic> Kinberg, 1856, <italic><tp:taxon-name><tp:taxon-name-part taxon-name-part-type="genus">Adyte</tp:taxon-name-part> <tp:taxon-name-part taxon-name-part-type="species">hyalina</tp:taxon-name-part></tp:taxon-name></italic> (GO Sars, 1873) n. comb. and <italic><tp:taxon-name><tp:taxon-name-part taxon-name-part-type="genus">Neopolynoe</tp:taxon-name-part> <tp:taxon-name-part taxon-name-part-type="species">acanellae</tp:taxon-name-part></tp:taxon-name></italic> (Verrill, 1881) n. comb. (<tp:taxon-name><tp:taxon-name-part taxon-name-part-type="class">Polychaeta</tp:taxon-name-part></tp:taxon-name>: <tp:taxon-name><tp:taxon-name-part taxon-name-part-type="family">Polynoidae</tp:taxon-name-part></tp:taxon-name>).</article-title><source>Zootaxa</source><volume>2554</volume>(<issue>1</issue>): <fpage>45</fpage>–<lpage>61</lpage>. <ext-link xlink:type="simple" ext-link-type="doi" xlink:href="10.11646/zootaxa.2554.1.4">https://doi.org/10.11646/zootaxa.2554.1.4</ext-link></mixed-citation></ref><ref id="B47"><mixed-citation xmlns:xlink="http://www.w3.org/1999/xlink" xlink:type="simple"><person-group><name name-style="western"><surname>Norlinder</surname><given-names>E</given-names></name><name name-style="western"><surname>Nygren</surname><given-names>A</given-names></name><name name-style="western"><surname>Wiklund</surname><given-names>H</given-names></name><name name-style="western"><surname>Pleijel</surname><given-names>F</given-names></name></person-group> (<year>2012</year>) <article-title>Phylogeny of scale-worms (Aphroditiformia, <tp:taxon-name><tp:taxon-name-part taxon-name-part-type="phylum">Annelida</tp:taxon-name-part></tp:taxon-name>), assessed from 18SrRNA, 28SrRNA, 16SrRNA, mitochondrial cytochrome c oxidase subunit I (COI), and morphology.</article-title><source>Molecular Phylogenetics and Evolution</source><volume>65</volume>(<issue>2</issue>): <fpage>490</fpage>–<lpage>500</lpage>. <ext-link xlink:type="simple" ext-link-type="doi" xlink:href="10.1016/j.ympev.2012.07.002">https://doi.org/10.1016/j.ympev.2012.07.002</ext-link></mixed-citation></ref></ref-list></tp:taxon-treatment>
