# Supplementary material for: Biodiversity data and new species descriptions of polychaetes from offshore waters of the Falkland Islands, an area undergoing hydrocarbon exploration
Source: Zookeys. 2020 Jun 3;938:1–86. doi: 10.3897/zookeys.938.49349 (PMC7286948; doi:10.3897/zookeys.938.49349)
Supplement: XML Treatment for Prosphaerosyllis modinouae [file zookeys.938.49349-treatment2.xml]

<!DOCTYPE tp:taxon-treatment
  PUBLIC "-//TaxonX//DTD Taxonomic Treatment Publishing DTD v0 20100105//EN" "tax-treatment-NSO.dtd">
<tp:taxon-treatment xmlns:tp="http://www.plazi.org/taxpub"><tp:treatment-meta><kwd-group><label>Taxon classification</label><kwd><named-content xmlns:xlink="http://www.w3.org/1999/xlink" content-type="kingdom">Animalia</named-content></kwd><kwd><named-content xmlns:xlink="http://www.w3.org/1999/xlink" content-type="order">Phyllodocida</named-content></kwd><kwd><named-content xmlns:xlink="http://www.w3.org/1999/xlink" content-type="family">Polynoidae</named-content></kwd></kwd-group><mixed-citation publication-type="journal"><person-group><name><surname>Neal</surname><given-names>Lenka</given-names></name><name><surname>Paterson</surname><given-names>Gordon L. J.</given-names></name><name><surname>Blockley</surname><given-names>David</given-names></name><name><surname>Scott</surname><given-names>Ben</given-names></name><name><surname>Sherlock</surname><given-names>Emma</given-names></name><name><surname>Huque</surname><given-names>Cate</given-names></name><name><surname>Glover</surname><given-names>Adrian G.</given-names></name></person-group><article-title>Biodiversity data and new species descriptions of polychaetes from offshore waters of the Falkland Islands, an area undergoing hydrocarbon exploration</article-title><source>Zookeys</source><day>03</day><month>6</month><year>2020</year><volume>938</volume><fpage>1</fpage><lpage>86</lpage><pub-id pub-id-type="doi">10.3897/zookeys.938.49349</pub-id></mixed-citation></tp:treatment-meta><tp:nomenclature><tp:taxon-name><object-id xmlns:xlink="http://www.w3.org/1999/xlink" content-type="arpha" xlink:type="simple">D4382279-AE65-5258-BC05-E2AAA5D4AD57</object-id>
              <tp:taxon-name-part taxon-name-part-type="genus" reg="Prosphaerosyllis">Prosphaerosyllis</tp:taxon-name-part>
              <tp:taxon-name-part taxon-name-part-type="species" reg="modinouae">modinouae</tp:taxon-name-part>
              <object-id xmlns:xlink="http://www.w3.org/1999/xlink" content-type="zoobank" xlink:type="simple">http://zoobank.org/4FE5FE0D-7909-40C1-A8AE-F641192A6048</object-id>
            </tp:taxon-name><tp:taxon-authority>Neal &amp; Paterson</tp:taxon-authority><tp:taxon-status xmlns:xlink="http://www.w3.org/1999/xlink" xlink:type="simple">sp. nov.</tp:taxon-status><xref ref-type="fig" rid="F5">Figures 5</xref><xref ref-type="fig" rid="F6">, 6</xref><xref ref-type="fig" rid="F7">, 7</xref><xref ref-type="fig" rid="F8">, 8</xref><xref ref-type="fig" rid="F9">, 9</xref><xref ref-type="fig" rid="F10">, 10</xref><xref ref-type="fig" rid="F11">, 11</xref></tp:nomenclature><tp:treatment-sec sec-type="material" id="SECID0EVIAI"><title>Materials.</title><p>Sample 63MFA, 448 m, <named-content xmlns:xlink="http://www.w3.org/1999/xlink" content-type="dwc:verbatimCoordinates" xlink:type="simple"><named-content content-type="geo-json" specific-use="{&#34;type&#34;:&#34;Point&#34;,&#34;coordinates&#34;:[-59.125493,-49.245731]}" id="NCID0E5IAI" xlink:type="simple">-49.2457310, -59.1254934</named-content></named-content>, coll. 17/03/2012, ind. 1, <bold><italic>holotype</italic></bold> (NHM.2018.25100). Sample 21MFC, 445 m <named-content xmlns:xlink="http://www.w3.org/1999/xlink" content-type="dwc:verbatimCoordinates" xlink:type="simple"><named-content content-type="geo-json" specific-use="{&#34;type&#34;:&#34;Point&#34;,&#34;coordinates&#34;:[-59.113054,-49.286645]}" id="NCID0EJJAI" xlink:type="simple">-49.2866453, -59.1130539</named-content></named-content>, coll. 16/04/2012, ind. 1, <bold><italic>paratype</italic></bold> (NHM.2018.24236). Sample 28MFB, 451 m, <named-content xmlns:xlink="http://www.w3.org/1999/xlink" content-type="dwc:verbatimCoordinates" xlink:type="simple"><named-content content-type="geo-json" specific-use="{&#34;type&#34;:&#34;Point&#34;,&#34;coordinates&#34;:[-59.085223,-49.304419]}" id="NCID0EUJAI" xlink:type="simple">-49.3044189, -59.0852225</named-content></named-content>, coll. 23/04/2012, ind. 1, <bold><italic>paratype</italic></bold> (NHM.2018.24386). <bold>Other materials</bold>: Sample 15MFB, 454 m, <named-content xmlns:xlink="http://www.w3.org/1999/xlink" content-type="dwc:verbatimCoordinates" xlink:type="simple"><named-content content-type="geo-json" specific-use="{&#34;type&#34;:&#34;Point&#34;,&#34;coordinates&#34;:[-59.113376,-49.268657]}" id="NCID0EBKAI" xlink:type="simple">-49.2686572, -59.1133764</named-content></named-content>, coll. 16/04/2012, ind. 1, NHM.2018.24080. Sample 25MFA, 447 m, <named-content xmlns:xlink="http://www.w3.org/1999/xlink" content-type="dwc:verbatimCoordinates" xlink:type="simple"><named-content content-type="geo-json" specific-use="{&#34;type&#34;:&#34;Point&#34;,&#34;coordinates&#34;:[-59.167749,-49.305043]}" id="NCID0EJKAI" xlink:type="simple">-49.3050428, -59.1677492</named-content></named-content>, coll. 16/04/2012, ind. 1, NHM.2018.24302. Sample 25MFC, 438 m, -49.3050428, Longitude: -59.1677492, coll. 16/04/2012, ind. 1, NHM.2018.24324. Sample 35MFC, 450 m, <named-content xmlns:xlink="http://www.w3.org/1999/xlink" content-type="dwc:verbatimCoordinates" xlink:type="simple"><named-content content-type="geo-json" specific-use="{&#34;type&#34;:&#34;Point&#34;,&#34;coordinates&#34;:[-59.057371,-49.322186]}" id="NCID0ERKAI" xlink:type="simple">-49.3221858, -59.0573711</named-content></named-content>, coll. 15/04/2012, ind. 1, NHM.2018.24498. Sample 40MFA, 450 m, <named-content xmlns:xlink="http://www.w3.org/1999/xlink" content-type="dwc:verbatimCoordinates" xlink:type="simple"><named-content content-type="geo-json" specific-use="{&#34;type&#34;:&#34;Point&#34;,&#34;coordinates&#34;:[-59.084556,-49.340395]}" id="NCID0EZKAI" xlink:type="simple">-49.3403947, -59.0845558</named-content></named-content>, coll. 23/04/2012, ind. 1, NHM.2018.24605.Sample 41MFA, 439 m, <named-content xmlns:xlink="http://www.w3.org/1999/xlink" content-type="dwc:verbatimCoordinates" xlink:type="simple"><named-content content-type="geo-json" specific-use="{&#34;type&#34;:&#34;Point&#34;,&#34;coordinates&#34;:[-59.057028,-49.340174]}" id="NCID0EBLAI" xlink:type="simple">-49.3401736, -59.0570275</named-content></named-content>, coll. 14/04/2012, ind. 1, NHM.2018.24637. Sample 44MFB, 429 m, <named-content xmlns:xlink="http://www.w3.org/1999/xlink" content-type="dwc:verbatimCoordinates" xlink:type="simple"><named-content content-type="geo-json" specific-use="{&#34;type&#34;:&#34;Point&#34;,&#34;coordinates&#34;:[-59.111761,-49.358598]}" id="NCID0EJLAI" xlink:type="simple">-49.3585975, -59.1117606</named-content></named-content>, coll. 14/04/2012, ind. 1, NHM.2018.24719. Sample 60MFC, 450 m, <named-content xmlns:xlink="http://www.w3.org/1999/xlink" content-type="dwc:verbatimCoordinates" xlink:type="simple"><named-content content-type="geo-json" specific-use="{&#34;type&#34;:&#34;Point&#34;,&#34;coordinates&#34;:[-59.049453,-49.254527]}" id="NCID0ERLAI" xlink:type="simple">-49.2545270, -59.0494527</named-content></named-content>, coll. 19/03/2012, ind. 1, NHM.2018.25062. Sample 64MFC, 447 m, <named-content xmlns:xlink="http://www.w3.org/1999/xlink" content-type="dwc:verbatimCoordinates" xlink:type="simple"><named-content content-type="geo-json" specific-use="{&#34;type&#34;:&#34;Point&#34;,&#34;coordinates&#34;:[-59.106096,-49.245538]}" id="NCID0EZLAI" xlink:type="simple">-49.2455380, -59.1060962</named-content></named-content>, coll. 18/03/2012, ind. 1, NHM.2018.25127. Sample 69MFC, 442 m, <named-content xmlns:xlink="http://www.w3.org/1999/xlink" content-type="dwc:verbatimCoordinates" xlink:type="simple"><named-content content-type="geo-json" specific-use="{&#34;type&#34;:&#34;Point&#34;,&#34;coordinates&#34;:[-59.100570,-49.288790]}" id="NCID0EBMAI" xlink:type="simple">-49.2887900, -59.1005700</named-content></named-content>, coll. 19/03/2012, ind. 1, NHM.2018.2521. <bold>Comparative materials</bold>: <italic><tp:taxon-name><tp:taxon-name-part taxon-name-part-type="genus" reg="Prosphaerosyllis">Prosphaerosyllis</tp:taxon-name-part> <tp:taxon-name-part taxon-name-part-type="species" reg="kerguelensis">kerguelensis</tp:taxon-name-part></tp:taxon-name></italic>: Kerguelen Islands (off Cumberland Bay), 232 m, <named-content xmlns:xlink="http://www.w3.org/1999/xlink" content-type="dwc:verbatimCoordinates" xlink:type="simple"><named-content content-type="geo-json" specific-use="{&#34;type&#34;:&#34;Point&#34;,&#34;coordinates&#34;:[-69.233333,-48.750000]}" id="NCID0EWMAI" xlink:type="simple">-48.750000, -69.233333</named-content></named-content>, holotype, BMNH.85.12.1.155. <italic><tp:taxon-name><tp:taxon-name-part taxon-name-part-type="genus" reg="Sphaerosyllis">Sphaerosyllis</tp:taxon-name-part> <tp:taxon-name-part taxon-name-part-type="species" reg="palpopapillata">palpopapillata</tp:taxon-name-part></tp:taxon-name></italic>: Antarctic Peninsula, 300 m, <named-content xmlns:xlink="http://www.w3.org/1999/xlink" content-type="dwc:verbatimCoordinates" xlink:type="simple"><named-content content-type="geo-json" specific-use="{&#34;type&#34;:&#34;Point&#34;,&#34;coordinates&#34;:[-63.721667,-63.277778]}" id="NCID0EJNAI" xlink:type="simple">-63.27777778, -63.72166667</named-content></named-content>, holotype, ZMH P-20751.</p></tp:treatment-sec><tp:treatment-sec sec-type="description" id="SECID0EONAI"><title>Description.</title><p>Holotype (NHM.2018.25100) a complete, very small, slender specimen, 4.5 mm long and 0.5 mm wide (at mid-body) for 31 chaetigers. Paratype (NHM.2018.24236), complete specimen 2.8 mm long and 0.4 mm wide (at mid-body) for 31 chaetigers. Paratype (SEM specimen, NHM.2018.24386) complete specimen 3.5 mm long and 0.4 mm wide (at mid-body) for 30 chaetigers. Paratype (SEM specimen, NHM.2018.24236) incomplete specimen 1.2 mm long and 0.25 mm wide for 12 chaetigers. Integument of body appearing smooth under light microscopy (Fig. <xref ref-type="fig" rid="F5">5a</xref>), upon staining (Fig. <xref ref-type="fig" rid="F6">6a–d</xref>) and under SEM (Fig. <xref ref-type="fig" rid="F7">7a, c, f</xref>) sparse papillation detected dorsally with two alternating longitudinal rows of digitiform papillae on each side of the body (= 4 rows in total); palps with some diffused small papillae (Fig. <xref ref-type="fig" rid="F8">8b</xref>); papillation on body venter diffused (Fig. <xref ref-type="fig" rid="F6">6d</xref>);parapodial with few tiny papillae (Fig. <xref ref-type="fig" rid="F9">9d</xref>); slender and elongated lateral body papillae observed in-between parapodia (Fig. <xref ref-type="fig" rid="F9">9b, c</xref>). Colour in alcohol pale yellow, no pigmentation observed (Fig. <xref ref-type="fig" rid="F5">5a</xref>).</p><fig id="F5" position="float" orientation="portrait"><object-id xmlns:xlink="http://www.w3.org/1999/xlink" content-type="doi" xlink:type="simple">10.3897/zookeys.938.49349.figure5</object-id><object-id xmlns:xlink="http://www.w3.org/1999/xlink" content-type="arpha" xlink:type="simple">B85216C2-061F-597B-8854-3A5F54DF7416</object-id><label>Figure 5.</label><caption><p><italic><tp:taxon-name><tp:taxon-name-part taxon-name-part-type="genus" reg="Prosphaerosyllis">Prosphaerosyllis</tp:taxon-name-part> <tp:taxon-name-part taxon-name-part-type="species" reg="modinouae">modinouae</tp:taxon-name-part></tp:taxon-name></italic> sp. nov. (paratype, NHM.2018.24386) <bold>a</bold> complete specimen in dorsal view <bold>b</bold> detail of anterior end in dorsal view <bold>c</bold> detail of prostomium and palps in dorsal view <bold>d</bold> detail of eyes <bold>e</bold> anterior dorsal cirrus <bold>f</bold> posterior dorsal cirrus <bold>g</bold> posterior parapodium (arrow marking acicula) <bold>h</bold> detail of acicula. Scale bars: 1000 µm (<bold>a</bold>); 100 µm (<bold>b, c</bold>); 25 µm (<bold>e, f</bold>); 50 µm (<bold>g</bold>).</p></caption><graphic xmlns:xlink="http://www.w3.org/1999/xlink" xlink:href="zookeys-938-001-g005.jpg" position="float" orientation="portrait" xlink:type="simple" id="oo_417683.jpg"><uri content-type="original_file" xlink:type="simple">https://binary.pensoft.net/fig/417683</uri></graphic></fig><p>Prostomium short, wider than long (Figs <xref ref-type="fig" rid="F5">5b, c</xref>; <xref ref-type="fig" rid="F8">8a</xref>). Three antennae present (Figs <xref ref-type="fig" rid="F7">7d</xref>; <xref ref-type="fig" rid="F8">8a</xref>), all pyriform and very small (difficult to observe under stereo microscope); median antenna positioned near posterior margin of prostomium, ca. 30 µm long; lateral antennae positioned lateromedially on prostomium, smaller than median antenna, ca. 25 µm long (Figs <xref ref-type="fig" rid="F7">7d</xref>; <xref ref-type="fig" rid="F8">8a</xref>).</p><fig id="F6" position="float" orientation="portrait"><object-id xmlns:xlink="http://www.w3.org/1999/xlink" content-type="doi" xlink:type="simple">10.3897/zookeys.938.49349.figure6</object-id><object-id xmlns:xlink="http://www.w3.org/1999/xlink" content-type="arpha" xlink:type="simple">2AF015C0-2F9F-56BF-9684-2743D7309985</object-id><label>Figure 6.</label><caption><p><italic><tp:taxon-name><tp:taxon-name-part taxon-name-part-type="genus" reg="Prosphaerosyllis">Prosphaerosyllis</tp:taxon-name-part> <tp:taxon-name-part taxon-name-part-type="species" reg="modinouae">modinouae</tp:taxon-name-part></tp:taxon-name></italic> sp. nov. (holotype, NHM.2018.25100; specimen Shirla-stained) <bold>a</bold> complete specimen in dorsal view <bold>b</bold> pattern of dorsal body papillae (= darkly stained dots) in anterior end <bold>c</bold> pattern of dorsal body papillae (= darkly stained dots) in mid-body segments <bold>d</bold> pattern of ventral papillae (= darkly stained dots). Scale bars: 500 µm (<bold>a</bold>); 200 µm (<bold>b, d</bold>).</p></caption><graphic xmlns:xlink="http://www.w3.org/1999/xlink" xlink:href="zookeys-938-001-g006.jpg" position="float" orientation="portrait" xlink:type="simple" id="oo_417684.jpg"><uri content-type="original_file" xlink:type="simple">https://binary.pensoft.net/fig/417684</uri></graphic></fig><p>Palps very short, almost entirely obscured by prostomium in dorsal view (Figs <xref ref-type="fig" rid="F5">5b, c</xref>; <xref ref-type="fig" rid="F7">7a–d</xref>; <xref ref-type="fig" rid="F8">8a</xref>) with only their lateral margins visible in dorsal view; fully fused along their length; provided with some small papillae (Fig. <xref ref-type="fig" rid="F8">8b</xref>). Two pairsof large red eyes present (Figs <xref ref-type="fig" rid="F5">5b–d</xref>; <xref ref-type="fig" rid="F8">8a</xref>), in trapezoid arrangement, with anterior and posterior pair close together (almost appearing as a single eye), anterior pair cup-shaped, posterior pair circular; presence of additional eyespots not confirmed.</p><fig id="F7" position="float" orientation="portrait"><object-id xmlns:xlink="http://www.w3.org/1999/xlink" content-type="doi" xlink:type="simple">10.3897/zookeys.938.49349.figure7</object-id><object-id xmlns:xlink="http://www.w3.org/1999/xlink" content-type="arpha" xlink:type="simple">18DDD995-C396-5BCF-940C-55188B2B71CA</object-id><label>Figure 7.</label><caption><p><italic><tp:taxon-name><tp:taxon-name-part taxon-name-part-type="genus" reg="Prosphaerosyllis">Prosphaerosyllis</tp:taxon-name-part> <tp:taxon-name-part taxon-name-part-type="species" reg="modinouae">modinouae</tp:taxon-name-part></tp:taxon-name></italic> sp. nov. (SEM micrograph) <bold>a</bold> specimen (paratype, NHM.2018.24386) in dorsal view <bold>b</bold> anterior end in dorsal view <bold>c</bold> paratype (NHM.2018.24236) in dorso-lateral view <bold>d</bold> detail of prostomium of paratype (NHM.2018.24236) with palps (P), median antenna (Ma), lateral antennae (La), tentacular cirrus (Tc) and dorsal cirrus (Dc) <bold>e</bold> detail of dorsal cirri with those on chaetigers 2–4 (paratype, NHM.2018.24386) <bold>f</bold> pattern of dorsal body papillae (marked by white circles) (paratype, NHM.2018.24386). Scale bars: 500 µm (<bold>a</bold>); 100 µm (<bold>b, e</bold>); 200 µm (<bold>c</bold>); 50 µm (<bold>d</bold>).</p></caption><graphic xmlns:xlink="http://www.w3.org/1999/xlink" xlink:href="zookeys-938-001-g007.jpg" position="float" orientation="portrait" xlink:type="simple" id="oo_417685.jpg"><uri content-type="original_file" xlink:type="simple">https://binary.pensoft.net/fig/417685</uri></graphic></fig><p>Proventricle starts between chaetigers 3–4 and ends between chaetigers 6–7, with ca. 20 muscle rows (Figs <xref ref-type="fig" rid="F5">5b</xref>; <xref ref-type="fig" rid="F6">6b</xref>). First segment achaetous; with small pair of tentacular cirri, ca. 20 µm long, pyriform (similar to antennae) (Figs <xref ref-type="fig" rid="F7">7d</xref>; <xref ref-type="fig" rid="F8">8a</xref>). Pharynx everted in paratype (NHM.2018.24236) (Fig. <xref ref-type="fig" rid="F7">7c, d</xref>), without terminal papillae, pharyngeal tooth far from anterior margin.</p><fig id="F8" position="float" orientation="portrait"><object-id xmlns:xlink="http://www.w3.org/1999/xlink" content-type="doi" xlink:type="simple">10.3897/zookeys.938.49349.figure8</object-id><object-id xmlns:xlink="http://www.w3.org/1999/xlink" content-type="arpha" xlink:type="simple">37C54393-DD99-50AF-91CE-6C4C2345AA42</object-id><label>Figure 8.</label><caption><p>Drawing of anterior end of <italic><tp:taxon-name><tp:taxon-name-part taxon-name-part-type="genus" reg="Prosphaerosyllis">Prosphaerosyllis</tp:taxon-name-part> <tp:taxon-name-part taxon-name-part-type="species" reg="modinouae">modinouae</tp:taxon-name-part></tp:taxon-name></italic> sp. nov. in dorsal view (<bold>a</bold>) and detail of palps (<bold>b</bold>).</p></caption><graphic xmlns:xlink="http://www.w3.org/1999/xlink" xlink:href="zookeys-938-001-g008.jpg" position="float" orientation="portrait" xlink:type="simple" id="oo_417686.jpg"><uri content-type="original_file" xlink:type="simple">https://binary.pensoft.net/fig/417686</uri></graphic></fig><p>Parapodia uniramous, short but distinct, conical (Fig. <xref ref-type="fig" rid="F9">9a–c</xref>). Dorsal cirri in all chaetigers, including chaetiger 2 (Figs <xref ref-type="fig" rid="F7">7e</xref>; <xref ref-type="fig" rid="F8">8a</xref>) (missing in some parapodia due to damage); dorsal cirri in anterior chaetigers small (but easy to observe, ca. 40 µm in length, Fig. <xref ref-type="fig" rid="F5">5e</xref>), similar in form to tentacular cirri and antennae, becoming more elongated in posterior chaetigers (ca. 55 µm long, Fig. <xref ref-type="fig" rid="F5">5f</xref>). Ventral cirri as extremely slender cirriform structures, inserted near the base of neuropodia (Fig. <xref ref-type="fig" rid="F9">9a–c</xref>), becoming progressively longer posteriorly.</p><fig id="F9" position="float" orientation="portrait"><object-id xmlns:xlink="http://www.w3.org/1999/xlink" content-type="doi" xlink:type="simple">10.3897/zookeys.938.49349.figure9</object-id><object-id xmlns:xlink="http://www.w3.org/1999/xlink" content-type="arpha" xlink:type="simple">C311963A-452B-535D-95C1-18AC3E23946A</object-id><label>Figure 9.</label><caption><p><italic><tp:taxon-name><tp:taxon-name-part taxon-name-part-type="genus" reg="Prosphaerosyllis">Prosphaerosyllis</tp:taxon-name-part> <tp:taxon-name-part taxon-name-part-type="species" reg="modinouae">modinouae</tp:taxon-name-part></tp:taxon-name></italic> sp. nov. (holotype, NHM.2018.25100) <bold>a</bold> specimen in partial ventral view <bold>b, c</bold> examples of ventral cirri (Vc) and elongated lateral body papillae (Lp) <bold>d</bold> example of parapodium <bold>e</bold> detail of aciculae. Scale bars: 250 µm (<bold>a</bold>); 50 µm (<bold>c, d</bold>); 20 µm (<bold>e</bold>).</p></caption><graphic xmlns:xlink="http://www.w3.org/1999/xlink" xlink:href="zookeys-938-001-g009.jpg" position="float" orientation="portrait" xlink:type="simple" id="oo_417687.jpg"><uri content-type="original_file" xlink:type="simple">https://binary.pensoft.net/fig/417687</uri></graphic></fig><p>Chaetae often missing (broken off). One simple dorsal chaeta commonly observed (Fig. <xref ref-type="fig" rid="F10">10a</xref>), present from chaetiger 1; straight and smooth; increasing in size throughout body measuring 30 µm in anterior parapodia, 85 µm in mid-body parapodia and 110 µm in some posterior parapodia (Fig. <xref ref-type="fig" rid="F10">10b</xref>). Simple ventral chaeta observed only in posteriormost parapodia, slightly sigmoid and smooth (Fig. <xref ref-type="fig" rid="F10">10c</xref>). Other chaetae compound falcigers (Fig. <xref ref-type="fig" rid="F10">10d–g</xref>); ca. six per fascicle; all blades unidentate and serrated to greater (Fig. <xref ref-type="fig" rid="F10">10d, g</xref>) or lesser degree (Fig. <xref ref-type="fig" rid="F10">10e, f</xref>). Blades of falcigers of varying lengths with greatest length difference between dorsalmost (Fig. <xref ref-type="fig" rid="F10">10d</xref>) and ventral most (Fig. <xref ref-type="fig" rid="F10">10e</xref>) chaetae in anterior parapodia, this difference becomes particularly pronounced in mid-body parapodia, where long dorsalmost chaeta (Fig. <xref ref-type="fig" rid="F10">10f</xref>) bears particularly short blade (as ratio to length of its shaft); length of blades 5–13 µm (total chaetal length 35–60 µm) in anterior chaetigers; 5–13.5 µm (total chaetal length 75–100 µm) in mid-body chaetigers and 12–20 µm (total chaetal length ca.100 µm) in posterior chaetigers (Fig. <xref ref-type="fig" rid="F10">10g</xref>). Acicula in anterior and posterior chaetigers mostly solitary, acuminate (Figs <xref ref-type="fig" rid="F5">5g, h</xref>; <xref ref-type="fig" rid="F9">9e</xref>).</p><fig id="F10" position="float" orientation="portrait"><object-id xmlns:xlink="http://www.w3.org/1999/xlink" content-type="doi" xlink:type="simple">10.3897/zookeys.938.49349.figure10</object-id><object-id xmlns:xlink="http://www.w3.org/1999/xlink" content-type="arpha" xlink:type="simple">B96C0191-8104-5302-8C7D-66A3EE4B72C6</object-id><label>Figure 10.</label><caption><p><italic><tp:taxon-name><tp:taxon-name-part taxon-name-part-type="genus" reg="Prosphaerosyllis">Prosphaerosyllis</tp:taxon-name-part> <tp:taxon-name-part taxon-name-part-type="species" reg="modinouae">modinouae</tp:taxon-name-part></tp:taxon-name></italic> sp. nov. (paratype NHM.2018.24386) <bold>a</bold> simple dorsal chaeta from anterior chaetiger <bold>b</bold> simple dorsal chaeta from posterior chaetiger <bold>c</bold> simple ventral chaeta from posterior chaetgier <bold>d</bold> dorsalmost falciger from anterior chaetiger <bold>e</bold> ventralmost falciger from anterior chaetiger <bold>f</bold> dorsalmost chaeta from mid body chaetiger <bold>g</bold> falcigers from posterior chaetiger. Scale bar: 50 µm.</p></caption><graphic xmlns:xlink="http://www.w3.org/1999/xlink" xlink:href="zookeys-938-001-g010.jpg" position="float" orientation="portrait" xlink:type="simple" id="oo_417688.jpg"><uri content-type="original_file" xlink:type="simple">https://binary.pensoft.net/fig/417688</uri></graphic></fig><p>Pygidium broad, rounded, pygidial cirri not observed in any specimens examined (Fig. <xref ref-type="fig" rid="F5">5a</xref>).</p></tp:treatment-sec><tp:treatment-sec sec-type="remarks" id="SECID0EY1AI"><title>Remarks.</title><p>Falkland Island specimens were assigned to genus <italic><tp:taxon-name><tp:taxon-name-part taxon-name-part-type="genus" reg="Prosphaerosyllis">Prosphaerosyllis</tp:taxon-name-part></tp:taxon-name></italic> San Martín, 1984 based on morphological characters only as no reproductive specimens were observed. <xref ref-type="bibr" rid="B53">San Martín (2005)</xref> emended the generic diagnosis and further distinguished <italic><tp:taxon-name><tp:taxon-name-part taxon-name-part-type="genus" reg="Prosphaerosyllis">Prosphaerosyllis</tp:taxon-name-part></tp:taxon-name></italic> from the similar genus <italic><tp:taxon-name><tp:taxon-name-part taxon-name-part-type="genus" reg="Sphaerosyllis">Sphaerosyllis</tp:taxon-name-part></tp:taxon-name></italic>, however here we provide a comparison for species in both genera with the type locality inthe southern waters because not all species have been revised. <italic><tp:taxon-name><tp:taxon-name-part taxon-name-part-type="genus" reg="Sphaerosyllis">Sphaerosyllis</tp:taxon-name-part> <tp:taxon-name-part taxon-name-part-type="species" reg="antarctica">antarctica</tp:taxon-name-part></tp:taxon-name></italic>, <italic><tp:taxon-name><tp:taxon-name-part taxon-name-part-type="genus" reg="Sphaerosyllis">S.</tp:taxon-name-part> <tp:taxon-name-part taxon-name-part-type="species" reg="hirsuta">hirsuta</tp:taxon-name-part></tp:taxon-name></italic>, <italic><tp:taxon-name><tp:taxon-name-part taxon-name-part-type="genus" reg="Sphaerosyllis">S.</tp:taxon-name-part> <tp:taxon-name-part taxon-name-part-type="species" reg="sublaevis">sublaevis</tp:taxon-name-part></tp:taxon-name></italic>, <italic><tp:taxon-name><tp:taxon-name-part taxon-name-part-type="genus" reg="Sphaerosyllis">S.</tp:taxon-name-part> <tp:taxon-name-part taxon-name-part-type="species" reg="capensis">capensis</tp:taxon-name-part></tp:taxon-name></italic>, <italic><tp:taxon-name><tp:taxon-name-part taxon-name-part-type="genus" reg="Sphaerosyllis">S.</tp:taxon-name-part> <tp:taxon-name-part taxon-name-part-type="species" reg="dubiosa">dubiosa</tp:taxon-name-part></tp:taxon-name></italic>, <italic><tp:taxon-name><tp:taxon-name-part taxon-name-part-type="genus" reg="Sphaerosyllis">S.</tp:taxon-name-part> <tp:taxon-name-part taxon-name-part-type="species" reg="lateropapillata">lateropapillata</tp:taxon-name-part> <tp:taxon-name-part taxon-name-part-type="subspecies" reg="uteae">uteae</tp:taxon-name-part></tp:taxon-name></italic> and <italic><tp:taxon-name><tp:taxon-name-part taxon-name-part-type="genus" reg="Prosphaerosyllis">Prosphaerosyllis</tp:taxon-name-part> <tp:taxon-name-part taxon-name-part-type="species" reg="kerguelensis">kerguelensis</tp:taxon-name-part></tp:taxon-name></italic> (holotype BMNH.85.12.1.155 examined as part of this study) can be easily distinguished from the Falkland Island species due to absence of dorsal cirrus on chaetiger 2. Of species with a dorsal cirrus on chaetiger 2 present (<italic><tp:taxon-name><tp:taxon-name-part taxon-name-part-type="genus" reg="Sphaerosyllis">S.</tp:taxon-name-part> <tp:taxon-name-part taxon-name-part-type="species" reg="semiveruccosa">semiveruccosa</tp:taxon-name-part></tp:taxon-name></italic>, <italic><tp:taxon-name><tp:taxon-name-part taxon-name-part-type="genus" reg="Prosphaerosyllis">P.</tp:taxon-name-part> <tp:taxon-name-part taxon-name-part-type="species" reg="joinvillensis">joinvillensis</tp:taxon-name-part></tp:taxon-name></italic>, <italic><tp:taxon-name><tp:taxon-name-part taxon-name-part-type="genus" reg="Prosphaerosyllis">P.</tp:taxon-name-part> <tp:taxon-name-part taxon-name-part-type="species" reg="capensis">capensis</tp:taxon-name-part> <tp:taxon-name-part taxon-name-part-type="subspecies" reg="chilensis">chilensis</tp:taxon-name-part></tp:taxon-name></italic>, <italic><tp:taxon-name><tp:taxon-name-part taxon-name-part-type="genus" reg="Sphaerosyllis">S.</tp:taxon-name-part> <tp:taxon-name-part taxon-name-part-type="species" reg="brandhorsti">brandhorsti</tp:taxon-name-part></tp:taxon-name></italic> and <italic><tp:taxon-name><tp:taxon-name-part taxon-name-part-type="genus" reg="Prosphaerosyllis">P.</tp:taxon-name-part> <tp:taxon-name-part taxon-name-part-type="species" reg="brachycephala">brachycephala</tp:taxon-name-part></tp:taxon-name></italic>) the new species can be easily distinguished by having small antennae and short palps (often with only their lateral margins observable in dorsal view, otherwise mostly obscured by prostomium).</p><p>Falkland Islands species is most similar to <italic><tp:taxon-name><tp:taxon-name-part taxon-name-part-type="genus" reg="Prosphaerosyllis">P.</tp:taxon-name-part> <tp:taxon-name-part taxon-name-part-type="species" reg="isabellae">isabellae</tp:taxon-name-part></tp:taxon-name></italic> De Nogueira, San Martín &amp; Amaral, 2001 described from intertidal depths in Brazil in having short antennae and a sparse distribution of body papillae. However, other than length of the palps, <italic><tp:taxon-name><tp:taxon-name-part taxon-name-part-type="genus" reg="Prosphaerosyllis">P.</tp:taxon-name-part> <tp:taxon-name-part taxon-name-part-type="species" reg="modinouae">modinouae</tp:taxon-name-part></tp:taxon-name></italic> sp. nov. can be further differentiated by having all falcigerousblades serrated (these are smooth from mid-body chaetigers in <italic><tp:taxon-name><tp:taxon-name-part taxon-name-part-type="genus" reg="Prosphaerosyllis">P.</tp:taxon-name-part> <tp:taxon-name-part taxon-name-part-type="species" reg="isabellae">isabellae</tp:taxon-name-part></tp:taxon-name></italic>), in lacking iridescent inclusions in the dorsal cirri and in the dorsal cirri becoming elongated throughout the body in <italic><tp:taxon-name><tp:taxon-name-part taxon-name-part-type="genus" reg="Prosphaerosyllis">P.</tp:taxon-name-part> <tp:taxon-name-part taxon-name-part-type="species" reg="modinouae">modinouae</tp:taxon-name-part></tp:taxon-name></italic> sp. nov. There also appear to be greater differences in length of falcigerous blades in <italic><tp:taxon-name><tp:taxon-name-part taxon-name-part-type="genus" reg="Prosphaerosyllis">P.</tp:taxon-name-part> <tp:taxon-name-part taxon-name-part-type="species" reg="modinouae">modinouae</tp:taxon-name-part></tp:taxon-name></italic> sp. nov. (Fig. <xref ref-type="fig" rid="F10">10d–g</xref>) compared to <italic><tp:taxon-name><tp:taxon-name-part taxon-name-part-type="genus" reg="Prosphaerosyllis">P.</tp:taxon-name-part> <tp:taxon-name-part taxon-name-part-type="species" reg="isabellae">isabellae</tp:taxon-name-part></tp:taxon-name></italic> (see <xref ref-type="bibr" rid="B19">DeNogueira et al. 2001</xref>; <xref ref-type="bibr" rid="B24">Fukuda et al. 2009</xref>). We also suggest that Brazilian specimens from bathyal depths assigned to <italic><tp:taxon-name><tp:taxon-name-part taxon-name-part-type="genus" reg="Prosphaerosyllis">P.</tp:taxon-name-part> <tp:taxon-name-part taxon-name-part-type="species" reg="isabellae">isabellae</tp:taxon-name-part></tp:taxon-name></italic> by <xref ref-type="bibr" rid="B24">Fukuda et al. (2009)</xref> may in fact represent a different species, even more closely aligned to <italic><tp:taxon-name><tp:taxon-name-part taxon-name-part-type="genus" reg="Prosphaerosyllis">P.</tp:taxon-name-part> <tp:taxon-name-part taxon-name-part-type="species" reg="modinouae">modinouae</tp:taxon-name-part></tp:taxon-name></italic> sp. nov. This suggestion is based mainly on much deeper distribution (down to 650 m) reported by <xref ref-type="bibr" rid="B24">Fukuda et al. (2009)</xref> compared to 4–7 m depth at the type locality of <italic><tp:taxon-name><tp:taxon-name-part taxon-name-part-type="genus" reg="Prosphaerosyllis">P.</tp:taxon-name-part> <tp:taxon-name-part taxon-name-part-type="species" reg="isabellae">isabellae</tp:taxon-name-part></tp:taxon-name></italic>, which was also reported to be associated with coral colonies (<xref ref-type="bibr" rid="B19">De Nogueira et al. 2001</xref>). However, specimens of <italic><tp:taxon-name><tp:taxon-name-part taxon-name-part-type="genus" reg="Prosphaerosyllis">P.</tp:taxon-name-part> <tp:taxon-name-part taxon-name-part-type="species" reg="isabellae">isabellae</tp:taxon-name-part></tp:taxon-name></italic> were not available for examination as part of this study.</p><p>Another similar species is <italic><tp:taxon-name><tp:taxon-name-part taxon-name-part-type="genus" reg="Sphaerosyllis">Sphaerosyllis</tp:taxon-name-part> <tp:taxon-name-part taxon-name-part-type="species" reg="palpopapillata">palpopapillata</tp:taxon-name-part></tp:taxon-name></italic> Hartmann-Schröder &amp; Rosenfeldt, 1992 described from the Antarctic Peninsula, 300 m depth. Unfortunately, the description and drawings provided by <xref ref-type="bibr" rid="B31">Hartmann-Schröder and Rosenfeldt (1992)</xref> are of limited value. Therefore, the holotype (ZMH P-20751) was loaned from Zoologisches Museum Hamburg and photographed here for the first time (Figs <xref ref-type="fig" rid="F11">11a</xref>; <xref ref-type="fig" rid="F12">12a–f</xref>). The holotype, which is the only known specimen of this species, was found to be a small anterior fragment, with structures such as the antennae now missing andsome chaetae broken off. As a result, <italic><tp:taxon-name><tp:taxon-name-part taxon-name-part-type="genus" reg="Sphaerosyllis">S.</tp:taxon-name-part> <tp:taxon-name-part taxon-name-part-type="species" reg="palpopapillata">palpopapillata</tp:taxon-name-part></tp:taxon-name></italic> remains a poorly known species, until new material from the type locality becomes available. The holotype (ZMH P-20751) (Fig. <xref ref-type="fig" rid="F11">11a</xref>) is similar to <italic><tp:taxon-name><tp:taxon-name-part taxon-name-part-type="genus" reg="Prosphaerosyllis">P.</tp:taxon-name-part> <tp:taxon-name-part taxon-name-part-type="species" reg="modinouae">modinouae</tp:taxon-name-part></tp:taxon-name></italic> sp. nov. (Fig. <xref ref-type="fig" rid="F11">11b, c</xref>) in the form of the palps and also possesses the elongated lateral body papillae (Fig. <xref ref-type="fig" rid="F12">12d</xref>), which were not reported by <xref ref-type="bibr" rid="B31">Hartmann-Schröder and Rosenfeldt (1992)</xref>, although the rows of dorsal papillae were not confirmed by us. The main differences observed were the form and length of ventral cirri, which are distinctly longer and slender in <italic><tp:taxon-name><tp:taxon-name-part taxon-name-part-type="genus" reg="Sphaerosyllis">S.</tp:taxon-name-part> <tp:taxon-name-part taxon-name-part-type="species" reg="modinouae">modinouae</tp:taxon-name-part></tp:taxon-name></italic> sp. nov. (Figs <xref ref-type="fig" rid="F9">9b, c</xref>; <xref ref-type="fig" rid="F12">12b, c</xref>). While both species have unidentate falcigers, their blades in <italic><tp:taxon-name><tp:taxon-name-part taxon-name-part-type="genus" reg="Sphaerosyllis">S.</tp:taxon-name-part> <tp:taxon-name-part taxon-name-part-type="species" reg="palpopapillata">palpopapillata</tp:taxon-name-part></tp:taxon-name></italic> are shorter (6–7 µm) and similar in size where observed (Fig. <xref ref-type="fig" rid="F12">12e, f</xref>), but in the new species their lengths are more variable (Fig. <xref ref-type="fig" rid="F10">10d–g</xref>) as already discussed in comparison with <italic><tp:taxon-name><tp:taxon-name-part taxon-name-part-type="genus" reg="Prosphaerosyllis">P.</tp:taxon-name-part> <tp:taxon-name-part taxon-name-part-type="species" reg="isabellae">isabellae</tp:taxon-name-part></tp:taxon-name></italic>. Furthermore, the image provided in the original description (<xref ref-type="bibr" rid="B31">Hartmann-Schröder and Rosenfeldt 1992</xref>: fig. 34) suggests that antennae in <italic><tp:taxon-name><tp:taxon-name-part taxon-name-part-type="genus" reg="Sphaerosyllis">S.</tp:taxon-name-part> <tp:taxon-name-part taxon-name-part-type="species" reg="palpopapillata">palpopapillata</tp:taxon-name-part></tp:taxon-name></italic> are large, not small as in the new species or in <italic><tp:taxon-name><tp:taxon-name-part taxon-name-part-type="genus" reg="Prosphaerosyllis">P.</tp:taxon-name-part> <tp:taxon-name-part taxon-name-part-type="species" reg="isabellae">isabellae</tp:taxon-name-part></tp:taxon-name></italic>. Unfortunately, as already mentioned, the antennae have since been lost in the holotype of <italic><tp:taxon-name><tp:taxon-name-part taxon-name-part-type="genus" reg="Sphaerosyllis">S.</tp:taxon-name-part> <tp:taxon-name-part taxon-name-part-type="species" reg="palpopapillata">palpopapillata</tp:taxon-name-part></tp:taxon-name></italic> and this character cannot be verified.</p><fig id="F11" position="float" orientation="portrait"><object-id xmlns:xlink="http://www.w3.org/1999/xlink" content-type="doi" xlink:type="simple">10.3897/zookeys.938.49349.figure11</object-id><object-id xmlns:xlink="http://www.w3.org/1999/xlink" content-type="arpha" xlink:type="simple">15C1DCB7-F712-5F9B-95DC-F1E356BFCAB2</object-id><label>Figure 11.</label><caption><p>Comparative figure of <italic><tp:taxon-name><tp:taxon-name-part taxon-name-part-type="genus" reg="Sphaerosyllis">Sphaerosyllis</tp:taxon-name-part> <tp:taxon-name-part taxon-name-part-type="species" reg="palpopapillata">palpopapillata</tp:taxon-name-part></tp:taxon-name></italic> (holotype, ZMH P-20751) (<bold>a</bold>) and <italic><tp:taxon-name><tp:taxon-name-part taxon-name-part-type="genus" reg="Prosphaerosyllis">Prosphaerosyllis</tp:taxon-name-part> <tp:taxon-name-part taxon-name-part-type="species" reg="modinouae">modinouae</tp:taxon-name-part></tp:taxon-name></italic> sp. nov. (<bold>b, c</bold>). Scale bars: 1 mm.</p></caption><graphic xmlns:xlink="http://www.w3.org/1999/xlink" xlink:href="zookeys-938-001-g011.jpg" position="float" orientation="portrait" xlink:type="simple" id="oo_417689.jpg"><uri content-type="original_file" xlink:type="simple">https://binary.pensoft.net/fig/417689</uri></graphic></fig><p>The lack of detailed descriptions and reliable drawings/images of the known species from the southern waters, complicate the efforts in describing new species. While we believe that observations provided in this study justify the establishment of a new species from the Falkland Islands material, the known species are clearly in need of revision. However, such an undertaking is beyond the scope of this study.</p></tp:treatment-sec><tp:treatment-sec sec-type="etymology" id="SECID0EIKBI"><title>Etymology.</title><p>This species is dedicated to Yvett Modinou, a passionate science communicator, who inspired the fourth author (BS) to join the NHM London.</p></tp:treatment-sec><tp:treatment-sec sec-type="distribution" id="SECID0ENKBI"><title>Distribution.</title><p>This species is only known from its type locality, North Falklands Basin, ca. 450 m depth.</p><fig id="F12" position="float" orientation="portrait"><object-id xmlns:xlink="http://www.w3.org/1999/xlink" content-type="doi" xlink:type="simple">10.3897/zookeys.938.49349.figure12</object-id><object-id xmlns:xlink="http://www.w3.org/1999/xlink" content-type="arpha" xlink:type="simple">60F45E43-9F4A-502B-901F-80B3A99B6FD1</object-id><label>Figure 12.</label><caption><p><italic><tp:taxon-name><tp:taxon-name-part taxon-name-part-type="genus" reg="Sphaerosyllis">Sphaerosyllis</tp:taxon-name-part> <tp:taxon-name-part taxon-name-part-type="species" reg="palpopapillata">palpopapillata</tp:taxon-name-part></tp:taxon-name></italic> (holotype ZMH P-20751) <bold>a</bold> anterior end in dorsal view <bold>b, c</bold> examples of ventral cirri (marked by arrows) <bold>d</bold> example of lateral body papillae (marked by arrow) <bold>e</bold> acicula and simple ventral chaeta <bold>f</bold> falcigers. Scale bars: 1000 µm (<bold>a</bold>); 20 µm (<bold>c, f</bold>), 25 µm (<bold>d</bold>).</p></caption><graphic xmlns:xlink="http://www.w3.org/1999/xlink" xlink:href="zookeys-938-001-g012.jpg" position="float" orientation="portrait" xlink:type="simple" id="oo_417690.jpg"><uri content-type="original_file" xlink:type="simple">https://binary.pensoft.net/fig/417690</uri></graphic></fig></tp:treatment-sec><ref-list><ref id="B53"><mixed-citation xmlns:xlink="http://www.w3.org/1999/xlink" xlink:type="simple"><person-group><name name-style="western"><surname>San Martín</surname><given-names>G</given-names></name></person-group> (<year>2005</year>) <article-title><tp:taxon-name><tp:taxon-name-part taxon-name-part-type="subfamily">Exogoninae</tp:taxon-name-part></tp:taxon-name> (<tp:taxon-name><tp:taxon-name-part taxon-name-part-type="class">Polychaeta</tp:taxon-name-part></tp:taxon-name>: <tp:taxon-name><tp:taxon-name-part taxon-name-part-type="family">Syllidae</tp:taxon-name-part></tp:taxon-name>) from Australia with the description of a new genus and twenty-two new species.</article-title><source>Records of the Australian Museum</source><volume>57</volume>(<issue>1</issue>): <fpage>39</fpage>–<lpage>152</lpage>. <ext-link xlink:type="simple" ext-link-type="doi" xlink:href="10.3853/j.0067-1975.57.2005.1438">https://doi.org/10.3853/j.0067-1975.57.2005.1438</ext-link></mixed-citation></ref><ref id="B19"><mixed-citation xmlns:xlink="http://www.w3.org/1999/xlink" xlink:type="simple"><person-group><name name-style="western"><surname>De Nogueira</surname><given-names>JM</given-names></name><name name-style="western"><surname>San Martín</surname><given-names>G</given-names></name><name name-style="western"><surname>Amaral</surname><given-names>AC</given-names></name></person-group> (<year>2001</year>) <article-title>Description of five new species of <tp:taxon-name><tp:taxon-name-part taxon-name-part-type="subfamily">Exogoninae</tp:taxon-name-part></tp:taxon-name> Rioja, 1925 (<tp:taxon-name><tp:taxon-name-part taxon-name-part-type="class">Polychaeta</tp:taxon-name-part></tp:taxon-name>: <tp:taxon-name><tp:taxon-name-part taxon-name-part-type="family">Syllidae</tp:taxon-name-part></tp:taxon-name>) associated with the stony coral <italic><tp:taxon-name><tp:taxon-name-part taxon-name-part-type="genus">Mussismilia</tp:taxon-name-part> <tp:taxon-name-part taxon-name-part-type="species">hispida</tp:taxon-name-part></tp:taxon-name></italic> (Verrill, 1868) in Sao Paulo State, Brazil.</article-title><source>Journal of Natural History</source><volume>35</volume>(<issue>12</issue>): <fpage>1773</fpage>–<lpage>1794</lpage>. <ext-link xlink:type="simple" ext-link-type="doi" xlink:href="10.1080/00222930152667096">https://doi.org/10.1080/00222930152667096</ext-link></mixed-citation></ref><ref id="B24"><mixed-citation xmlns:xlink="http://www.w3.org/1999/xlink" xlink:type="simple"><person-group><name name-style="western"><surname>Fukuda</surname><given-names>MV</given-names></name><name name-style="western"><surname>Yunda-Guarin</surname><given-names>G</given-names></name><name name-style="western"><surname>Nogueira</surname><given-names>JM</given-names></name></person-group> (<year>2009</year>) <article-title>The genus <italic><tp:taxon-name><tp:taxon-name-part taxon-name-part-type="genus">Prosphaerosyllis</tp:taxon-name-part></tp:taxon-name></italic> (<tp:taxon-name><tp:taxon-name-part taxon-name-part-type="class">Polychaeta</tp:taxon-name-part></tp:taxon-name>: <tp:taxon-name><tp:taxon-name-part taxon-name-part-type="family">Syllidae</tp:taxon-name-part></tp:taxon-name>: <tp:taxon-name><tp:taxon-name-part taxon-name-part-type="subfamily">Exogoninae</tp:taxon-name-part></tp:taxon-name>) in Brazil, with description of a new species.</article-title><source>Journal of the Marine Biological Association of the United Kingdom</source><volume>89</volume>(<issue>7</issue>): <fpage>1443</fpage>–<lpage>1454</lpage>. <ext-link xlink:type="simple" ext-link-type="doi" xlink:href="10.1017/S0025315409000095">https://doi.org/10.1017/S0025315409000095</ext-link></mixed-citation></ref><ref id="B31"><mixed-citation xmlns:xlink="http://www.w3.org/1999/xlink" xlink:type="simple"><person-group><name name-style="western"><surname>Hartmann-Schröder</surname><given-names>G</given-names></name><name name-style="western"><surname>Rosenfeldt</surname><given-names>P</given-names></name></person-group> (<year>1992</year>) <article-title>Die Polychaeten der “Polarstern” -Reise ANT V/1 in die Antarktis 1986. Teil 1: <tp:taxon-name><tp:taxon-name-part taxon-name-part-type="family">Euphrosinidae</tp:taxon-name-part></tp:taxon-name> bis <tp:taxon-name><tp:taxon-name-part taxon-name-part-type="family">Iphitimidae</tp:taxon-name-part></tp:taxon-name>.</article-title><source>Mitteilungen aus den Hamburgischen Zoologischen Museum und Institut</source><volume>89</volume>: <fpage>85</fpage>–<lpage>124</lpage>.</mixed-citation></ref></ref-list></tp:taxon-treatment>
