# Supplementary material for: Biodiversity data and new species descriptions of polychaetes from offshore waters of the Falkland Islands, an area undergoing hydrocarbon exploration
Source: Zookeys. 2020 Jun 3;938:1–86. doi: 10.3897/zookeys.938.49349 (PMC7286948; doi:10.3897/zookeys.938.49349)
Supplement: XML Treatment for Apistobranchus jasoni [file zookeys.938.49349-treatment3.xml]

<!DOCTYPE tp:taxon-treatment
  PUBLIC "-//TaxonX//DTD Taxonomic Treatment Publishing DTD v0 20100105//EN" "tax-treatment-NSO.dtd">
<tp:taxon-treatment xmlns:tp="http://www.plazi.org/taxpub"><tp:treatment-meta><kwd-group><label>Taxon classification</label><kwd><named-content xmlns:xlink="http://www.w3.org/1999/xlink" content-type="kingdom">Animalia</named-content></kwd><kwd><named-content xmlns:xlink="http://www.w3.org/1999/xlink" content-type="order">Phyllodocida</named-content></kwd><kwd><named-content xmlns:xlink="http://www.w3.org/1999/xlink" content-type="family">Polynoidae</named-content></kwd></kwd-group><mixed-citation publication-type="journal"><person-group><name><surname>Neal</surname><given-names>Lenka</given-names></name><name><surname>Paterson</surname><given-names>Gordon L. J.</given-names></name><name><surname>Blockley</surname><given-names>David</given-names></name><name><surname>Scott</surname><given-names>Ben</given-names></name><name><surname>Sherlock</surname><given-names>Emma</given-names></name><name><surname>Huque</surname><given-names>Cate</given-names></name><name><surname>Glover</surname><given-names>Adrian G.</given-names></name></person-group><article-title>Biodiversity data and new species descriptions of polychaetes from offshore waters of the Falkland Islands, an area undergoing hydrocarbon exploration</article-title><source>Zookeys</source><day>03</day><month>6</month><year>2020</year><volume>938</volume><fpage>1</fpage><lpage>86</lpage><pub-id pub-id-type="doi">10.3897/zookeys.938.49349</pub-id></mixed-citation></tp:treatment-meta><tp:nomenclature><tp:taxon-name><object-id xmlns:xlink="http://www.w3.org/1999/xlink" content-type="arpha" xlink:type="simple">C5EC41C2-6CBA-58A1-873B-A1046C8B1AB8</object-id>
              <tp:taxon-name-part taxon-name-part-type="genus" reg="Apistobranchus">Apistobranchus</tp:taxon-name-part>
              <tp:taxon-name-part taxon-name-part-type="species" reg="jasoni">jasoni</tp:taxon-name-part>
              <object-id xmlns:xlink="http://www.w3.org/1999/xlink" content-type="zoobank" xlink:type="simple">http://zoobank.org/D15234B3-5111-4635-8E05-4F9E6D048361</object-id>
            </tp:taxon-name><tp:taxon-authority>Neal &amp; Paterson</tp:taxon-authority><tp:taxon-status xmlns:xlink="http://www.w3.org/1999/xlink" xlink:type="simple">sp. nov.</tp:taxon-status><xref ref-type="fig" rid="F13">Figures 13</xref><xref ref-type="fig" rid="F14">, 14</xref><xref ref-type="fig" rid="F15">, 15</xref></tp:nomenclature><tp:treatment-sec sec-type="material" id="SECID0EZNBI"><title>Materials.</title><p>Sample 65MFC, 450 m, <named-content xmlns:xlink="http://www.w3.org/1999/xlink" content-type="dwc:verbatimCoordinates" xlink:type="simple"><named-content content-type="geo-json" specific-use="{&#34;type&#34;:&#34;Point&#34;,&#34;coordinates&#34;:[-59.125159,-49.258443]}" id="NCID0ECOBI" xlink:type="simple">-49.2584430, -59.1251589</named-content></named-content>, coll. 19/03/2012, ind. 1, <bold><italic>holotype</italic></bold> (NHM.2018.12712). Sample 65MFC, 450 m, <named-content xmlns:xlink="http://www.w3.org/1999/xlink" content-type="dwc:verbatimCoordinates" xlink:type="simple"><named-content content-type="geo-json" specific-use="{&#34;type&#34;:&#34;Point&#34;,&#34;coordinates&#34;:[-59.125159,-49.258443]}" id="NCID0ENOBI" xlink:type="simple">-49.2584430, -59.1251589</named-content></named-content>, coll. 19/03/2012, ind. 1, <bold><italic>paratype</italic></bold> (NHM.2018.12713). <bold>Other materials</bold>: Sample 15MFC, 454 m, <named-content xmlns:xlink="http://www.w3.org/1999/xlink" content-type="dwc:verbatimCoordinates" xlink:type="simple"><named-content content-type="geo-json" specific-use="{&#34;type&#34;:&#34;Point&#34;,&#34;coordinates&#34;:[-59.113376,-49.268657]}" id="NCID0E1OBI" xlink:type="simple">-49.2686572, -59.1133764</named-content></named-content>, coll. 16/04/2012, ind. 1, NHM.2018.24086. Sample 19MFB, 448 m, <named-content xmlns:xlink="http://www.w3.org/1999/xlink" content-type="dwc:verbatimCoordinates" xlink:type="simple"><named-content content-type="geo-json" specific-use="{&#34;type&#34;:&#34;Point&#34;,&#34;coordinates&#34;:[-59.168052,-49.287054]}" id="NCID0ECPBI" xlink:type="simple">-49.2870544, -59.1680519</named-content></named-content>, coll. 17/04/2012, ind. 1, NHM.2018.24172. Sample 26MFB 449 m, <named-content xmlns:xlink="http://www.w3.org/1999/xlink" content-type="dwc:verbatimCoordinates" xlink:type="simple"><named-content content-type="geo-json" specific-use="{&#34;type&#34;:&#34;Point&#34;,&#34;coordinates&#34;:[-59.140240,-49.304841]}" id="NCID0EKPBI" xlink:type="simple">-49.3048414, -59.1402400</named-content></named-content>, coll. 24/04/2012, ind. 1, NHM.2018.24333. Sample 26MFC, 449 m, <named-content xmlns:xlink="http://www.w3.org/1999/xlink" content-type="dwc:verbatimCoordinates" xlink:type="simple"><named-content content-type="geo-json" specific-use="{&#34;type&#34;:&#34;Point&#34;,&#34;coordinates&#34;:[-59.140240,-49.304841]}" id="NCID0ESPBI" xlink:type="simple">-49.3048414, -59.1402400</named-content></named-content>, coll. 24/04/2012, ind. 1, NHM.2018.24343. Sample 28MFA, 452 m, <named-content xmlns:xlink="http://www.w3.org/1999/xlink" content-type="dwc:verbatimCoordinates" xlink:type="simple"><named-content content-type="geo-json" specific-use="{&#34;type&#34;:&#34;Point&#34;,&#34;coordinates&#34;:[-59.085223,-49.304419]}" id="NCID0E1PBI" xlink:type="simple">-49.3044189, -59.0852225</named-content></named-content>, coll. 23/04/2012, ind. 1, NHM.2018.24371. Sample 35MFA, 450 m, <named-content xmlns:xlink="http://www.w3.org/1999/xlink" content-type="dwc:verbatimCoordinates" xlink:type="simple"><named-content content-type="geo-json" specific-use="{&#34;type&#34;:&#34;Point&#34;,&#34;coordinates&#34;:[-59.057371,-49.322186]}" id="NCID0ECQBI" xlink:type="simple">-49.3221858, -59.0573711</named-content></named-content>, coll. 15/04/2012, ind. 1, NHM.2018.24476. Sample 3MFC, 464 m, <named-content xmlns:xlink="http://www.w3.org/1999/xlink" content-type="dwc:verbatimCoordinates" xlink:type="simple"><named-content content-type="geo-json" specific-use="{&#34;type&#34;:&#34;Point&#34;,&#34;coordinates&#34;:[-59.114021,-49.232681]}" id="NCID0EKQBI" xlink:type="simple">-49.2326806, -59.1140206</named-content></named-content>, coll. 16/04/2012, ind. 1, NHM.2018.24593. Sample 40MFA, 450 m, <named-content xmlns:xlink="http://www.w3.org/1999/xlink" content-type="dwc:verbatimCoordinates" xlink:type="simple"><named-content content-type="geo-json" specific-use="{&#34;type&#34;:&#34;Point&#34;,&#34;coordinates&#34;:[-59.084556,-49.340395]}" id="NCID0ESQBI" xlink:type="simple">-49.3403947, -59.0845558</named-content></named-content>, coll. 23/04/2012, ind. 1, NHM.2018.24601. Sample 43MFA, 430 m, <named-content xmlns:xlink="http://www.w3.org/1999/xlink" content-type="dwc:verbatimCoordinates" xlink:type="simple"><named-content content-type="geo-json" specific-use="{&#34;type&#34;:&#34;Point&#34;,&#34;coordinates&#34;:[-59.139299,-49.358806]}" id="NCID0E1QBI" xlink:type="simple">-49.3588058, -59.1392994</named-content></named-content>, coll. 24/12/2012, ind. 1, NHM.2018.24669. Sample 43MFC, 341 m, <named-content xmlns:xlink="http://www.w3.org/1999/xlink" content-type="dwc:verbatimCoordinates" xlink:type="simple"><named-content content-type="geo-json" specific-use="{&#34;type&#34;:&#34;Point&#34;,&#34;coordinates&#34;:[-59.139299,-49.358806]}" id="NCID0ECRBI" xlink:type="simple">-49.3588058, -59.1392994</named-content></named-content>, coll. 24/12/2012, ind. 1, NHM.2018.24688. Sample 45MFC, 434 m, <named-content xmlns:xlink="http://www.w3.org/1999/xlink" content-type="dwc:verbatimCoordinates" xlink:type="simple"><named-content content-type="geo-json" specific-use="{&#34;type&#34;:&#34;Point&#34;,&#34;coordinates&#34;:[-59.084222,-49.358383]}" id="NCID0EKRBI" xlink:type="simple">-49.3583828, -59.0842219</named-content></named-content>, coll. 23/04/2012, ind. 1, NHM.2018.24740. Sample 59MFB, 448 m, <named-content xmlns:xlink="http://www.w3.org/1999/xlink" content-type="dwc:verbatimCoordinates" xlink:type="simple"><named-content content-type="geo-json" specific-use="{&#34;type&#34;:&#34;Point&#34;,&#34;coordinates&#34;:[-59.068884,-49.254560]}" id="NCID0ESRBI" xlink:type="simple">-49.2545600, -59.0688839</named-content></named-content>, coll. 19/03/2012, ind. 1, NHM.2018.25010. Sample 62MFA, 447 m, <named-content xmlns:xlink="http://www.w3.org/1999/xlink" content-type="dwc:verbatimCoordinates" xlink:type="simple"><named-content content-type="geo-json" specific-use="{&#34;type&#34;:&#34;Point&#34;,&#34;coordinates&#34;:[-59.110834,-49.248731]}" id="NCID0E1RBI" xlink:type="simple">-49.2487310, -59.1108340</named-content></named-content>, coll. 18/03/2012, ind. 1, NHM.2018.25084. Sample 64MFC, 447 m, <named-content xmlns:xlink="http://www.w3.org/1999/xlink" content-type="dwc:verbatimCoordinates" xlink:type="simple"><named-content content-type="geo-json" specific-use="{&#34;type&#34;:&#34;Point&#34;,&#34;coordinates&#34;:[-59.106096,-49.245538]}" id="NCID0ECSBI" xlink:type="simple">-49.2455380, -59.1060962</named-content></named-content>, coll. 18/03/2012, ind. 1, NHM.2018.25121. Sample 66MFA, 445 m, <named-content xmlns:xlink="http://www.w3.org/1999/xlink" content-type="dwc:verbatimCoordinates" xlink:type="simple"><named-content content-type="geo-json" specific-use="{&#34;type&#34;:&#34;Point&#34;,&#34;coordinates&#34;:[-59.105824,-49.258322]}" id="NCID0EKSBI" xlink:type="simple">-49.2583220, -59.1058241</named-content></named-content>, coll. 18/03/2012, ind. 1, NHM.2018.25156. Sample 69MFA, 442 m, Latitude <named-content xmlns:xlink="http://www.w3.org/1999/xlink" content-type="dwc:verbatimCoordinates" xlink:type="simple"><named-content content-type="geo-json" specific-use="{&#34;type&#34;:&#34;Point&#34;,&#34;coordinates&#34;:[-59.100570,-49.288790]}" id="NCID0ESSBI" xlink:type="simple">-49.2887900, -59.1005700</named-content></named-content>, coll. 19/03/2012, ind. 1, NHM.2018.25198. Sample 70MFB, 446 m, <named-content xmlns:xlink="http://www.w3.org/1999/xlink" content-type="dwc:verbatimCoordinates" xlink:type="simple"><named-content content-type="geo-json" specific-use="{&#34;type&#34;:&#34;Point&#34;,&#34;coordinates&#34;:[-59.115083,-49.298506]}" id="NCID0E1SBI" xlink:type="simple">-49.2985060, -59.1150831</named-content></named-content>, coll. 22/03/2012, ind. 1, NHM.2018.25243. Sample 73MFA, 436 m, <named-content xmlns:xlink="http://www.w3.org/1999/xlink" content-type="dwc:verbatimCoordinates" xlink:type="simple"><named-content content-type="geo-json" specific-use="{&#34;type&#34;:&#34;Point&#34;,&#34;coordinates&#34;:[-59.130995,-49.341643]}" id="NCID0ECTBI" xlink:type="simple">-49.3416430, -59.1309949</named-content></named-content>, coll. 22/03/2012, ind. 1, NHM.2018.21484. Sample 75MFC, 438 m, <named-content xmlns:xlink="http://www.w3.org/1999/xlink" content-type="dwc:verbatimCoordinates" xlink:type="simple"><named-content content-type="geo-json" specific-use="{&#34;type&#34;:&#34;Point&#34;,&#34;coordinates&#34;:[-59.126234,-49.338388]}" id="NCID0EKTBI" xlink:type="simple">-49.3383880, -59.1262342</named-content></named-content>, coll. 22/03/2012, ind. 1, NHM.2018.21523. Sample 79MFA, 446 m, <named-content xmlns:xlink="http://www.w3.org/1999/xlink" content-type="dwc:verbatimCoordinates" xlink:type="simple"><named-content content-type="geo-json" specific-use="{&#34;type&#34;:&#34;Point&#34;,&#34;coordinates&#34;:[-59.186777,-49.248841]}" id="NCID0ESTBI" xlink:type="simple">-49.2488410, -59.1867771</named-content></named-content>, coll. 17/03/2012, ind. 1, NHM.2018.21573. Sample 79MFB, 446 m, <named-content xmlns:xlink="http://www.w3.org/1999/xlink" content-type="dwc:verbatimCoordinates" xlink:type="simple"><named-content content-type="geo-json" specific-use="{&#34;type&#34;:&#34;Point&#34;,&#34;coordinates&#34;:[-59.186777,-49.248841]}" id="NCID0E1TBI" xlink:type="simple">-49.2488410, -59.1867771</named-content></named-content>, coll. 17/03/2012, ind. 1, NHM.2018.21578. Sample 7MFB, 455 m, <named-content xmlns:xlink="http://www.w3.org/1999/xlink" content-type="dwc:verbatimCoordinates" xlink:type="simple"><named-content content-type="geo-json" specific-use="{&#34;type&#34;:&#34;Point&#34;,&#34;coordinates&#34;:[-59.168657,-49.251078]}" id="NCID0ECUBI" xlink:type="simple">-49.2510775, -59.1686567</named-content></named-content>, coll. 17/04/2012, ind. 1, NHM.2018.21597. Sample 80MFC, 445 m, <named-content xmlns:xlink="http://www.w3.org/1999/xlink" content-type="dwc:verbatimCoordinates" xlink:type="simple"><named-content content-type="geo-json" specific-use="{&#34;type&#34;:&#34;Point&#34;,&#34;coordinates&#34;:[-59.172216,-49.251866]}" id="NCID0EKUBI" xlink:type="simple">-49.2518660, -59.1722163</named-content></named-content>, coll. 17/03/2012, ind. 1, NHM.2018.21615. Sample 81MFA, 444 m, <named-content xmlns:xlink="http://www.w3.org/1999/xlink" content-type="dwc:verbatimCoordinates" xlink:type="simple"><named-content content-type="geo-json" specific-use="{&#34;type&#34;:&#34;Point&#34;,&#34;coordinates&#34;:[-59.186536,-49.261859]}" id="NCID0ESUBI" xlink:type="simple">-49.2618590, -59.1865357</named-content></named-content>, coll. 16/03/2012, ind. 1, NHM.2018.21622. Sample 82MFA, 443 m, <named-content xmlns:xlink="http://www.w3.org/1999/xlink" content-type="dwc:verbatimCoordinates" xlink:type="simple"><named-content content-type="geo-json" specific-use="{&#34;type&#34;:&#34;Point&#34;,&#34;coordinates&#34;:[-59.167245,-49.261497]}" id="NCID0E1UBI" xlink:type="simple">-49.2614970, -59.1672448</named-content></named-content>, coll. 16/03/2012, ind. 1, NHM.2018.21638. Sample 8MFB, 459 m, <named-content xmlns:xlink="http://www.w3.org/1999/xlink" content-type="dwc:verbatimCoordinates" xlink:type="simple"><named-content content-type="geo-json" specific-use="{&#34;type&#34;:&#34;Point&#34;,&#34;coordinates&#34;:[-59.141178,-49.250876]}" id="NCID0ECVBI" xlink:type="simple">-49.2508764,-59.1411775</named-content></named-content>, coll. 24/04/2012, ind. 1, NHM.2018.21654. Sample 9MFB, 451 m, <named-content xmlns:xlink="http://www.w3.org/1999/xlink" content-type="dwc:verbatimCoordinates" xlink:type="simple"><named-content content-type="geo-json" specific-use="{&#34;type&#34;:&#34;Point&#34;,&#34;coordinates&#34;:[-59.113699,-49.250669]}" id="NCID0EKVBI" xlink:type="simple">-49.2506689, -59.1136986</named-content></named-content>, coll. 16/04/2012, ind. 1, NHM.2018.21695. Sample 10MFC, 460 m, <named-content xmlns:xlink="http://www.w3.org/1999/xlink" content-type="dwc:verbatimCoordinates" xlink:type="simple"><named-content content-type="geo-json" specific-use="{&#34;type&#34;:&#34;Point&#34;,&#34;coordinates&#34;:[-59.086220,-49.250455]}" id="NCID0ESVBI" xlink:type="simple">-49.2504547, -59.0862200</named-content></named-content>, coll. 25/04/2012, ind. 2, NHM.2018.11380–11381. Sample 12MFA, 453 m, <named-content xmlns:xlink="http://www.w3.org/1999/xlink" content-type="dwc:verbatimCoordinates" xlink:type="simple"><named-content content-type="geo-json" specific-use="{&#34;type&#34;:&#34;Point&#34;,&#34;coordinates&#34;:[-59.031264,-49.250007]}" id="NCID0E1VBI" xlink:type="simple">-49.2500069, -59.0312639</named-content></named-content>, coll. 24/04/2012, ind. 2, NHM.2018.11408–11409. Sample 12MFC, 454 m, <named-content xmlns:xlink="http://www.w3.org/1999/xlink" content-type="dwc:verbatimCoordinates" xlink:type="simple"><named-content content-type="geo-json" specific-use="{&#34;type&#34;:&#34;Point&#34;,&#34;coordinates&#34;:[-59.031264,-49.250007]}" id="NCID0ECWBI" xlink:type="simple">-49.2500069, -59.0312639</named-content></named-content>, coll. 24/04/2012, ind. 2, NHM.2018.11420–11421. Sample 13MFB, 440 m, <named-content xmlns:xlink="http://www.w3.org/1999/xlink" content-type="dwc:verbatimCoordinates" xlink:type="simple"><named-content content-type="geo-json" specific-use="{&#34;type&#34;:&#34;Point&#34;,&#34;coordinates&#34;:[-59.168354,-49.269066]}" id="NCID0EKWBI" xlink:type="simple">-49.2690658, -59.1683544</named-content></named-content>, coll. 17/03/2012, ind. 2, NHM.2018.11426–11427. Sample 15MFA, 455 m, <named-content xmlns:xlink="http://www.w3.org/1999/xlink" content-type="dwc:verbatimCoordinates" xlink:type="simple"><named-content content-type="geo-json" specific-use="{&#34;type&#34;:&#34;Point&#34;,&#34;coordinates&#34;:[-59.113376,-49.268657]}" id="NCID0ESWBI" xlink:type="simple">-49.2686572, -59.1133764</named-content></named-content>, coll. 16/04/2012, ind. 2, NHM.2018.11440–11441. Sample 15MFB, 454 m, <named-content xmlns:xlink="http://www.w3.org/1999/xlink" content-type="dwc:verbatimCoordinates" xlink:type="simple"><named-content content-type="geo-json" specific-use="{&#34;type&#34;:&#34;Point&#34;,&#34;coordinates&#34;:[-59.113376,-49.268657]}" id="NCID0E1WBI" xlink:type="simple">-49.2686572, -59.1133764</named-content></named-content>, coll. 16/04/2012, ind. 2, NHM.2018.11454–11455. Sample 16MFA, 459 m, <named-content xmlns:xlink="http://www.w3.org/1999/xlink" content-type="dwc:verbatimCoordinates" xlink:type="simple"><named-content content-type="geo-json" specific-use="{&#34;type&#34;:&#34;Point&#34;,&#34;coordinates&#34;:[-59.085888,-49.268443]}" id="NCID0ECXBI" xlink:type="simple">-49.2684428, -59.0858878</named-content></named-content>, coll. 25/04/2012, ind. 2, NHM.2018.11472–11473. Sample 24MFC, 453 m, <named-content xmlns:xlink="http://www.w3.org/1999/xlink" content-type="dwc:verbatimCoordinates" xlink:type="simple"><named-content content-type="geo-json" specific-use="{&#34;type&#34;:&#34;Point&#34;,&#34;coordinates&#34;:[-59.030559,-49.285983]}" id="NCID0EKXBI" xlink:type="simple">-49.2859825, -59.0305592</named-content></named-content>, coll. 25/04/2012, ind. 2, NHM.2018.11656–11657. Sample 29MFA, 453 m, <named-content xmlns:xlink="http://www.w3.org/1999/xlink" content-type="dwc:verbatimCoordinates" xlink:type="simple"><named-content content-type="geo-json" specific-use="{&#34;type&#34;:&#34;Point&#34;,&#34;coordinates&#34;:[-59.057714,-49.304198]}" id="NCID0ESXBI" xlink:type="simple">-49.3041981, -59.0577142</named-content></named-content>, coll. 15/04/2012, ind. 2, NHM.2018.11758–11759. Sample 35MFC, 450 m, <named-content xmlns:xlink="http://www.w3.org/1999/xlink" content-type="dwc:verbatimCoordinates" xlink:type="simple"><named-content content-type="geo-json" specific-use="{&#34;type&#34;:&#34;Point&#34;,&#34;coordinates&#34;:[-59.057371,-49.322186]}" id="NCID0E1XBI" xlink:type="simple">-49.3221858, -59.0573711</named-content></named-content>, coll. 15/04/2012, ind. 2, NHM.2018.11822–11823. Sample 3MFB, 464 m, <named-content xmlns:xlink="http://www.w3.org/1999/xlink" content-type="dwc:verbatimCoordinates" xlink:type="simple"><named-content content-type="geo-json" specific-use="{&#34;type&#34;:&#34;Point&#34;,&#34;coordinates&#34;:[-59.114021,-49.232681]}" id="NCID0ECYBI" xlink:type="simple">-49.2326806, -59.1140206</named-content></named-content>, coll. 16/04/2012, ind. 2, NHM.2018.11928–11929. Sample 44MFA, 432 m, <named-content xmlns:xlink="http://www.w3.org/1999/xlink" content-type="dwc:verbatimCoordinates" xlink:type="simple"><named-content content-type="geo-json" specific-use="{&#34;type&#34;:&#34;Point&#34;,&#34;coordinates&#34;:[-59.111761,-49.358598]}" id="NCID0EKYBI" xlink:type="simple">-49.3585975, -59.1117606</named-content></named-content>, coll. 14/04/2012, ind. 2, NHM.2018.12038–12039. Sample 46MFA, 434 m, <named-content xmlns:xlink="http://www.w3.org/1999/xlink" content-type="dwc:verbatimCoordinates" xlink:type="simple"><named-content content-type="geo-json" specific-use="{&#34;type&#34;:&#34;Point&#34;,&#34;coordinates&#34;:[-59.056684,-49.358161]}" id="NCID0ESYBI" xlink:type="simple">-49.3581611, -59.0566836</named-content></named-content>, coll. 14/04/2012, ind. 2, NHM.2018.12066–12067. Sample 47MFC, 444 m, <named-content xmlns:xlink="http://www.w3.org/1999/xlink" content-type="dwc:verbatimCoordinates" xlink:type="simple"><named-content content-type="geo-json" specific-use="{&#34;type&#34;:&#34;Point&#34;,&#34;coordinates&#34;:[-59.166535,-49.376996]}" id="NCID0E1YBI" xlink:type="simple">-49.3769958, -59.1665347</named-content></named-content>, coll. 25/03/2012, ind. 2, NHM.2018.12088–12089. Sample 67MFB, 442 m, <named-content xmlns:xlink="http://www.w3.org/1999/xlink" content-type="dwc:verbatimCoordinates" xlink:type="simple"><named-content content-type="geo-json" specific-use="{&#34;type&#34;:&#34;Point&#34;,&#34;coordinates&#34;:[-59.110290,-49.288947]}" id="NCID0ECZBI" xlink:type="simple">-49.2889470, -59.1102897</named-content></named-content>, coll. 19/03/2012, ind. 2, NHM.2018.12394–12395. Sample 6MFC, 458 m, <named-content xmlns:xlink="http://www.w3.org/1999/xlink" content-type="dwc:verbatimCoordinates" xlink:type="simple"><named-content content-type="geo-json" specific-use="{&#34;type&#34;:&#34;Point&#34;,&#34;coordinates&#34;:[-59.031616,-49.232019]}" id="NCID0EKZBI" xlink:type="simple">-49.2320192, -59.0316156</named-content></named-content>, coll. 25/04/2012, ind. 2, NHM.2018.12440–12441. Sample 71MFC, 449 m, <named-content xmlns:xlink="http://www.w3.org/1999/xlink" content-type="dwc:verbatimCoordinates" xlink:type="simple"><named-content content-type="geo-json" specific-use="{&#34;type&#34;:&#34;Point&#34;,&#34;coordinates&#34;:[-59.095609,-49.298355]}" id="NCID0ESZBI" xlink:type="simple">-49.2983550, -59.0956094</named-content></named-content>, coll. 22/03/2012, ind. 2, NHM.2018.12470–12471. Sample 7MFC, 455 m, <named-content xmlns:xlink="http://www.w3.org/1999/xlink" content-type="dwc:verbatimCoordinates" xlink:type="simple"><named-content content-type="geo-json" specific-use="{&#34;type&#34;:&#34;Point&#34;,&#34;coordinates&#34;:[-59.168657,-49.251078]}" id="NCID0E1ZBI" xlink:type="simple">-49.2510775, -59.1686567</named-content></named-content>, coll. 17/04/2012, ind. 2, NHM.2018.12600–12601. Sample 81MFB, 444 m, <named-content xmlns:xlink="http://www.w3.org/1999/xlink" content-type="dwc:verbatimCoordinates" xlink:type="simple"><named-content content-type="geo-json" specific-use="{&#34;type&#34;:&#34;Point&#34;,&#34;coordinates&#34;:[-59.186536,-49.261859]}" id="NCID0EC1BI" xlink:type="simple">-49.2618590, -59.1865357</named-content></named-content>, coll. 16/03/2012, ind. 2, NHM.2018.12622–12623. Sample 90MFB, 440 m, <named-content xmlns:xlink="http://www.w3.org/1999/xlink" content-type="dwc:verbatimCoordinates" xlink:type="simple"><named-content content-type="geo-json" specific-use="{&#34;type&#34;:&#34;Point&#34;,&#34;coordinates&#34;:[-59.120488,-49.362666]}" id="NCID0EK1BI" xlink:type="simple">-49.3626660, -59.1204879</named-content></named-content>, coll. 25/03/2012, ind. 2, NHM.2018.12676–12677. Sample 10MFB, 460 m, <named-content xmlns:xlink="http://www.w3.org/1999/xlink" content-type="dwc:verbatimCoordinates" xlink:type="simple"><named-content content-type="geo-json" specific-use="{&#34;type&#34;:&#34;Point&#34;,&#34;coordinates&#34;:[-59.086220,-49.250455]}" id="NCID0ES1BI" xlink:type="simple">-49.2504547, -59.0862200</named-content></named-content>, coll. 25/04/2012, ind. 3, NHM.2018.12723–12725. Sample 11MFA, 460 m, <named-content xmlns:xlink="http://www.w3.org/1999/xlink" content-type="dwc:verbatimCoordinates" xlink:type="simple"><named-content content-type="geo-json" specific-use="{&#34;type&#34;:&#34;Point&#34;,&#34;coordinates&#34;:[-59.058742,-49.250234]}" id="NCID0E11BI" xlink:type="simple">-49.2502342, -59.0587417</named-content></named-content>, coll. 15/04/2012, ind. 3, NHM.2018.12741–12743. Sample 16MFB, 459 m, <named-content xmlns:xlink="http://www.w3.org/1999/xlink" content-type="dwc:verbatimCoordinates" xlink:type="simple"><named-content content-type="geo-json" specific-use="{&#34;type&#34;:&#34;Point&#34;,&#34;coordinates&#34;:[-59.085888,-49.268443]}" id="NCID0EC2BI" xlink:type="simple">-49.2684428, -59.0858878</named-content></named-content>, coll. 25/04/2012, ind. 3, NHM.2018.12780–12782. Sample 18MFA, 460 m, <named-content xmlns:xlink="http://www.w3.org/1999/xlink" content-type="dwc:verbatimCoordinates" xlink:type="simple"><named-content content-type="geo-json" specific-use="{&#34;type&#34;:&#34;Point&#34;,&#34;coordinates&#34;:[-59.030912,-49.267995]}" id="NCID0EK2BI" xlink:type="simple">-49.2679947, -59.0309117</named-content></named-content>, coll. 24/04/2012, ind. 3, NHM.2018.12816–12818. Sample 18MFC, 460 m, <named-content xmlns:xlink="http://www.w3.org/1999/xlink" content-type="dwc:verbatimCoordinates" xlink:type="simple"><named-content content-type="geo-json" specific-use="{&#34;type&#34;:&#34;Point&#34;,&#34;coordinates&#34;:[-59.030912,-49.267995]}" id="NCID0ES2BI" xlink:type="simple">-49.2679947, -59.0309117</named-content></named-content>, coll. 24/04/2012, ind. 3, NHM.2018.12822–12824. Sample 25MFA, 447 m, <named-content xmlns:xlink="http://www.w3.org/1999/xlink" content-type="dwc:verbatimCoordinates" xlink:type="simple"><named-content content-type="geo-json" specific-use="{&#34;type&#34;:&#34;Point&#34;,&#34;coordinates&#34;:[-59.167749,-49.305043]}" id="NCID0E12BI" xlink:type="simple">-49.3050428, -59.1677492</named-content></named-content>, coll. 16/04/2012, ind. 3, NHM.2018.12939–12941. Sample 27MFA, 440 m, <named-content xmlns:xlink="http://www.w3.org/1999/xlink" content-type="dwc:verbatimCoordinates" xlink:type="simple"><named-content content-type="geo-json" specific-use="{&#34;type&#34;:&#34;Point&#34;,&#34;coordinates&#34;:[-59.112731,-49.304633]}" id="NCID0EC3BI" xlink:type="simple">-49.3046333, -59.1127311</named-content></named-content>, coll. 19/03/2012, ind. 3, NHM.2018.12978–12980. Sample 29MFC, 452 m, <named-content xmlns:xlink="http://www.w3.org/1999/xlink" content-type="dwc:verbatimCoordinates" xlink:type="simple"><named-content content-type="geo-json" specific-use="{&#34;type&#34;:&#34;Point&#34;,&#34;coordinates&#34;:[-59.057714,-49.304198]}" id="NCID0EK3BI" xlink:type="simple">-49.3041981, -59.0577142</named-content></named-content>, coll. 15/04/2012, ind. 3, NHM.2018.13035–13037. Sample 49MFA, 448 m, <named-content xmlns:xlink="http://www.w3.org/1999/xlink" content-type="dwc:verbatimCoordinates" xlink:type="simple"><named-content content-type="geo-json" specific-use="{&#34;type&#34;:&#34;Point&#34;,&#34;coordinates&#34;:[-59.111436,-49.376586]}" id="NCID0ES3BI" xlink:type="simple">-49.3765856, -59.1114364</named-content></named-content>, coll. 25/03/2012, ind. 3, NHM.2018.13329–13331. Sample 5MFB, 457 m, <named-content xmlns:xlink="http://www.w3.org/1999/xlink" content-type="dwc:verbatimCoordinates" xlink:type="simple"><named-content content-type="geo-json" specific-use="{&#34;type&#34;:&#34;Point&#34;,&#34;coordinates&#34;:[-59.059084,-49.232246]}" id="NCID0E13BI" xlink:type="simple">-49.2322461, -59.0590836</named-content></named-content>, coll. 16/04/2012, ind. 3 NHM.2018.13494–13496. Sample 5MFC, 457 m, <named-content xmlns:xlink="http://www.w3.org/1999/xlink" content-type="dwc:verbatimCoordinates" xlink:type="simple"><named-content content-type="geo-json" specific-use="{&#34;type&#34;:&#34;Point&#34;,&#34;coordinates&#34;:[-59.059084,-49.232246]}" id="NCID0EC4BI" xlink:type="simple">-49.2322461, -59.0590836</named-content></named-content>, coll. 16/04/2012, ind. 3, NHM.2018.13503–13505.Sample 11MFB, 455 m, <named-content xmlns:xlink="http://www.w3.org/1999/xlink" content-type="dwc:verbatimCoordinates" xlink:type="simple"><named-content content-type="geo-json" specific-use="{&#34;type&#34;:&#34;Point&#34;,&#34;coordinates&#34;:[-59.058742,-49.250234]}" id="NCID0EK4BI" xlink:type="simple">-49.2502342, -59.0587417</named-content></named-content>, coll. 15/04/2012, ind. 4, NHM.2018.13972–13975. Sample 17MFB, 450 m, <named-content xmlns:xlink="http://www.w3.org/1999/xlink" content-type="dwc:verbatimCoordinates" xlink:type="simple"><named-content content-type="geo-json" specific-use="{&#34;type&#34;:&#34;Point&#34;,&#34;coordinates&#34;:[-59.056356,-49.267963]}" id="NCID0ES4BI" xlink:type="simple">-49.2679625, -59.0563564</named-content></named-content>, coll. 15/04/2012, ind. 4, NHM.2018.14012–14015. Sample 31MFB, 442 m, <named-content xmlns:xlink="http://www.w3.org/1999/xlink" content-type="dwc:verbatimCoordinates" xlink:type="simple"><named-content content-type="geo-json" specific-use="{&#34;type&#34;:&#34;Point&#34;,&#34;coordinates&#34;:[-59.167446,-49.323031]}" id="NCID0E14BI" xlink:type="simple">-49.3230311, -59.1674461</named-content></named-content>, coll. 15/04/2012, ind. 5, NHM.2018.15034–15038. Sample 6MFB, 458 m, <named-content xmlns:xlink="http://www.w3.org/1999/xlink" content-type="dwc:verbatimCoordinates" xlink:type="simple"><named-content content-type="geo-json" specific-use="{&#34;type&#34;:&#34;Point&#34;,&#34;coordinates&#34;:[-59.031616,-49.232019]}" id="NCID0EC5BI" xlink:type="simple">-49.2320192, -59.0316156</named-content></named-content>, coll. 25/04/2012, ind. 5, NHM.2018.15409–15413. Sample 8MFC, 459 m, <named-content xmlns:xlink="http://www.w3.org/1999/xlink" content-type="dwc:verbatimCoordinates" xlink:type="simple"><named-content content-type="geo-json" specific-use="{&#34;type&#34;:&#34;Point&#34;,&#34;coordinates&#34;:[-59.141178,-49.250876]}" id="NCID0EK5BI" xlink:type="simple">-49.2508764, -59.1411775</named-content></named-content>, coll. 24/04/2012, ind. 6, NHM.2018.16193–16198.</p></tp:treatment-sec><tp:treatment-sec sec-type="description" id="SECID0EP5BI"><title>Description.</title><p>Holotype (NHM.2018.12712), incomplete specimen, 6 mm long and 1 mm wide for 40 chaetigers (Fig. <xref ref-type="fig" rid="F13">13a</xref>). Paratype (SEM specimen on stub, NHM.2018.12713), incomplete specimen, 4 mm long and 0.8 mm wide for 22 chaetigers (Fig. <xref ref-type="fig" rid="F13">13a</xref>). Body strongly curved, broad, flattened across thoracic region, tapering posteriorly; abdominal segments longer, cylindrical. Colour in alcohol dark yellow to pale orange (Fig. <xref ref-type="fig" rid="F13">13a, b</xref>).</p><fig id="F13" position="float" orientation="portrait"><object-id xmlns:xlink="http://www.w3.org/1999/xlink" content-type="doi" xlink:type="simple">10.3897/zookeys.938.49349.figure13</object-id><object-id xmlns:xlink="http://www.w3.org/1999/xlink" content-type="arpha" xlink:type="simple">89176CEC-F92E-5668-852F-416927A15B98</object-id><label>Figure 13.</label><caption><p><italic><tp:taxon-name><tp:taxon-name-part taxon-name-part-type="genus" reg="Apistobranchus">Apistobranchus</tp:taxon-name-part> <tp:taxon-name-part taxon-name-part-type="species" reg="jasoni">jasoni</tp:taxon-name-part></tp:taxon-name></italic> sp. nov. <bold>a</bold> example of juvenile (paratype, NHM.2018.12713) (left) and adult (holotype, NHM.2018.12712) (right) specimen in lateral view <bold>b</bold> transition between regions with (chaetigers 2–6 and 10 onwards) and without (chaetigers 7–10) acicular branchiae-like lobes (abrl) <bold>c</bold> specimen with Methyl Green stain pattern <bold>d</bold> SEM micrographs of anterior region in dorsal view <bold>e</bold> SEM micrographs of capillary chaetae. Scale bars: 1 mm (<bold>a</bold>); 500 µm (<bold>d</bold>); 100 µm (<bold>e</bold>).</p></caption><graphic xmlns:xlink="http://www.w3.org/1999/xlink" xlink:href="zookeys-938-001-g013.jpg" position="float" orientation="portrait" xlink:type="simple" id="oo_417691.jpg"><uri content-type="original_file" xlink:type="simple">https://binary.pensoft.net/fig/417691</uri></graphic></fig><p>Prostomium bluntly rounded, wider than long, continuing posteriorly as short caruncle terminating in middle of chaetiger 1 (Figs <xref ref-type="fig" rid="F13">13d</xref>; <xref ref-type="fig" rid="F14">14a</xref>); palps missing (notobserved); eyes absent; paired nuchal organs prominent, located posterior to the origin of palps (Fig. <xref ref-type="fig" rid="F13">13d</xref>). Peristomium greatly reduced to lips surrounding mouth.</p><p>Notopodia reduced to erect, branchiae-like lobes with internal acicula, present on chaetigers 2–6, then absent on chaetigers 7–10 (Figs <xref ref-type="fig" rid="F13">13b</xref>; <xref ref-type="fig" rid="F14">14b</xref>) and then continuing to end of fragment. Chaetigers 1–6 with basally thick, distally tapering interramal cirrus; neuropodia from 7<sup>th</sup> chaetiger modified, with dense fascicles of pointed capillary neurochaetae. Neuropodia adorned with various lobes and cirri as follow (Fig. <xref ref-type="fig" rid="F14">14b</xref>): chaetigers 1–3 with single, triangular lobe at ventral-most edge of neuropodium; chaetiger 4 with two lobes on raised ridge; chaetigers 5–6 with thin membranous lamella with numerous (&gt; 30) very small papillae; chaetiger 7 with ten large triangular lobes (5–7 in smaller specimens). Neuropodia of chaetigers 8–11 resembling those of chaetigers 5–6; subsequent (abdominal) neuropodia reduced to long, narrow lobes with few long neurochaetae.</p><fig id="F14" position="float" orientation="portrait"><object-id xmlns:xlink="http://www.w3.org/1999/xlink" content-type="doi" xlink:type="simple">10.3897/zookeys.938.49349.figure14</object-id><object-id xmlns:xlink="http://www.w3.org/1999/xlink" content-type="arpha" xlink:type="simple">3C154811-C1D1-5B95-9ED9-3283EE0D2586</object-id><label>Figure 14.</label><caption><p><italic><tp:taxon-name><tp:taxon-name-part taxon-name-part-type="genus" reg="Apistobranchus">Apistobranchus</tp:taxon-name-part> <tp:taxon-name-part taxon-name-part-type="species" reg="jasoni">jasoni</tp:taxon-name-part></tp:taxon-name></italic> sp. nov. Illustrations of holotype (NHM.2018.12712) <bold>a</bold> anterior end in dorsal view <bold>b</bold> anterior end in lateral view and <bold>c</bold> detail of chaetigers 4 to 10 (numbered). Scale bar: 1 mm.</p></caption><graphic xmlns:xlink="http://www.w3.org/1999/xlink" xlink:href="zookeys-938-001-g014.jpg" position="float" orientation="portrait" xlink:type="simple" id="oo_417692.jpg"><uri content-type="original_file" xlink:type="simple">https://binary.pensoft.net/fig/417692</uri></graphic></fig><p>Neurochaetae of first seven chaetigers somewhat stout with simple, gently bent blunt tips (Fig. <xref ref-type="fig" rid="F13">13e</xref>; arranged in 4–6 palisaded rows (Fig. <xref ref-type="fig" rid="F13">13b</xref>). Abdominal neurochaetae few (Fig. <xref ref-type="fig" rid="F15">15a–e</xref>), the main fascicle composed of two types (Fig. <xref ref-type="fig" rid="F15">15a</xref>): Type 1. Long capillaries, with frayed (damaged?) tips, fewer than ten per fascicle (Fig. <xref ref-type="fig" rid="F15">15a, c</xref>); Type 2. Short, falcate chaetae, with gently curved, very long thin tips, ca. 6 per fascicle (Fig. <xref ref-type="fig" rid="F15">15a, d, e</xref>). Additionally, a short, blunt posterior, protruding acicular spine, accompanied by a single short capillary with slender tip, have been observed in abdominal neuropodia (Fig. <xref ref-type="fig" rid="F15">15a, b</xref>). Pygidium not observed.</p><fig id="F15" position="float" orientation="portrait"><object-id xmlns:xlink="http://www.w3.org/1999/xlink" content-type="doi" xlink:type="simple">10.3897/zookeys.938.49349.figure15</object-id><object-id xmlns:xlink="http://www.w3.org/1999/xlink" content-type="arpha" xlink:type="simple">F6779DFC-EF29-5A71-8A99-F003E15647C7</object-id><label>Figure 15.</label><caption><p>Chaetae of <italic><tp:taxon-name><tp:taxon-name-part taxon-name-part-type="genus" reg="Apistobranchus">Apistobranchus</tp:taxon-name-part> <tp:taxon-name-part taxon-name-part-type="species" reg="jasoni">jasoni</tp:taxon-name-part></tp:taxon-name></italic> sp. nov. (holotype NHM.2018.12712) <bold>a</bold> abdominal chaetiger <bold>b</bold> detail of neuropodial acicular chaeta and accompanying capillary <bold>c, d</bold> overview of neuropodial chaetal fascicle with long capillaries with frayed (damaged) tips and short falcate chaetae <bold>e</bold> detail short falcate neurochaetae. Scale bar: 250 µm (<bold>a</bold>); 25 µm (<bold>b</bold>); 100 µm (<bold>c–e</bold>).</p></caption><graphic xmlns:xlink="http://www.w3.org/1999/xlink" xlink:href="zookeys-938-001-g015.jpg" position="float" orientation="portrait" xlink:type="simple" id="oo_417693.jpg"><uri content-type="original_file" xlink:type="simple">https://binary.pensoft.net/fig/417693</uri></graphic></fig></tp:treatment-sec><tp:treatment-sec sec-type="Methyl Green stain pattern" id="SECID0EJECI"><title>Methyl Green stain pattern</title><p><bold>(Fig. <xref ref-type="fig" rid="F13">13c</xref>).</bold> Stain retained on prostomium and peristomium, chaetigers 1–4 do not retain stain (pale stain at the best), chaetigers 5–10 stain lightly interramally, from chaetiger 12 until end of the fragment with stain strongly concentrating on the posterior edge of the neuropodial lamellae, but no patterns of dorsum or ventral surfaces observed.</p></tp:treatment-sec><tp:treatment-sec sec-type="remarks" id="SECID0EWECI"><title>Remarks.</title><p>New species belongs to an <italic><tp:taxon-name><tp:taxon-name-part taxon-name-part-type="genus" reg="Apistobranchus">Apistobranchus</tp:taxon-name-part></tp:taxon-name></italic> group in which notopodia are missing on chaetigers 1 and 7–10, with neuropodium on chaetiger 4 multilobed (see <xref ref-type="bibr" rid="B8">Blake 1996</xref>). The Falkland Islands species is clearly different from <italic><tp:taxon-name><tp:taxon-name-part taxon-name-part-type="genus" reg="Apistobranchus">Apistobranchus</tp:taxon-name-part> <tp:taxon-name-part taxon-name-part-type="species" reg="glacierae">glacierae</tp:taxon-name-part></tp:taxon-name></italic> Hartman, 1978 the only valid species known from the area according to <xref ref-type="bibr" rid="B50">Petti et al. (2007)</xref>, who clarified the status of <italic><tp:taxon-name><tp:taxon-name-part taxon-name-part-type="genus" reg="Apistobranchus">A.</tp:taxon-name-part> <tp:taxon-name-part taxon-name-part-type="species" reg="glacierae">glacierae</tp:taxon-name-part></tp:taxon-name></italic> and <italic><tp:taxon-name><tp:taxon-name-part taxon-name-part-type="genus" reg="Apistobranchus">A.</tp:taxon-name-part> <tp:taxon-name-part taxon-name-part-type="species" reg="gudrunae">gudrunae</tp:taxon-name-part></tp:taxon-name></italic> Hartmann-Schröder &amp; Rosenfeldt, 1988. In <italic><tp:taxon-name><tp:taxon-name-part taxon-name-part-type="genus" reg="Apistobranchus">A.</tp:taxon-name-part> <tp:taxon-name-part taxon-name-part-type="species" reg="glacierae">glacierae</tp:taxon-name-part></tp:taxon-name></italic> the notopodiaare absent on chaetigers 1 and 8 only, unlike <italic><tp:taxon-name><tp:taxon-name-part taxon-name-part-type="genus" reg="Apistobranchus">A.</tp:taxon-name-part> <tp:taxon-name-part taxon-name-part-type="species" reg="jasoni">jasoni</tp:taxon-name-part></tp:taxon-name></italic> sp. nov. in which they are absent from chaetigers 1 and 7–10.</p><p>It is difficult to distinguish Falkland Islands specimens from <italic><tp:taxon-name><tp:taxon-name-part taxon-name-part-type="genus" reg="Apistobranchus">A.</tp:taxon-name-part> <tp:taxon-name-part taxon-name-part-type="species" reg="ornatus">ornatus</tp:taxon-name-part></tp:taxon-name></italic> Hartman, 1965 redescribed by <xref ref-type="bibr" rid="B8">Blake (1996)</xref> from the Pacific, which in turn is difficult to distinguish from <italic><tp:taxon-name><tp:taxon-name-part taxon-name-part-type="genus" reg="Apistobranchus">A.</tp:taxon-name-part> <tp:taxon-name-part taxon-name-part-type="species" reg="typicus">typicus</tp:taxon-name-part></tp:taxon-name></italic> (NW Atlantic distribution) other than by methyl green stain (see discussion in <xref ref-type="bibr" rid="B8">Blake (1996)</xref>). Falkland Island specimens do not stain uniformly as <xref ref-type="bibr" rid="B8">Blake (1996)</xref> reported for <italic><tp:taxon-name><tp:taxon-name-part taxon-name-part-type="genus" reg="Apistobranchus">A.</tp:taxon-name-part> <tp:taxon-name-part taxon-name-part-type="species" reg="ornatus">ornatus</tp:taxon-name-part></tp:taxon-name></italic> and no paired ventral line extending from chaetiger 7–8 has been detected. Stain is, however, more pronounced in Falkland Islands specimens then in <italic><tp:taxon-name><tp:taxon-name-part taxon-name-part-type="genus" reg="Apistobranchus">A.</tp:taxon-name-part> <tp:taxon-name-part taxon-name-part-type="species" reg="typicus">typicus</tp:taxon-name-part></tp:taxon-name></italic>, in which a pale reaction is limited to swollen dorsal glandular areas according to <xref ref-type="bibr" rid="B8">Blake (1996)</xref>. Further, while the posterior protruding spine has been reported in <italic><tp:taxon-name><tp:taxon-name-part taxon-name-part-type="genus" reg="Apistobranchus">A.</tp:taxon-name-part> <tp:taxon-name-part taxon-name-part-type="species" reg="ornatus">ornatus</tp:taxon-name-part></tp:taxon-name></italic> (Blake &amp; Petti, 2019), to our knowledge there has been no reports of its accompanying capillary as observed in Falklands specimens (Fig. <xref ref-type="fig" rid="F15">15b</xref>). Additionally, when comparing specimens with similar number of segments, further subtle differences can be detected and these are summarised in Table <xref ref-type="table" rid="T1">1</xref>. Overall, the Falkland Island specimens are smaller and more slender than <italic><tp:taxon-name><tp:taxon-name-part taxon-name-part-type="genus" reg="Apistobranchus">A.</tp:taxon-name-part> <tp:taxon-name-part taxon-name-part-type="species" reg="typicus">typicus</tp:taxon-name-part></tp:taxon-name></italic> and <italic><tp:taxon-name><tp:taxon-name-part taxon-name-part-type="genus" reg="Apistobranchus">A.</tp:taxon-name-part> <tp:taxon-name-part taxon-name-part-type="species" reg="ornatus">ornatus</tp:taxon-name-part></tp:taxon-name></italic>, with fewer rows of neurochaetae and fewer lobes on chaetigers 4. We suggest that there is evidence that Falkland Islands’ specimens represent new species.</p><table-wrap id="T1" position="float" orientation="portrait"><label>Table 1.</label><caption><p>Summary of morphological variation in <italic><tp:taxon-name><tp:taxon-name-part taxon-name-part-type="genus" reg="Apistobranchus">Apistobranchus</tp:taxon-name-part> <tp:taxon-name-part taxon-name-part-type="species" reg="jasoni">jasoni</tp:taxon-name-part></tp:taxon-name></italic> sp. nov., <italic><tp:taxon-name><tp:taxon-name-part taxon-name-part-type="genus" reg="Apistobranchus">A.</tp:taxon-name-part> <tp:taxon-name-part taxon-name-part-type="species" reg="ornatus">ornatus</tp:taxon-name-part></tp:taxon-name></italic> as reported by <xref ref-type="bibr" rid="B8">Blake (1996)</xref> and <italic><tp:taxon-name><tp:taxon-name-part taxon-name-part-type="genus" reg="Apistobranchus">A.</tp:taxon-name-part> <tp:taxon-name-part taxon-name-part-type="species" reg="typicus">typicus</tp:taxon-name-part></tp:taxon-name></italic> as reported by Webster and Benedict E (1887).</p></caption><table id="TID0EBDAK" rules="all"><tbody><tr><th rowspan="1" colspan="1"/><th rowspan="1" colspan="1">Variation in <italic><tp:taxon-name><tp:taxon-name-part taxon-name-part-type="genus" reg="Apistobranchus">A.</tp:taxon-name-part> <tp:taxon-name-part taxon-name-part-type="species" reg="jasoni">jasoni</tp:taxon-name-part></tp:taxon-name></italic> sp. nov.</th><th rowspan="1" colspan="1">Variation in <italic><tp:taxon-name><tp:taxon-name-part taxon-name-part-type="genus" reg="Apistobranchus">A.</tp:taxon-name-part> <tp:taxon-name-part taxon-name-part-type="species" reg="ornatus">ornatus</tp:taxon-name-part></tp:taxon-name></italic></th><th rowspan="1" colspan="1">Distribution reported in original description of <italic><tp:taxon-name><tp:taxon-name-part taxon-name-part-type="genus" reg="Apistobranchus">A.</tp:taxon-name-part> <tp:taxon-name-part taxon-name-part-type="species" reg="typicus">typicus</tp:taxon-name-part></tp:taxon-name></italic></th></tr><tr><td rowspan="1" colspan="1">
                      <bold>Length (mm)</bold>
                    </td><td rowspan="1" colspan="1">4–6</td><td rowspan="1" colspan="1">4–9</td><td rowspan="1" colspan="1">8–12 (probably)</td></tr><tr><td rowspan="1" colspan="1">
                      <bold>Width (mm)</bold>
                    </td><td rowspan="1" colspan="1">0.8–1</td><td rowspan="1" colspan="1">1.4–3</td><td rowspan="1" colspan="1">1.5–2</td></tr><tr><td rowspan="1" colspan="1">
                      <bold>Number of chaetigers (fragments)</bold>
                    </td><td rowspan="1" colspan="1">22–40</td><td rowspan="1" colspan="1">22–41</td><td rowspan="1" colspan="1">not reported</td></tr><tr><td rowspan="1" colspan="1">
                      <bold>No. of palisade rows of neurochaetae</bold>
                    </td><td rowspan="1" colspan="1">4–6</td><td rowspan="1" colspan="1">4–10 or more</td><td rowspan="1" colspan="1">not reported</td></tr><tr><td rowspan="1" colspan="1">
                      <bold>No. of neurochaetae in abdomen</bold>
                    </td><td rowspan="1" colspan="1">ca. 15</td><td rowspan="1" colspan="1">10–15</td><td rowspan="1" colspan="1">not reported</td></tr><tr><td rowspan="1" colspan="1">
                      <bold>No. of lobes on neuropodium of chaetiger 4</bold>
                    </td><td rowspan="1" colspan="1">2–3</td><td rowspan="1" colspan="1">2–7</td><td rowspan="1" colspan="1">4–6</td></tr><tr><td rowspan="1" colspan="1">
                      <bold>No. of lobes on neuropodium of chaetiger 7</bold>
                    </td><td rowspan="1" colspan="1">5–10</td><td rowspan="1" colspan="1">7–10</td><td rowspan="1" colspan="1">10</td></tr><tr><td rowspan="1" colspan="1">
                      <bold>branchia-like lobes missing on chaetigers</bold>
                    </td><td rowspan="1" colspan="1">7-(9) 10</td><td rowspan="1" colspan="1">7(8)-10(11)</td><td rowspan="1" colspan="1">at least in 8–10 (not reported)</td></tr><tr><td rowspan="1" colspan="1">
                      <bold>Type locality</bold>
                    </td><td rowspan="1" colspan="1">SW Atlantic: Falkland Is., ca.450 m</td><td rowspan="1" colspan="1">NE Pacific: Western Santa Barbara Channel, shelf/slope depths (up to 1990 m)</td><td rowspan="1" colspan="1">NW Atlantic: Maine, 14.5–18 m</td></tr></tbody></table></table-wrap></tp:treatment-sec><tp:treatment-sec sec-type="etymology" id="SECID0E1RCI"><title>Etymology.</title><p>Species name is dedicated to Jason Huque, husband of the sixth author (CH). Co-incidentally, Jason Islands are also an archipelago in the Falkland Islands.</p></tp:treatment-sec><tp:treatment-sec sec-type="distribution" id="SECID0E6RCI"><title>Distribution.</title><p>This species is known only from its type locality, North Falklands Basin, at ca. 450 m depth.</p></tp:treatment-sec><ref-list><ref id="B8"><mixed-citation xmlns:xlink="http://www.w3.org/1999/xlink" xlink:type="simple"><person-group><name name-style="western"><surname>Blake</surname><given-names>JA</given-names></name></person-group> (<year>1996</year>) <article-title>Family <tp:taxon-name><tp:taxon-name-part taxon-name-part-type="family">Apistobranchidae</tp:taxon-name-part></tp:taxon-name> Mesnil and Caullery, 1898.</article-title> In: <person-group><name name-style="western"><surname>Blake</surname><given-names>JA</given-names></name><name name-style="western"><surname>Hilbig</surname><given-names>B</given-names></name><name name-style="western"><surname>Scott</surname><given-names>PH</given-names></name></person-group> (<role>Eds</role>) <issue-title>Taxonomic Atlas of the Benthic Fauna of the Santa Maria Basin and Western Santa Barbara Channel. 6 – The Annelida Part 3. Polychaeta: Orbiniidae to Cossuridae. Santa Barbara Museum of Natural History.</issue-title><source>Santa Barbara</source><volume>6</volume>: <fpage>71</fpage>–<lpage>79</lpage>.</mixed-citation></ref><ref id="B50"><mixed-citation xmlns:xlink="http://www.w3.org/1999/xlink" xlink:type="simple"><person-group><name name-style="western"><surname>Petti</surname><given-names>MA</given-names></name><name name-style="western"><surname>Nonato</surname><given-names>EF</given-names></name><name name-style="western"><surname>Bromberg</surname><given-names>S</given-names></name><name name-style="western"><surname>Gheller</surname><given-names>PF</given-names></name><name name-style="western"><surname>Paiva</surname><given-names>PC</given-names></name><name name-style="western"><surname>Corbisier</surname><given-names>TN</given-names></name></person-group> (<year>2007</year>) <article-title>On the taxonomy of <italic><tp:taxon-name><tp:taxon-name-part taxon-name-part-type="genus">Apistobranchus</tp:taxon-name-part></tp:taxon-name></italic> species (<tp:taxon-name><tp:taxon-name-part taxon-name-part-type="class">Polychaeta</tp:taxon-name-part></tp:taxon-name>: <tp:taxon-name><tp:taxon-name-part taxon-name-part-type="family">Apistobranchidae</tp:taxon-name-part></tp:taxon-name>) from the Antarctic.</article-title><source>Zootaxa</source><volume>1440</volume>: <fpage>51</fpage>–<lpage>59</lpage>. <ext-link xlink:type="simple" ext-link-type="doi" xlink:href="10.11646/zootaxa.1440.1.4">https://doi.org/10.11646/zootaxa.1440.1.4</ext-link></mixed-citation></ref></ref-list></tp:taxon-treatment>
