# Supplementary material for: Biodiversity data and new species descriptions of polychaetes from offshore waters of the Falkland Islands, an area undergoing hydrocarbon exploration
Source: Zookeys. 2020 Jun 3;938:1–86. doi: 10.3897/zookeys.938.49349 (PMC7286948; doi:10.3897/zookeys.938.49349)
Supplement: XML Treatment for Leitoscoloplos olei [file zookeys.938.49349-treatment4.xml]

<!DOCTYPE tp:taxon-treatment
  PUBLIC "-//TaxonX//DTD Taxonomic Treatment Publishing DTD v0 20100105//EN" "tax-treatment-NSO.dtd">
<tp:taxon-treatment xmlns:tp="http://www.plazi.org/taxpub"><tp:treatment-meta><kwd-group><label>Taxon classification</label><kwd><named-content xmlns:xlink="http://www.w3.org/1999/xlink" content-type="kingdom">Animalia</named-content></kwd><kwd><named-content xmlns:xlink="http://www.w3.org/1999/xlink" content-type="order">Phyllodocida</named-content></kwd><kwd><named-content xmlns:xlink="http://www.w3.org/1999/xlink" content-type="family">Polynoidae</named-content></kwd></kwd-group><mixed-citation publication-type="journal"><person-group><name><surname>Neal</surname><given-names>Lenka</given-names></name><name><surname>Paterson</surname><given-names>Gordon L. J.</given-names></name><name><surname>Blockley</surname><given-names>David</given-names></name><name><surname>Scott</surname><given-names>Ben</given-names></name><name><surname>Sherlock</surname><given-names>Emma</given-names></name><name><surname>Huque</surname><given-names>Cate</given-names></name><name><surname>Glover</surname><given-names>Adrian G.</given-names></name></person-group><article-title>Biodiversity data and new species descriptions of polychaetes from offshore waters of the Falkland Islands, an area undergoing hydrocarbon exploration</article-title><source>Zookeys</source><day>03</day><month>6</month><year>2020</year><volume>938</volume><fpage>1</fpage><lpage>86</lpage><pub-id pub-id-type="doi">10.3897/zookeys.938.49349</pub-id></mixed-citation></tp:treatment-meta><tp:nomenclature><tp:taxon-name><object-id xmlns:xlink="http://www.w3.org/1999/xlink" content-type="arpha" xlink:type="simple">B01C9DB5-613C-5BAB-AC4E-06B7EEBE8B54</object-id>
              <tp:taxon-name-part taxon-name-part-type="genus" reg="Leitoscoloplos">Leitoscoloplos</tp:taxon-name-part>
              <tp:taxon-name-part taxon-name-part-type="species" reg="olei">olei</tp:taxon-name-part>
              <object-id xmlns:xlink="http://www.w3.org/1999/xlink" content-type="zoobank" xlink:type="simple">http://zoobank.org/6F3704FD-E05C-44C9-BCC7-A10C82CB60D1</object-id>
            </tp:taxon-name><tp:taxon-authority>Neal &amp; Paterson</tp:taxon-authority><tp:taxon-status xmlns:xlink="http://www.w3.org/1999/xlink" xlink:type="simple">sp. nov.</tp:taxon-status><xref ref-type="fig" rid="F16">Figures 16</xref><xref ref-type="fig" rid="F17">, 17</xref><xref ref-type="fig" rid="F18">, 18</xref><xref ref-type="fig" rid="F19">, 19</xref></tp:nomenclature><tp:treatment-sec sec-type="material" id="SECID0EHUCI"><title>Materials.</title><p><bold><italic>Holotype</italic></bold>: Sample 66MFC, 450 m, <named-content xmlns:xlink="http://www.w3.org/1999/xlink" content-type="dwc:verbatimCoordinates" xlink:type="simple"><named-content content-type="geo-json" specific-use="{&#34;type&#34;:&#34;Point&#34;,&#34;coordinates&#34;:[-59.125159,-49.258443]}" id="NCID0EVUCI" xlink:type="simple">-49.2584430, -59.1251589</named-content></named-content>, coll. 19/03/2012, ind. 1, NHM.2018.21756. <bold><italic>Paratypes</italic></bold>: Sample 1MFC, 456 m,<named-content xmlns:xlink="http://www.w3.org/1999/xlink" content-type="dwc:verbatimCoordinates" xlink:type="simple"><named-content content-type="geo-json" specific-use="{&#34;type&#34;:&#34;Point&#34;,&#34;coordinates&#34;:[-59.168959,-49.233089]}" id="NCID0EAVCI" xlink:type="simple">-49.2330889, -59.1689586</named-content></named-content>, coll. 18/04/2012, ind. 1, NHM.2018.21716. Sample 60MFA, 450 m, <named-content xmlns:xlink="http://www.w3.org/1999/xlink" content-type="dwc:verbatimCoordinates" xlink:type="simple"><named-content content-type="geo-json" specific-use="{&#34;type&#34;:&#34;Point&#34;,&#34;coordinates&#34;:[-59.049453,-49.254527]}" id="NCID0EIVCI" xlink:type="simple">-49.2545270, -59.0494527</named-content></named-content>, coll. 18/03/2012, ind. 4, NHM.2018.14528–14531. <bold>Other materials</bold>: Sample 12MFA, 453 m, <named-content xmlns:xlink="http://www.w3.org/1999/xlink" content-type="dwc:verbatimCoordinates" xlink:type="simple"><named-content content-type="geo-json" specific-use="{&#34;type&#34;:&#34;Point&#34;,&#34;coordinates&#34;:[-59.031264,-49.250007]}" id="NCID0ESVCI" xlink:type="simple">-49.2500069, -59.0312639</named-content></named-content>, coll. 24/04/2012, ind. 1, NHM.2018.24036. Sample 13MFC, 440 m, <named-content xmlns:xlink="http://www.w3.org/1999/xlink" content-type="dwc:verbatimCoordinates" xlink:type="simple"><named-content content-type="geo-json" specific-use="{&#34;type&#34;:&#34;Point&#34;,&#34;coordinates&#34;:[-59.168354,-49.269066]}" id="NCID0E1VCI" xlink:type="simple">-49.2690658, -59.1683544</named-content></named-content>, coll. 17/03/2012, ind. 1, NHM.2018.24061. Sample 15MFC, 454 m, <named-content xmlns:xlink="http://www.w3.org/1999/xlink" content-type="dwc:verbatimCoordinates" xlink:type="simple"><named-content content-type="geo-json" specific-use="{&#34;type&#34;:&#34;Point&#34;,&#34;coordinates&#34;:[-59.113376,-49.268657]}" id="NCID0ECWCI" xlink:type="simple">-49.2686572, -59.1133764</named-content></named-content>, coll. 16/04/2012, ind. 1, NHM.2018.24089. Sample 16MFA, 459 m, <named-content xmlns:xlink="http://www.w3.org/1999/xlink" content-type="dwc:verbatimCoordinates" xlink:type="simple"><named-content content-type="geo-json" specific-use="{&#34;type&#34;:&#34;Point&#34;,&#34;coordinates&#34;:[-59.085888,-49.268443]}" id="NCID0EKWCI" xlink:type="simple">-49.2684428, -59.0858878</named-content></named-content>, coll. 25/04/2012, ind. 1, NHM.2018.24100. Sample 19MFA, 443 m, <named-content xmlns:xlink="http://www.w3.org/1999/xlink" content-type="dwc:verbatimCoordinates" xlink:type="simple"><named-content content-type="geo-json" specific-use="{&#34;type&#34;:&#34;Point&#34;,&#34;coordinates&#34;:[-59.168052,-49.287054]}" id="NCID0ESWCI" xlink:type="simple">-49.2870544, -59.1680519</named-content></named-content>, coll. 17/04/2012, ind. 1, NHM.2018.24169. Sample 1MFB, 456 m, <named-content xmlns:xlink="http://www.w3.org/1999/xlink" content-type="dwc:verbatimCoordinates" xlink:type="simple"><named-content content-type="geo-json" specific-use="{&#34;type&#34;:&#34;Point&#34;,&#34;coordinates&#34;:[-59.168959,-49.233089]}" id="NCID0E1WCI" xlink:type="simple">-49.2330889, -59.1689586</named-content></named-content>, coll. 18/04/2012ind. 1, NHM.2018.24196. Sample 20MFA, 444 m, <named-content xmlns:xlink="http://www.w3.org/1999/xlink" content-type="dwc:verbatimCoordinates" xlink:type="simple"><named-content content-type="geo-json" specific-use="{&#34;type&#34;:&#34;Point&#34;,&#34;coordinates&#34;:[-59.140553,-49.286853]}" id="NCID0ECXCI" xlink:type="simple">-49.2868531, -59.1405528</named-content></named-content>, coll. 18/04/2012, ind. 1, NHM.2018.24204. Sample 20MFB, 451 m, <named-content xmlns:xlink="http://www.w3.org/1999/xlink" content-type="dwc:verbatimCoordinates" xlink:type="simple"><named-content content-type="geo-json" specific-use="{&#34;type&#34;:&#34;Point&#34;,&#34;coordinates&#34;:[-59.140553,-49.286853]}" id="NCID0EKXCI" xlink:type="simple">-49.2868531, -59.1405528</named-content></named-content>, coll. 23/04/2012, ind. 1, NHM.2018.24211. Sample 22MFB,454 m, <named-content xmlns:xlink="http://www.w3.org/1999/xlink" content-type="dwc:verbatimCoordinates" xlink:type="simple"><named-content content-type="geo-json" specific-use="{&#34;type&#34;:&#34;Point&#34;,&#34;coordinates&#34;:[-59.085555,-49.286431]}" id="NCID0ESXCI" xlink:type="simple">-49.2864308, -59.0855553</named-content></named-content>, coll. 23/04/2012, ind. 1, NHM.2018.24249. Sample 23MFA, 450 m, <named-content xmlns:xlink="http://www.w3.org/1999/xlink" content-type="dwc:verbatimCoordinates" xlink:type="simple"><named-content content-type="geo-json" specific-use="{&#34;type&#34;:&#34;Point&#34;,&#34;coordinates&#34;:[-59.058057,-49.286210]}" id="NCID0E1XCI" xlink:type="simple">-49.2862100, -59.0580569</named-content></named-content>, coll. 15/04/2012, ind. 1, NHM.2018.24266. Sample 24MFC, 453 m, <named-content xmlns:xlink="http://www.w3.org/1999/xlink" content-type="dwc:verbatimCoordinates" xlink:type="simple"><named-content content-type="geo-json" specific-use="{&#34;type&#34;:&#34;Point&#34;,&#34;coordinates&#34;:[-59.030559,-49.285983]}" id="NCID0ECYCI" xlink:type="simple">-49.2859825, -59.0305592</named-content></named-content>, coll. 25/04/2012, ind. 1, NHM.2018.24294. Sample 26MFC, 449 m, <named-content xmlns:xlink="http://www.w3.org/1999/xlink" content-type="dwc:verbatimCoordinates" xlink:type="simple"><named-content content-type="geo-json" specific-use="{&#34;type&#34;:&#34;Point&#34;,&#34;coordinates&#34;:[-59.140240,-49.304841]}" id="NCID0EKYCI" xlink:type="simple">-49.3048414, -59.1402400</named-content></named-content>, coll. 24/04/2012, ind. 1, NHM.2018.24347. Sample 27MFA, 440 m, <named-content xmlns:xlink="http://www.w3.org/1999/xlink" content-type="dwc:verbatimCoordinates" xlink:type="simple"><named-content content-type="geo-json" specific-use="{&#34;type&#34;:&#34;Point&#34;,&#34;coordinates&#34;:[-59.112731,-49.304633]}" id="NCID0ESYCI" xlink:type="simple">-49.3046333, -59.1127311</named-content></named-content>, coll. 19/03/2012, ind. 1, NHM.2018.24356. Sample 29MFA, 453 m, <named-content xmlns:xlink="http://www.w3.org/1999/xlink" content-type="dwc:verbatimCoordinates" xlink:type="simple"><named-content content-type="geo-json" specific-use="{&#34;type&#34;:&#34;Point&#34;,&#34;coordinates&#34;:[-59.057714,-49.304198]}" id="NCID0E1YCI" xlink:type="simple">-49.3041981, -59.0577142</named-content></named-content>, coll. 15/04/2012, ind. 1, NHM.2018.24397. Sample 29MFB, 452 m, <named-content xmlns:xlink="http://www.w3.org/1999/xlink" content-type="dwc:verbatimCoordinates" xlink:type="simple"><named-content content-type="geo-json" specific-use="{&#34;type&#34;:&#34;Point&#34;,&#34;coordinates&#34;:[-59.057714,-49.304198]}" id="NCID0ECZCI" xlink:type="simple">-49.3041981, -59.0577142</named-content></named-content>, coll. 15/04/2012, ind. 1, NHM.2018.24403. Sample 36MFC, 450 m, <named-content xmlns:xlink="http://www.w3.org/1999/xlink" content-type="dwc:verbatimCoordinates" xlink:type="simple"><named-content content-type="geo-json" specific-use="{&#34;type&#34;:&#34;Point&#34;,&#34;coordinates&#34;:[-59.029853,-49.321958]}" id="NCID0EKZCI" xlink:type="simple">-49.3219581, -59.0298531</named-content></named-content>, coll. 25/04/2012, ind. 1, NHM.2018.24517. Sample 37MFA, 436 m, <named-content xmlns:xlink="http://www.w3.org/1999/xlink" content-type="dwc:verbatimCoordinates" xlink:type="simple"><named-content content-type="geo-json" specific-use="{&#34;type&#34;:&#34;Point&#34;,&#34;coordinates&#34;:[-59.167143,-49.341019]}" id="NCID0ESZCI" xlink:type="simple">-49.3410194, -59.1671425</named-content></named-content>, coll. 15/04/2012, ind. 1, NHM.2018.24525. Sample 38MFB, 434 m, <named-content xmlns:xlink="http://www.w3.org/1999/xlink" content-type="dwc:verbatimCoordinates" xlink:type="simple"><named-content content-type="geo-json" specific-use="{&#34;type&#34;:&#34;Point&#34;,&#34;coordinates&#34;:[-59.139613,-49.340818]}" id="NCID0E1ZCI" xlink:type="simple">-49.3408178, -59.1396133</named-content></named-content>, coll. 23/04/2012, ind. 1, NHM.2018.24549. Sample 39MFB, 436 m, <named-content xmlns:xlink="http://www.w3.org/1999/xlink" content-type="dwc:verbatimCoordinates" xlink:type="simple"><named-content content-type="geo-json" specific-use="{&#34;type&#34;:&#34;Point&#34;,&#34;coordinates&#34;:[-59.112084,-49.340609]}" id="NCID0EC1CI" xlink:type="simple">-49.3406094, -59.1120844</named-content></named-content>, coll. 15/04/2012, ind. 1, NHM.2018.24573. Sample 41MFA, 439 m, <named-content xmlns:xlink="http://www.w3.org/1999/xlink" content-type="dwc:verbatimCoordinates" xlink:type="simple"><named-content content-type="geo-json" specific-use="{&#34;type&#34;:&#34;Point&#34;,&#34;coordinates&#34;:[-59.057028,-49.340174]}" id="NCID0EK1CI" xlink:type="simple">-49.3401736, -59.0570275</named-content></named-content>, coll. 14/04/2012, ind. 1, NHM.2018.24636. Sample 41MFC, 437 m, <named-content xmlns:xlink="http://www.w3.org/1999/xlink" content-type="dwc:verbatimCoordinates" xlink:type="simple"><named-content content-type="geo-json" specific-use="{&#34;type&#34;:&#34;Point&#34;,&#34;coordinates&#34;:[-59.057028,-49.340174]}" id="NCID0ES1CI" xlink:type="simple">-49.3401736, -59.0570275</named-content></named-content>, coll. 14/04/2012, ind. 1, NHM.2018.24644. Sample 43MFA, 430 m, <named-content xmlns:xlink="http://www.w3.org/1999/xlink" content-type="dwc:verbatimCoordinates" xlink:type="simple"><named-content content-type="geo-json" specific-use="{&#34;type&#34;:&#34;Point&#34;,&#34;coordinates&#34;:[-59.139299,-49.358806]}" id="NCID0E11CI" xlink:type="simple">-49.3588058, -59.1392994</named-content></named-content>, coll. 24/12/2012, ind. 1, NHM.2018.24676. Sample 45MFC, 434 m, <named-content xmlns:xlink="http://www.w3.org/1999/xlink" content-type="dwc:verbatimCoordinates" xlink:type="simple"><named-content content-type="geo-json" specific-use="{&#34;type&#34;:&#34;Point&#34;,&#34;coordinates&#34;:[-59.084222,-49.358383]}" id="NCID0EC2CI" xlink:type="simple">-49.3583828, -59.0842219</named-content></named-content>, coll. 23/04/2012, ind. 1, NHM.2018.24744. Sample 46MFB, 434 m, <named-content xmlns:xlink="http://www.w3.org/1999/xlink" content-type="dwc:verbatimCoordinates" xlink:type="simple"><named-content content-type="geo-json" specific-use="{&#34;type&#34;:&#34;Point&#34;,&#34;coordinates&#34;:[-59.056684,-49.358161]}" id="NCID0EK2CI" xlink:type="simple">-49.3581611, -59.0566836</named-content></named-content>, coll. 14/04/2012ind. 1, NHM.2018.24757. Sample 47MFC, 444 m, <named-content xmlns:xlink="http://www.w3.org/1999/xlink" content-type="dwc:verbatimCoordinates" xlink:type="simple"><named-content content-type="geo-json" specific-use="{&#34;type&#34;:&#34;Point&#34;,&#34;coordinates&#34;:[-59.166535,-49.376996]}" id="NCID0ES2CI" xlink:type="simple">-49.3769958, -59.1665347</named-content></named-content>, coll. 25/03/2012, ind. 1, NHM.2018.24780. Sample 48MFA, 425 m, <named-content xmlns:xlink="http://www.w3.org/1999/xlink" content-type="dwc:verbatimCoordinates" xlink:type="simple"><named-content content-type="geo-json" specific-use="{&#34;type&#34;:&#34;Point&#34;,&#34;coordinates&#34;:[-59.138986,-49.376794]}" id="NCID0E12CI" xlink:type="simple">-49.3767939, -59.1389856</named-content></named-content>, coll. 24/04/2012, ind. 1, NHM.2018.24786. Sample 50MFA, 433 m, <named-content xmlns:xlink="http://www.w3.org/1999/xlink" content-type="dwc:verbatimCoordinates" xlink:type="simple"><named-content content-type="geo-json" specific-use="{&#34;type&#34;:&#34;Point&#34;,&#34;coordinates&#34;:[-59.083888,-49.376371]}" id="NCID0EC3CI" xlink:type="simple">-49.3763706, -59.0838878</named-content></named-content>, coll. 25/04/2012, ind. 1, NHM.2018.24831. Sample 50MFB, 436 m, <named-content xmlns:xlink="http://www.w3.org/1999/xlink" content-type="dwc:verbatimCoordinates" xlink:type="simple"><named-content content-type="geo-json" specific-use="{&#34;type&#34;:&#34;Point&#34;,&#34;coordinates&#34;:[-59.083888,-49.376371]}" id="NCID0EK3CI" xlink:type="simple">-49.3763706, -59.0838878</named-content></named-content>, coll. 25/04/2012, ind. 1, NHM.2018.24837. Sample 50MFC, 436 m, <named-content xmlns:xlink="http://www.w3.org/1999/xlink" content-type="dwc:verbatimCoordinates" xlink:type="simple"><named-content content-type="geo-json" specific-use="{&#34;type&#34;:&#34;Point&#34;,&#34;coordinates&#34;:[-59.083888,-49.376371]}" id="NCID0ES3CI" xlink:type="simple">-49.3763706, -59.0838878</named-content></named-content>, coll. 25/04/2012, ind. 1, NHM.2018.24844. Sample 52MFA, 426 m, <named-content xmlns:xlink="http://www.w3.org/1999/xlink" content-type="dwc:verbatimCoordinates" xlink:type="simple"><named-content content-type="geo-json" specific-use="{&#34;type&#34;:&#34;Point&#34;,&#34;coordinates&#34;:[-59.138671,-49.394782]}" id="NCID0E13CI" xlink:type="simple">-49.3947819, -59.1386711</named-content></named-content>, coll. 24/04/2012, ind. 1, NHM.2018.24883. Sample 53MFB, 444 m, <named-content xmlns:xlink="http://www.w3.org/1999/xlink" content-type="dwc:verbatimCoordinates" xlink:type="simple"><named-content content-type="geo-json" specific-use="{&#34;type&#34;:&#34;Point&#34;,&#34;coordinates&#34;:[-59.111600,-49.375133]}" id="NCID0EC4CI" xlink:type="simple">-49.3751330, -59.1116004</named-content></named-content>, coll. 25/03/2012, ind. 1, NHM.2018.24903. Sample 53MFC, 444 m, <named-content xmlns:xlink="http://www.w3.org/1999/xlink" content-type="dwc:verbatimCoordinates" xlink:type="simple"><named-content content-type="geo-json" specific-use="{&#34;type&#34;:&#34;Point&#34;,&#34;coordinates&#34;:[-59.111600,-49.375133]}" id="NCID0EK4CI" xlink:type="simple">-49.3751330, -59.1116004</named-content></named-content>, coll. 25/03/2012, ind. 1, NHM.2018.24910. Sample 5MFB, 457 m, <named-content xmlns:xlink="http://www.w3.org/1999/xlink" content-type="dwc:verbatimCoordinates" xlink:type="simple"><named-content content-type="geo-json" specific-use="{&#34;type&#34;:&#34;Point&#34;,&#34;coordinates&#34;:[-59.059084,-49.232246]}" id="NCID0ES4CI" xlink:type="simple">-49.2322461, -59.0590836</named-content></named-content>, coll. 16/04/2012, ind. 1, NHM.2018.25034. Sample 64MFB, 447 m, <named-content xmlns:xlink="http://www.w3.org/1999/xlink" content-type="dwc:verbatimCoordinates" xlink:type="simple"><named-content content-type="geo-json" specific-use="{&#34;type&#34;:&#34;Point&#34;,&#34;coordinates&#34;:[-59.106096,-49.245538]}" id="NCID0E14CI" xlink:type="simple">-49.2455380, -59.1060962</named-content></named-content>, coll. 18/03/2012, ind. 1, NHM.2018.25119. Sample 64MFC, 447 m, <named-content xmlns:xlink="http://www.w3.org/1999/xlink" content-type="dwc:verbatimCoordinates" xlink:type="simple"><named-content content-type="geo-json" specific-use="{&#34;type&#34;:&#34;Point&#34;,&#34;coordinates&#34;:[-59.106096,-49.245538]}" id="NCID0EC5CI" xlink:type="simple">-49.2455380, -59.1060962</named-content></named-content>, coll. 18/03/2012, ind. 1, NHM.2018.25126. Sample 69MFA, 442 m, <named-content xmlns:xlink="http://www.w3.org/1999/xlink" content-type="dwc:verbatimCoordinates" xlink:type="simple"><named-content content-type="geo-json" specific-use="{&#34;type&#34;:&#34;Point&#34;,&#34;coordinates&#34;:[-59.100570,-49.288790]}" id="NCID0EK5CI" xlink:type="simple">-49.2887900, -59.1005700</named-content></named-content>, coll. 19/03/2012, ind. 1, NHM.2018.25202. Sample 69MFB, 442 m, <named-content xmlns:xlink="http://www.w3.org/1999/xlink" content-type="dwc:verbatimCoordinates" xlink:type="simple"><named-content content-type="geo-json" specific-use="{&#34;type&#34;:&#34;Point&#34;,&#34;coordinates&#34;:[-59.100570,-49.288790]}" id="NCID0ES5CI" xlink:type="simple">-49.2887900, -59.1005700</named-content></named-content>, coll. 19/03/2012, ind. 1, NHM.2018.25207. Sample 72MFC, 432 m, <named-content xmlns:xlink="http://www.w3.org/1999/xlink" content-type="dwc:verbatimCoordinates" xlink:type="simple"><named-content content-type="geo-json" specific-use="{&#34;type&#34;:&#34;Point&#34;,&#34;coordinates&#34;:[-59.140769,-49.341680]}" id="NCID0E15CI" xlink:type="simple">-49.3416800, -59.1407685</named-content></named-content>, coll. 22/03/2012, ind. 1, NHM.2018.21480. Sample 73MFA, 436 m, <named-content xmlns:xlink="http://www.w3.org/1999/xlink" content-type="dwc:verbatimCoordinates" xlink:type="simple"><named-content content-type="geo-json" specific-use="{&#34;type&#34;:&#34;Point&#34;,&#34;coordinates&#34;:[-59.130995,-49.341643]}" id="NCID0EC6CI" xlink:type="simple">-49.3416430, -59.1309949</named-content></named-content>, coll. 22/03/2012, ind. 1, NHM.2018.21488. Sample 75MFB, 438 m, <named-content xmlns:xlink="http://www.w3.org/1999/xlink" content-type="dwc:verbatimCoordinates" xlink:type="simple"><named-content content-type="geo-json" specific-use="{&#34;type&#34;:&#34;Point&#34;,&#34;coordinates&#34;:[-59.126234,-49.338388]}" id="NCID0EK6CI" xlink:type="simple">-49.3383880, -59.1262342</named-content></named-content>, coll. 22/03/2012, ind. 1, NHM.2018.21521. Sample 75MFC, 438 m, <named-content xmlns:xlink="http://www.w3.org/1999/xlink" content-type="dwc:verbatimCoordinates" xlink:type="simple"><named-content content-type="geo-json" specific-use="{&#34;type&#34;:&#34;Point&#34;,&#34;coordinates&#34;:[-59.126234,-49.338388]}" id="NCID0ES6CI" xlink:type="simple">-49.3383880, -59.1262342</named-content></named-content>, coll. 22/03/2012, ind. 1, NHM.2018.21525. Sample 76MFA, 434 m, <named-content xmlns:xlink="http://www.w3.org/1999/xlink" content-type="dwc:verbatimCoordinates" xlink:type="simple"><named-content content-type="geo-json" specific-use="{&#34;type&#34;:&#34;Point&#34;,&#34;coordinates&#34;:[-59.145461,-49.351309]}" id="NCID0E16CI" xlink:type="simple">-49.3513090, -59.1454613</named-content></named-content>, coll. 22/03/2012, ind. 1, NHM.2018.21531. Sample 78MFB, 444 m, <named-content xmlns:xlink="http://www.w3.org/1999/xlink" content-type="dwc:verbatimCoordinates" xlink:type="simple"><named-content content-type="geo-json" specific-use="{&#34;type&#34;:&#34;Point&#34;,&#34;coordinates&#34;:[-59.181843,-49.252223]}" id="NCID0ECADI" xlink:type="simple">-49.2522230, -59.1818433</named-content></named-content>, coll.17/03/2012, ind. 1, NHM.2018.21566. Sample 78MFC, 444 m, -49.2522230, Longitude -59.1818433, coll. 17/03/2012, ind. 1, NHM.2018.21571. Sample 79MFB, 446 m, -49.2488410, Longitude -59.1867771, coll. 17/03/2012, ind. 1, NHM.2018.21584. Sample 79MFC, 446 m, <named-content xmlns:xlink="http://www.w3.org/1999/xlink" content-type="dwc:verbatimCoordinates" xlink:type="simple"><named-content content-type="geo-json" specific-use="{&#34;type&#34;:&#34;Point&#34;,&#34;coordinates&#34;:[-59.186777,-49.248841]}" id="NCID0EKADI" xlink:type="simple">-49.2488410, -59.1867771</named-content></named-content>, coll. 17/03/2012, ind. 1, NHM.2018.21592. Sample 80MFB, 445 m, <named-content xmlns:xlink="http://www.w3.org/1999/xlink" content-type="dwc:verbatimCoordinates" xlink:type="simple"><named-content content-type="geo-json" specific-use="{&#34;type&#34;:&#34;Point&#34;,&#34;coordinates&#34;:[-59.172216,-49.251866]}" id="NCID0ESADI" xlink:type="simple">-49.2518660, -59.1722163</named-content></named-content>, coll. 17/03/2012, ind. 1, NHM.2018.21610. Sample 80MFC, 445 m, <named-content xmlns:xlink="http://www.w3.org/1999/xlink" content-type="dwc:verbatimCoordinates" xlink:type="simple"><named-content content-type="geo-json" specific-use="{&#34;type&#34;:&#34;Point&#34;,&#34;coordinates&#34;:[-59.172216,-49.251866]}" id="NCID0E1ADI" xlink:type="simple">-49.2518660, -59.1722163</named-content></named-content>, coll. 17/03/2012, ind. 1, NHM.2018.21619. Sample 81MFB, 444 m, <named-content xmlns:xlink="http://www.w3.org/1999/xlink" content-type="dwc:verbatimCoordinates" xlink:type="simple"><named-content content-type="geo-json" specific-use="{&#34;type&#34;:&#34;Point&#34;,&#34;coordinates&#34;:[-59.186536,-49.261859]}" id="NCID0ECBDI" xlink:type="simple">-49.2618590, -59.1865357</named-content></named-content>, coll. 16/03/2012, ind. 1, NHM.2018.21631. Sample 81MFC, 444 m, <named-content xmlns:xlink="http://www.w3.org/1999/xlink" content-type="dwc:verbatimCoordinates" xlink:type="simple"><named-content content-type="geo-json" specific-use="{&#34;type&#34;:&#34;Point&#34;,&#34;coordinates&#34;:[-59.186536,-49.261859]}" id="NCID0EKBDI" xlink:type="simple">-49.2618590, -59.1865357</named-content></named-content>, coll. 16/03/2012, ind. 1, NHM.2018.21635. Sample 82MFC, 443 m, <named-content xmlns:xlink="http://www.w3.org/1999/xlink" content-type="dwc:verbatimCoordinates" xlink:type="simple"><named-content content-type="geo-json" specific-use="{&#34;type&#34;:&#34;Point&#34;,&#34;coordinates&#34;:[-59.167245,-49.261497]}" id="NCID0ESBDI" xlink:type="simple">-49.2614970, -59.1672448</named-content></named-content>, coll. 16/03/2012, ind. 1, NHM.2018.21649. Sample 9MFC, 451 m, <named-content xmlns:xlink="http://www.w3.org/1999/xlink" content-type="dwc:verbatimCoordinates" xlink:type="simple"><named-content content-type="geo-json" specific-use="{&#34;type&#34;:&#34;Point&#34;,&#34;coordinates&#34;:[-59.113699,-49.250669]}" id="NCID0E1BDI" xlink:type="simple">-49.2506689, -59.1136986</named-content></named-content>, coll. 16/04/2012, ind. 1, NHM.2018.21701. Sample 10MFC, 460 m, <named-content xmlns:xlink="http://www.w3.org/1999/xlink" content-type="dwc:verbatimCoordinates" xlink:type="simple"><named-content content-type="geo-json" specific-use="{&#34;type&#34;:&#34;Point&#34;,&#34;coordinates&#34;:[-59.086220,-49.250455]}" id="NCID0ECCDI" xlink:type="simple">-49.2504547, -59.0862200</named-content></named-content>, coll. 25/04/2012, ind. 2, NHM.2018.11382–11383. Sample 11MFB, 455 m, <named-content xmlns:xlink="http://www.w3.org/1999/xlink" content-type="dwc:verbatimCoordinates" xlink:type="simple"><named-content content-type="geo-json" specific-use="{&#34;type&#34;:&#34;Point&#34;,&#34;coordinates&#34;:[-59.058742,-49.250234]}" id="NCID0EKCDI" xlink:type="simple">-49.2502342, -59.0587417</named-content></named-content>, coll. 15/04/2012, ind. 2, NHM.2018.11400–11401. Sample 13MFB, 440 m, <named-content xmlns:xlink="http://www.w3.org/1999/xlink" content-type="dwc:verbatimCoordinates" xlink:type="simple"><named-content content-type="geo-json" specific-use="{&#34;type&#34;:&#34;Point&#34;,&#34;coordinates&#34;:[-59.168354,-49.269066]}" id="NCID0ESCDI" xlink:type="simple">-49.2690658, -59.1683544</named-content></named-content>, coll. 17/03/2012, ind. 2, NHM.2018.11436–11437. Sample 15MFA, 455 m, <named-content xmlns:xlink="http://www.w3.org/1999/xlink" content-type="dwc:verbatimCoordinates" xlink:type="simple"><named-content content-type="geo-json" specific-use="{&#34;type&#34;:&#34;Point&#34;,&#34;coordinates&#34;:[-59.113376,-49.268657]}" id="NCID0E1CDI" xlink:type="simple">-49.2686572, -59.1133764</named-content></named-content>, coll. 16/04/2012, ind. 2, NHM.2018.11446–11447. Sample 16MFB, 459 m, <named-content xmlns:xlink="http://www.w3.org/1999/xlink" content-type="dwc:verbatimCoordinates" xlink:type="simple"><named-content content-type="geo-json" specific-use="{&#34;type&#34;:&#34;Point&#34;,&#34;coordinates&#34;:[-59.085888,-49.268443]}" id="NCID0ECDDI" xlink:type="simple">-49.2684428, -59.0858878</named-content></named-content>, coll. 25/04/2012, ind. 2, NHM.2018.11494–11495. Sample 18MFB, 460 m, <named-content xmlns:xlink="http://www.w3.org/1999/xlink" content-type="dwc:verbatimCoordinates" xlink:type="simple"><named-content content-type="geo-json" specific-use="{&#34;type&#34;:&#34;Point&#34;,&#34;coordinates&#34;:[-59.030912,-49.267995]}" id="NCID0EKDDI" xlink:type="simple">-49.2679947, -59.0309117</named-content></named-content>, coll. 24/04/2012, ind. 2, NHM.2018.11542–11543. Sample 21MFC, 445 m, <named-content xmlns:xlink="http://www.w3.org/1999/xlink" content-type="dwc:verbatimCoordinates" xlink:type="simple"><named-content content-type="geo-json" specific-use="{&#34;type&#34;:&#34;Point&#34;,&#34;coordinates&#34;:[-59.113054,-49.286645]}" id="NCID0ESDDI" xlink:type="simple">-49.2866453, -59.1130539</named-content></named-content>, coll. 16/04/2012, ind. 2, NHM.2018.11604–11605. Sample 23MFC, 450 m, <named-content xmlns:xlink="http://www.w3.org/1999/xlink" content-type="dwc:verbatimCoordinates" xlink:type="simple"><named-content content-type="geo-json" specific-use="{&#34;type&#34;:&#34;Point&#34;,&#34;coordinates&#34;:[-59.058057,-49.286210]}" id="NCID0E1DDI" xlink:type="simple">-49.2862100, -59.0580569</named-content></named-content>, coll. 15/04/2012, ind. 2, NHM.2018.11646–11647. Sample 24MFB, 453 m, <named-content xmlns:xlink="http://www.w3.org/1999/xlink" content-type="dwc:verbatimCoordinates" xlink:type="simple"><named-content content-type="geo-json" specific-use="{&#34;type&#34;:&#34;Point&#34;,&#34;coordinates&#34;:[-59.030559,-49.285983]}" id="NCID0ECEDI" xlink:type="simple">-49.2859825, -59.0305592</named-content></named-content>, coll. 25/04/2012, ind. 2, NHM.2018.11654–11655. Sample 28MFA, 452 m, <named-content xmlns:xlink="http://www.w3.org/1999/xlink" content-type="dwc:verbatimCoordinates" xlink:type="simple"><named-content content-type="geo-json" specific-use="{&#34;type&#34;:&#34;Point&#34;,&#34;coordinates&#34;:[-59.085223,-49.304419]}" id="NCID0EKEDI" xlink:type="simple">-49.3044189, -59.0852225</named-content></named-content>, coll. 23/04/2012, ind. 2, NHM.2018.11740–11741. Sample 31MFB, 442 m, <named-content xmlns:xlink="http://www.w3.org/1999/xlink" content-type="dwc:verbatimCoordinates" xlink:type="simple"><named-content content-type="geo-json" specific-use="{&#34;type&#34;:&#34;Point&#34;,&#34;coordinates&#34;:[-59.167446,-49.323031]}" id="NCID0ESEDI" xlink:type="simple">-49.3230311, -59.1674461</named-content></named-content>, coll. 15/04/2012, ind. 2, NHM.2018.11782–11783. Sample 32MFC, 438 m, <named-content xmlns:xlink="http://www.w3.org/1999/xlink" content-type="dwc:verbatimCoordinates" xlink:type="simple"><named-content content-type="geo-json" specific-use="{&#34;type&#34;:&#34;Point&#34;,&#34;coordinates&#34;:[-59.139927,-49.322830]}" id="NCID0E1EDI" xlink:type="simple">-49.3228297, -59.1399267</named-content></named-content>, coll. 24/04/2012, ind. 2, NHM.2018.11800–11801. Sample 35MFB, 450 m, <named-content xmlns:xlink="http://www.w3.org/1999/xlink" content-type="dwc:verbatimCoordinates" xlink:type="simple"><named-content content-type="geo-json" specific-use="{&#34;type&#34;:&#34;Point&#34;,&#34;coordinates&#34;:[-59.057371,-49.322186]}" id="NCID0ECFDI" xlink:type="simple">-49.3221858, -59.0573711</named-content></named-content>, coll. 15/04/2012, ind. 2, NHM.2018.11814–11815. Sample 37MFC, 436 m, -49.3410194, Longitude -59.1671425, coll. 15/04/2012, ind. 2, NHM.2018.11862–11863. Sample 38MFC, 434 m, <named-content xmlns:xlink="http://www.w3.org/1999/xlink" content-type="dwc:verbatimCoordinates" xlink:type="simple"><named-content content-type="geo-json" specific-use="{&#34;type&#34;:&#34;Point&#34;,&#34;coordinates&#34;:[-59.139613,-49.340818]}" id="NCID0EKFDI" xlink:type="simple">-49.3408178, -59.1396133</named-content></named-content>, coll. 23/04/2012, ind. 2, NHM.2018.11900–11901. Sample 3MFC, 464 m, <named-content xmlns:xlink="http://www.w3.org/1999/xlink" content-type="dwc:verbatimCoordinates" xlink:type="simple"><named-content content-type="geo-json" specific-use="{&#34;type&#34;:&#34;Point&#34;,&#34;coordinates&#34;:[-59.114021,-49.232681]}" id="NCID0ESFDI" xlink:type="simple">-49.2326806, -59.1140206</named-content></named-content>, coll. 16/04/2012, ind. 2, NHM.2018.11936–11937. Sample 40MFA, 450 m, <named-content xmlns:xlink="http://www.w3.org/1999/xlink" content-type="dwc:verbatimCoordinates" xlink:type="simple"><named-content content-type="geo-json" specific-use="{&#34;type&#34;:&#34;Point&#34;,&#34;coordinates&#34;:[-59.084556,-49.340395]}" id="NCID0E1FDI" xlink:type="simple">-49.3403947, -59.0845558</named-content></named-content>, coll. 23/04/2012, ind. 2, NHM.2018.11946–11947. Sample 42MFA, 434 m, <named-content xmlns:xlink="http://www.w3.org/1999/xlink" content-type="dwc:verbatimCoordinates" xlink:type="simple"><named-content content-type="geo-json" specific-use="{&#34;type&#34;:&#34;Point&#34;,&#34;coordinates&#34;:[-59.166839,-49.359008]}" id="NCID0ECGDI" xlink:type="simple">-49.3590078, -59.1668389</named-content></named-content>, coll. 14/04/2012, ind. 2, NHM.2018.11988–11989. Sample 42MFB, 433, m, <named-content xmlns:xlink="http://www.w3.org/1999/xlink" content-type="dwc:verbatimCoordinates" xlink:type="simple"><named-content content-type="geo-json" specific-use="{&#34;type&#34;:&#34;Point&#34;,&#34;coordinates&#34;:[-59.166839,-49.359008]}" id="NCID0EKGDI" xlink:type="simple">-49.3590078, -59.1668389</named-content></named-content>, coll. 14/04/2012, ind. 2, NHM.2018.11996–11997. Sample 43MFB, 341 m, <named-content xmlns:xlink="http://www.w3.org/1999/xlink" content-type="dwc:verbatimCoordinates" xlink:type="simple"><named-content content-type="geo-json" specific-use="{&#34;type&#34;:&#34;Point&#34;,&#34;coordinates&#34;:[-59.139299,-49.358806]}" id="NCID0ESGDI" xlink:type="simple">-49.3588058, -59.1392994</named-content></named-content>, coll. 24/12/2012, ind. 2, NHM.2018.12020–12021. Sample 45MFA, 434 m, <named-content xmlns:xlink="http://www.w3.org/1999/xlink" content-type="dwc:verbatimCoordinates" xlink:type="simple"><named-content content-type="geo-json" specific-use="{&#34;type&#34;:&#34;Point&#34;,&#34;coordinates&#34;:[-59.084222,-49.358383]}" id="NCID0E1GDI" xlink:type="simple">-49.3583828, -59.0842219</named-content></named-content>, coll. 23/04/2012, ind. 2, NHM.2018.12056–12057. Sample 49MFB, 448 m, <named-content xmlns:xlink="http://www.w3.org/1999/xlink" content-type="dwc:verbatimCoordinates" xlink:type="simple"><named-content content-type="geo-json" specific-use="{&#34;type&#34;:&#34;Point&#34;,&#34;coordinates&#34;:[-59.111436,-49.376586]}" id="NCID0ECHDI" xlink:type="simple">-49.3765856, -59.1114364</named-content></named-content>, coll. 25/03/2012, ind. 2, NHM.2018.12118–12119. Sample 49MFC, 448 m, <named-content xmlns:xlink="http://www.w3.org/1999/xlink" content-type="dwc:verbatimCoordinates" xlink:type="simple"><named-content content-type="geo-json" specific-use="{&#34;type&#34;:&#34;Point&#34;,&#34;coordinates&#34;:[-59.111436,-49.376586]}" id="NCID0EKHDI" xlink:type="simple">-49.3765856, -59.1114364</named-content></named-content>, coll. 25/03/2012, ind. 2, NHM.2018.12126–12127.Sample 51MFB, 442 m, <named-content xmlns:xlink="http://www.w3.org/1999/xlink" content-type="dwc:verbatimCoordinates" xlink:type="simple"><named-content content-type="geo-json" specific-use="{&#34;type&#34;:&#34;Point&#34;,&#34;coordinates&#34;:[-59.166231,-49.394984]}" id="NCID0ESHDI" xlink:type="simple">-49.3949839, -59.1662306</named-content></named-content>, coll. 25/03/2012, ind. 2, NHM.2018.12156–12157. Sample 52MFC, 423 m, <named-content xmlns:xlink="http://www.w3.org/1999/xlink" content-type="dwc:verbatimCoordinates" xlink:type="simple"><named-content content-type="geo-json" specific-use="{&#34;type&#34;:&#34;Point&#34;,&#34;coordinates&#34;:[-59.138671,-49.394782]}" id="NCID0E1HDI" xlink:type="simple">-49.3947819, -59.1386711</named-content></named-content>, coll. 24/04/2012, ind. 2, NHM.2018.12184–12185. Sample 54MFA, 426 m, <named-content xmlns:xlink="http://www.w3.org/1999/xlink" content-type="dwc:verbatimCoordinates" xlink:type="simple"><named-content content-type="geo-json" specific-use="{&#34;type&#34;:&#34;Point&#34;,&#34;coordinates&#34;:[-59.083553,-49.394358]}" id="NCID0ECIDI" xlink:type="simple">-49.3943581, -59.0835533</named-content></named-content>, coll. 25/04/2012, ind. 2, NHM.2018.12210–12211. Sample 57MFA, 450 m, <named-content xmlns:xlink="http://www.w3.org/1999/xlink" content-type="dwc:verbatimCoordinates" xlink:type="simple"><named-content content-type="geo-json" specific-use="{&#34;type&#34;:&#34;Point&#34;,&#34;coordinates&#34;:[-59.069066,-49.241973]}" id="NCID0EKIDI" xlink:type="simple">-49.2419730, -59.0690656</named-content></named-content>, coll. 18/03/2012, ind. 2, NHM.2018.12240–12241. Sample 57MFC, 450 m, <named-content xmlns:xlink="http://www.w3.org/1999/xlink" content-type="dwc:verbatimCoordinates" xlink:type="simple"><named-content content-type="geo-json" specific-use="{&#34;type&#34;:&#34;Point&#34;,&#34;coordinates&#34;:[-59.069066,-49.241973]}" id="NCID0ESIDI" xlink:type="simple">-49.2419730, -59.0690656</named-content></named-content>, coll. 18/03/2012, ind. 2, NHM.2018.12242–12243. Sample 59MFA, 448 m, <named-content xmlns:xlink="http://www.w3.org/1999/xlink" content-type="dwc:verbatimCoordinates" xlink:type="simple"><named-content content-type="geo-json" specific-use="{&#34;type&#34;:&#34;Point&#34;,&#34;coordinates&#34;:[-59.068884,-49.254560]}" id="NCID0E1IDI" xlink:type="simple">-49.2545600, -59.0688839</named-content></named-content>, coll. 19/03/2012, ind. 2, NHM.2018.12260–12261. Sample 61MFB, 447 m, <named-content xmlns:xlink="http://www.w3.org/1999/xlink" content-type="dwc:verbatimCoordinates" xlink:type="simple"><named-content content-type="geo-json" specific-use="{&#34;type&#34;:&#34;Point&#34;,&#34;coordinates&#34;:[-59.120686,-49.248743]}" id="NCID0ECJDI" xlink:type="simple">-49.2487430, -59.1206859</named-content></named-content>, coll. 18/03/2012, ind. 2, NHM.2018.12308–12309. Sample 63MFA, 448 m, <named-content xmlns:xlink="http://www.w3.org/1999/xlink" content-type="dwc:verbatimCoordinates" xlink:type="simple"><named-content content-type="geo-json" specific-use="{&#34;type&#34;:&#34;Point&#34;,&#34;coordinates&#34;:[-59.125493,-49.245731]}" id="NCID0EKJDI" xlink:type="simple">-49.2457310, -59.1254934</named-content></named-content>, coll. 17/03/2012, ind. 2, NHM.2018.12326–12327. Sample 63MFC, 448 m, <named-content xmlns:xlink="http://www.w3.org/1999/xlink" content-type="dwc:verbatimCoordinates" xlink:type="simple"><named-content content-type="geo-json" specific-use="{&#34;type&#34;:&#34;Point&#34;,&#34;coordinates&#34;:[-59.125493,-49.245731]}" id="NCID0ESJDI" xlink:type="simple">-49.2457310, -59.1254934</named-content></named-content>, coll. 17/03/2012, ind. 2, NHM.2018.12336–12337. Sample 64MFA, 447 m, <named-content xmlns:xlink="http://www.w3.org/1999/xlink" content-type="dwc:verbatimCoordinates" xlink:type="simple"><named-content content-type="geo-json" specific-use="{&#34;type&#34;:&#34;Point&#34;,&#34;coordinates&#34;:[-59.106096,-49.245538]}" id="NCID0E1JDI" xlink:type="simple">-49.2455380, -59.1060962</named-content></named-content>, coll. 17/03/2012, 23:30, ind. 2, NHM.2018.12344–12345. Sample 68MFC, 440 m <named-content xmlns:xlink="http://www.w3.org/1999/xlink" content-type="dwc:verbatimCoordinates" xlink:type="simple"><named-content content-type="geo-json" specific-use="{&#34;type&#34;:&#34;Point&#34;,&#34;coordinates&#34;:[-59.095870,-49.285634]}" id="NCID0ECKDI" xlink:type="simple">-49.2856340, -59.0958696</named-content></named-content>, coll. 19/03/2012, 07:48, ind. 2, NHM.2018.12410–12411. Sample 6MFB, 458 m,<named-content xmlns:xlink="http://www.w3.org/1999/xlink" content-type="dwc:verbatimCoordinates" xlink:type="simple"><named-content content-type="geo-json" specific-use="{&#34;type&#34;:&#34;Point&#34;,&#34;coordinates&#34;:[-59.031616,-49.232019]}" id="NCID0EKKDI" xlink:type="simple"> -49.2320192, -59.0316156</named-content></named-content>, coll. 25/04/2012, ind. 2, NHM.2018.12438–12439. Sample 6MFC, 458 m, <named-content xmlns:xlink="http://www.w3.org/1999/xlink" content-type="dwc:verbatimCoordinates" xlink:type="simple"><named-content content-type="geo-json" specific-use="{&#34;type&#34;:&#34;Point&#34;,&#34;coordinates&#34;:[-59.031616,-49.232019]}" id="NCID0ESKDI" xlink:type="simple">-49.2320192, -59.0316156</named-content></named-content>, coll. 25/04/2012, ind. 2, NHM.2018.12442–12443. Sample 72MFA, 432 m, <named-content xmlns:xlink="http://www.w3.org/1999/xlink" content-type="dwc:verbatimCoordinates" xlink:type="simple"><named-content content-type="geo-json" specific-use="{&#34;type&#34;:&#34;Point&#34;,&#34;coordinates&#34;:[-59.140769,-49.341680]}" id="NCID0E1KDI" xlink:type="simple">-49.3416800, -59.1407685</named-content></named-content>, coll. 22/03/2012, ind. 2, NHM.2018.12478–12479. Sample 77MFA, 432 m, <named-content xmlns:xlink="http://www.w3.org/1999/xlink" content-type="dwc:verbatimCoordinates" xlink:type="simple"><named-content content-type="geo-json" specific-use="{&#34;type&#34;:&#34;Point&#34;,&#34;coordinates&#34;:[-59.126008,-49.351163]}" id="NCID0ECLDI" xlink:type="simple">-49.3511630, -59.1260079</named-content></named-content>, coll. 22/03/2012, ind. 2, NHM.2018.12538–12539. Sample 78MFA, 444 m, <named-content xmlns:xlink="http://www.w3.org/1999/xlink" content-type="dwc:verbatimCoordinates" xlink:type="simple"><named-content content-type="geo-json" specific-use="{&#34;type&#34;:&#34;Point&#34;,&#34;coordinates&#34;:[-59.181843,-49.252223]}" id="NCID0EKLDI" xlink:type="simple">-49.2522230, -59.1818433</named-content></named-content>, coll. 17/03/2012, ind. 2, NHM.2018.12554–12555. Sample 7MFB, 455 m, <named-content xmlns:xlink="http://www.w3.org/1999/xlink" content-type="dwc:verbatimCoordinates" xlink:type="simple"><named-content content-type="geo-json" specific-use="{&#34;type&#34;:&#34;Point&#34;,&#34;coordinates&#34;:[-59.168657,-49.251078]}" id="NCID0ESLDI" xlink:type="simple">-49.2510775, -59.1686567</named-content></named-content>, coll. 17/04/2012, ind. 2, NHM.2018.12590–12591. Sample 82MFA, 443 m, <named-content xmlns:xlink="http://www.w3.org/1999/xlink" content-type="dwc:verbatimCoordinates" xlink:type="simple"><named-content content-type="geo-json" specific-use="{&#34;type&#34;:&#34;Point&#34;,&#34;coordinates&#34;:[-59.167245,-49.261497]}" id="NCID0E1LDI" xlink:type="simple">-49.2614970, -59.1672448</named-content></named-content>, coll. 16/03/2012, ind. 2, NHM.2018.12642–12643. Sample 10MFA, 460 m, <named-content xmlns:xlink="http://www.w3.org/1999/xlink" content-type="dwc:verbatimCoordinates" xlink:type="simple"><named-content content-type="geo-json" specific-use="{&#34;type&#34;:&#34;Point&#34;,&#34;coordinates&#34;:[-59.086220,-49.250455]}" id="NCID0ECMDI" xlink:type="simple">-49.2504547, -59.0862200</named-content></named-content>, coll. 25/04/2012, ind. 3, NHM.2018.12720–12722. Sample 10MFB, 460 m, <named-content xmlns:xlink="http://www.w3.org/1999/xlink" content-type="dwc:verbatimCoordinates" xlink:type="simple"><named-content content-type="geo-json" specific-use="{&#34;type&#34;:&#34;Point&#34;,&#34;coordinates&#34;:[-59.086220,-49.250455]}" id="NCID0EKMDI" xlink:type="simple">-49.2504547, -59.0862200</named-content></named-content>, coll. 25/04/2012, ind. 3, NHM.2018.12726–12728. Sample 15MFB, 454 m, <named-content xmlns:xlink="http://www.w3.org/1999/xlink" content-type="dwc:verbatimCoordinates" xlink:type="simple"><named-content content-type="geo-json" specific-use="{&#34;type&#34;:&#34;Point&#34;,&#34;coordinates&#34;:[-59.113376,-49.268657]}" id="NCID0ESMDI" xlink:type="simple">-49.2686572, -59.1133764</named-content></named-content>, coll. 16/04/2012, ind. 3, NHM.2018.12759–12761. Sample 17MFC, 450 m, <named-content xmlns:xlink="http://www.w3.org/1999/xlink" content-type="dwc:verbatimCoordinates" xlink:type="simple"><named-content content-type="geo-json" specific-use="{&#34;type&#34;:&#34;Point&#34;,&#34;coordinates&#34;:[-59.056356,-49.267963]}" id="NCID0E1MDI" xlink:type="simple">-49.2679625, -59.0563564</named-content></named-content>, coll. 15/04/2012, ind. 3, NHM.2018.12807–12809. Sample 19MFC, 448 m, <named-content xmlns:xlink="http://www.w3.org/1999/xlink" content-type="dwc:verbatimCoordinates" xlink:type="simple"><named-content content-type="geo-json" specific-use="{&#34;type&#34;:&#34;Point&#34;,&#34;coordinates&#34;:[-59.168052,-49.287054]}" id="NCID0ECNDI" xlink:type="simple">-49.2870544, -59.1680519</named-content></named-content>, coll. 17/04/2012, ind. 3, NHM.2018.12849–12851. Sample 27MFC, 440 m, <named-content xmlns:xlink="http://www.w3.org/1999/xlink" content-type="dwc:verbatimCoordinates" xlink:type="simple"><named-content content-type="geo-json" specific-use="{&#34;type&#34;:&#34;Point&#34;,&#34;coordinates&#34;:[-59.112731,-49.304633]}" id="NCID0EKNDI" xlink:type="simple">-49.3046333, -59.1127311</named-content></named-content>, coll. 19/03/2012, ind. 3, NHM.2018.12993–12995. Sample 30MFA, 456 m, <named-content xmlns:xlink="http://www.w3.org/1999/xlink" content-type="dwc:verbatimCoordinates" xlink:type="simple"><named-content content-type="geo-json" specific-use="{&#34;type&#34;:&#34;Point&#34;,&#34;coordinates&#34;:[-59.030206,-49.303970]}" id="NCID0ESNDI" xlink:type="simple">-49.3039703, -59.0302064</named-content></named-content>, coll. 25/04/2012, ind. 3, NHM.2018.13050–13052. Sample 32MFB, 438 m, <named-content xmlns:xlink="http://www.w3.org/1999/xlink" content-type="dwc:verbatimCoordinates" xlink:type="simple"><named-content content-type="geo-json" specific-use="{&#34;type&#34;:&#34;Point&#34;,&#34;coordinates&#34;:[-59.139927,-49.322830]}" id="NCID0E1NDI" xlink:type="simple">-49.3228297, -59.1399267</named-content></named-content>, coll. 24/04/2012, ind. 3, NHM.2018.13074–13076. Sample 35MFC, 450 m, <named-content xmlns:xlink="http://www.w3.org/1999/xlink" content-type="dwc:verbatimCoordinates" xlink:type="simple"><named-content content-type="geo-json" specific-use="{&#34;type&#34;:&#34;Point&#34;,&#34;coordinates&#34;:[-59.057371,-49.322186]}" id="NCID0ECODI" xlink:type="simple">-49.3221858, -59.0573711</named-content></named-content>, coll. 15/04/2012, ind. 3, NHM.2018.13092–13094. Sample 39MFC, 436 m, <named-content xmlns:xlink="http://www.w3.org/1999/xlink" content-type="dwc:verbatimCoordinates" xlink:type="simple"><named-content content-type="geo-json" specific-use="{&#34;type&#34;:&#34;Point&#34;,&#34;coordinates&#34;:[-59.112084,-49.340609]}" id="NCID0EKODI" xlink:type="simple">-49.3406094, -59.1120844</named-content></named-content>, coll. 15/04/2012, ind. 3, NHM.2018.13161–13163. Sample 43MFC, 341 m, <named-content xmlns:xlink="http://www.w3.org/1999/xlink" content-type="dwc:verbatimCoordinates" xlink:type="simple"><named-content content-type="geo-json" specific-use="{&#34;type&#34;:&#34;Point&#34;,&#34;coordinates&#34;:[-59.139299,-49.358806]}" id="NCID0ESODI" xlink:type="simple">-49.3588058, -59.1392994</named-content></named-content>, coll. 24/12/2012, ind. 3, NHM.2018.13257–13259. Sample 44MFB, 429 m, <named-content xmlns:xlink="http://www.w3.org/1999/xlink" content-type="dwc:verbatimCoordinates" xlink:type="simple"><named-content content-type="geo-json" specific-use="{&#34;type&#34;:&#34;Point&#34;,&#34;coordinates&#34;:[-59.111761,-49.358598]}" id="NCID0E1ODI" xlink:type="simple">-49.3585975, -59.1117606</named-content></named-content>, coll. 14/04/2012, ind. 3, NHM.2018.13269–13271. Sample 44MFC, 429 m, <named-content xmlns:xlink="http://www.w3.org/1999/xlink" content-type="dwc:verbatimCoordinates" xlink:type="simple"><named-content content-type="geo-json" specific-use="{&#34;type&#34;:&#34;Point&#34;,&#34;coordinates&#34;:[-59.111761,-49.358598]}" id="NCID0ECPDI" xlink:type="simple">-49.3585975, -59.1117606</named-content></named-content>, coll. 14/04/2012, ind. 3, NHM.2018.13287–13289. Sample 48MFC, 460 m, <named-content xmlns:xlink="http://www.w3.org/1999/xlink" content-type="dwc:verbatimCoordinates" xlink:type="simple"><named-content content-type="geo-json" specific-use="{&#34;type&#34;:&#34;Point&#34;,&#34;coordinates&#34;:[-59.138986,-49.376794]}" id="NCID0EKPDI" xlink:type="simple">-49.3767939, -59.1389856</named-content></named-content>, coll. 24/04/2012, ind. 3, NHM.2018.13326–13328.Sample 4MFB, 457 m, <named-content xmlns:xlink="http://www.w3.org/1999/xlink" content-type="dwc:verbatimCoordinates" xlink:type="simple"><named-content content-type="geo-json" specific-use="{&#34;type&#34;:&#34;Point&#34;,&#34;coordinates&#34;:[-59.086552,-49.232467]}" id="NCID0ESPDI" xlink:type="simple">-49.2324667, -59.0865519</named-content></named-content>, coll. 25/04/2012, ind. 3, NHM.2018.13338–13340. Sample 55MFA, 449 m, <named-content xmlns:xlink="http://www.w3.org/1999/xlink" content-type="dwc:verbatimCoordinates" xlink:type="simple"><named-content content-type="geo-json" specific-use="{&#34;type&#34;:&#34;Point&#34;,&#34;coordinates&#34;:[-59.064154,-49.245260]}" id="NCID0E1PDI" xlink:type="simple">-49.2452600, -59.0641536</named-content></named-content>, coll. 18/03/2012, ind. 3, NHM.2018.13398–13400. Sample 57MFB, 450 m, <named-content xmlns:xlink="http://www.w3.org/1999/xlink" content-type="dwc:verbatimCoordinates" xlink:type="simple"><named-content content-type="geo-json" specific-use="{&#34;type&#34;:&#34;Point&#34;,&#34;coordinates&#34;:[-59.069066,-49.241973]}" id="NCID0ECQDI" xlink:type="simple">-49.2419730, -59.0690656</named-content></named-content>, coll. 18/03/2012, ind. 3, NHM.2018.13455–13457. Sample 58MFC, 453 m, <named-content xmlns:xlink="http://www.w3.org/1999/xlink" content-type="dwc:verbatimCoordinates" xlink:type="simple"><named-content content-type="geo-json" specific-use="{&#34;type&#34;:&#34;Point&#34;,&#34;coordinates&#34;:[-59.049656,-49.241796]}" id="NCID0EKQDI" xlink:type="simple">-49.2417960, -59.0496559</named-content></named-content>, coll. 18/03/2012, ind. 3, NHM.2018.13470–13472. Sample 60MFC, 450 m, <named-content xmlns:xlink="http://www.w3.org/1999/xlink" content-type="dwc:verbatimCoordinates" xlink:type="simple"><named-content content-type="geo-json" specific-use="{&#34;type&#34;:&#34;Point&#34;,&#34;coordinates&#34;:[-59.049453,-49.254527]}" id="NCID0ESQDI" xlink:type="simple">-49.2545270, -59.0494527</named-content></named-content>, coll. 19/03/2012, ind. 3, NHM.2018.13539–13541. Sample 67MFB, 442 m, <named-content xmlns:xlink="http://www.w3.org/1999/xlink" content-type="dwc:verbatimCoordinates" xlink:type="simple"><named-content content-type="geo-json" specific-use="{&#34;type&#34;:&#34;Point&#34;,&#34;coordinates&#34;:[-59.110290,-49.288947]}" id="NCID0E1QDI" xlink:type="simple">-49.2889470, -59.1102897</named-content></named-content>, coll. 19/03/2012, ind. 3, NHM.2018.13620–13622. Sample 70MFA, 448 m, <named-content xmlns:xlink="http://www.w3.org/1999/xlink" content-type="dwc:verbatimCoordinates" xlink:type="simple"><named-content content-type="geo-json" specific-use="{&#34;type&#34;:&#34;Point&#34;,&#34;coordinates&#34;:[-59.115083,-49.298506]}" id="NCID0ECRDI" xlink:type="simple">-49.2985060, -59.1150831</named-content></named-content>, coll. 22/03/2012, ind. 3, NHM.2018.13665–13667. Sample 71MFC, 449 m, <named-content xmlns:xlink="http://www.w3.org/1999/xlink" content-type="dwc:verbatimCoordinates" xlink:type="simple"><named-content content-type="geo-json" specific-use="{&#34;type&#34;:&#34;Point&#34;,&#34;coordinates&#34;:[-59.095609,-49.298355]}" id="NCID0EKRDI" xlink:type="simple">-49.2983550, -59.0956094</named-content></named-content>, coll. 22/03/2012, ind. 3, NHM.2018.13707–13709. Sample 76MFB, 434 m, <named-content xmlns:xlink="http://www.w3.org/1999/xlink" content-type="dwc:verbatimCoordinates" xlink:type="simple"><named-content content-type="geo-json" specific-use="{&#34;type&#34;:&#34;Point&#34;,&#34;coordinates&#34;:[-59.145461,-49.351309]}" id="NCID0ESRDI" xlink:type="simple">-49.3513090, -59.1454613</named-content></named-content>, coll. 23/03/2012, ind. 3, NHM.2018.13773–13775. Sample 76MFC, 434 m, <named-content xmlns:xlink="http://www.w3.org/1999/xlink" content-type="dwc:verbatimCoordinates" xlink:type="simple"><named-content content-type="geo-json" specific-use="{&#34;type&#34;:&#34;Point&#34;,&#34;coordinates&#34;:[-59.145461,-49.351309]}" id="NCID0E1RDI" xlink:type="simple">-49.3513090, -59.1454613</named-content></named-content>, coll. 23/03/2012, ind. 3, NHM.2018.13776–13778. Sample 77MFB, 432 m, <named-content xmlns:xlink="http://www.w3.org/1999/xlink" content-type="dwc:verbatimCoordinates" xlink:type="simple"><named-content content-type="geo-json" specific-use="{&#34;type&#34;:&#34;Point&#34;,&#34;coordinates&#34;:[-59.126008,-49.351163]}" id="NCID0ECSDI" xlink:type="simple">-49.3511630, -59.1260079</named-content></named-content>, coll. 22/03/2012, ind. 3, NHM.2018.13791–13793. Sample 70MFA, 448 m, <named-content xmlns:xlink="http://www.w3.org/1999/xlink" content-type="dwc:verbatimCoordinates" xlink:type="simple"><named-content content-type="geo-json" specific-use="{&#34;type&#34;:&#34;Point&#34;,&#34;coordinates&#34;:[-59.115083,-49.298506]}" id="NCID0EKSDI" xlink:type="simple">-49.2985060, -59.1150831</named-content></named-content>, coll. 22/03/2012, ind. 3, NHM.2018.13665–13667. Sample 71MFC, 449 m, <named-content xmlns:xlink="http://www.w3.org/1999/xlink" content-type="dwc:verbatimCoordinates" xlink:type="simple"><named-content content-type="geo-json" specific-use="{&#34;type&#34;:&#34;Point&#34;,&#34;coordinates&#34;:[-59.095609,-49.298355]}" id="NCID0ESSDI" xlink:type="simple">-49.2983550, -59.0956094</named-content></named-content>, coll. 22/03/2012, ind. 3, NHM.2018.13707–13709. Sample 76MFB, 434 m, <named-content xmlns:xlink="http://www.w3.org/1999/xlink" content-type="dwc:verbatimCoordinates" xlink:type="simple"><named-content content-type="geo-json" specific-use="{&#34;type&#34;:&#34;Point&#34;,&#34;coordinates&#34;:[-59.145461,-49.351309]}" id="NCID0E1SDI" xlink:type="simple">-49.3513090, -59.1454613</named-content></named-content>, coll. 23/03/2012, ind. 3, NHM.2018.13773–13775. Sample 76MFC, 434 m, <named-content xmlns:xlink="http://www.w3.org/1999/xlink" content-type="dwc:verbatimCoordinates" xlink:type="simple"><named-content content-type="geo-json" specific-use="{&#34;type&#34;:&#34;Point&#34;,&#34;coordinates&#34;:[-59.145461,-49.351309]}" id="NCID0ECTDI" xlink:type="simple">-49.3513090, -59.1454613</named-content></named-content>, coll. 23/03/2012, ind. 3, NHM.2018.13776–13778. Sample 77MFB, 432 m, <named-content xmlns:xlink="http://www.w3.org/1999/xlink" content-type="dwc:verbatimCoordinates" xlink:type="simple"><named-content content-type="geo-json" specific-use="{&#34;type&#34;:&#34;Point&#34;,&#34;coordinates&#34;:[-59.126008,-49.351163]}" id="NCID0EKTDI" xlink:type="simple">-49.3511630, -59.1260079</named-content></named-content>, coll. 22/03/2012, ind. 3, NHM.2018.13791–13793. Sample 81MFA, 444 m, <named-content xmlns:xlink="http://www.w3.org/1999/xlink" content-type="dwc:verbatimCoordinates" xlink:type="simple"><named-content content-type="geo-json" specific-use="{&#34;type&#34;:&#34;Point&#34;,&#34;coordinates&#34;:[-59.186536,-49.261859]}" id="NCID0ESTDI" xlink:type="simple">-49.2618590, -59.1865357</named-content></named-content>, coll. 16/03/2012, ind. 3, NHM.2018.13866–13868. Sample 8MFC, 459 m, <named-content xmlns:xlink="http://www.w3.org/1999/xlink" content-type="dwc:verbatimCoordinates" xlink:type="simple"><named-content content-type="geo-json" specific-use="{&#34;type&#34;:&#34;Point&#34;,&#34;coordinates&#34;:[-59.141178,-49.250876]}" id="NCID0E1TDI" xlink:type="simple">-49.2508764, -59.1411775</named-content></named-content>, coll. 24/04/2012, ind. 3, NHM.2018.13902–13904. Sample 90MFC, 440 m, <named-content xmlns:xlink="http://www.w3.org/1999/xlink" content-type="dwc:verbatimCoordinates" xlink:type="simple"><named-content content-type="geo-json" specific-use="{&#34;type&#34;:&#34;Point&#34;,&#34;coordinates&#34;:[-59.120488,-49.362666]}" id="NCID0ECUDI" xlink:type="simple">-49.3626660, -59.1204879</named-content></named-content>, coll. 25/03/2012, ind. 3, NHM.2018.13917–13919. Sample 9MFB, 451 m, <named-content xmlns:xlink="http://www.w3.org/1999/xlink" content-type="dwc:verbatimCoordinates" xlink:type="simple"><named-content content-type="geo-json" specific-use="{&#34;type&#34;:&#34;Point&#34;,&#34;coordinates&#34;:[-59.113699,-49.250669]}" id="NCID0EKUDI" xlink:type="simple">-49.2506689, -59.1136986</named-content></named-content>, coll. 16/04/2012, ind. 3, NHM.2018.13926–13928. Sample 11MFA, 460 m, <named-content xmlns:xlink="http://www.w3.org/1999/xlink" content-type="dwc:verbatimCoordinates" xlink:type="simple"><named-content content-type="geo-json" specific-use="{&#34;type&#34;:&#34;Point&#34;,&#34;coordinates&#34;:[-59.058742,-49.250234]}" id="NCID0ESUDI" xlink:type="simple">-49.2502342, -59.0587417</named-content></named-content>, coll. 15/04/2012, ind. 4, NHM.2018.13968–13971. Sample 17MFB, 450 m, <named-content xmlns:xlink="http://www.w3.org/1999/xlink" content-type="dwc:verbatimCoordinates" xlink:type="simple"><named-content content-type="geo-json" specific-use="{&#34;type&#34;:&#34;Point&#34;,&#34;coordinates&#34;:[-59.056356,-49.267963]}" id="NCID0E1UDI" xlink:type="simple">-49.2679625, -59.0563564</named-content></named-content>, coll. 15/04/2012, ind. 4, NHM.2018.14016–14019. Sample 21MFB, 445 m, <named-content xmlns:xlink="http://www.w3.org/1999/xlink" content-type="dwc:verbatimCoordinates" xlink:type="simple"><named-content content-type="geo-json" specific-use="{&#34;type&#34;:&#34;Point&#34;,&#34;coordinates&#34;:[-59.113054,-49.286645]}" id="NCID0ECVDI" xlink:type="simple">-49.2866453, -59.1130539</named-content></named-content>, coll. 16/04/2012, ind. 4, NHM.2018.14052–14055. Sample 35MFA, 450 m, <named-content xmlns:xlink="http://www.w3.org/1999/xlink" content-type="dwc:verbatimCoordinates" xlink:type="simple"><named-content content-type="geo-json" specific-use="{&#34;type&#34;:&#34;Point&#34;,&#34;coordinates&#34;:[-59.057371,-49.322186]}" id="NCID0EKVDI" xlink:type="simple">-49.3221858, -59.0573711</named-content></named-content>, coll. 15/04/2012, ind. 4, NHM.2018.14208–14211. Sample 45MFB, 434 m, <named-content xmlns:xlink="http://www.w3.org/1999/xlink" content-type="dwc:verbatimCoordinates" xlink:type="simple"><named-content content-type="geo-json" specific-use="{&#34;type&#34;:&#34;Point&#34;,&#34;coordinates&#34;:[-59.084222,-49.358383]}" id="NCID0ESVDI" xlink:type="simple">-49.3583828, -59.0842219</named-content></named-content>, coll. 23/04/2012, ind. 4, NHM.2018.14360–14363. Sample 54MFC, 426 m, <named-content xmlns:xlink="http://www.w3.org/1999/xlink" content-type="dwc:verbatimCoordinates" xlink:type="simple"><named-content content-type="geo-json" specific-use="{&#34;type&#34;:&#34;Point&#34;,&#34;coordinates&#34;:[-59.083553,-49.394358]}" id="NCID0E1VDI" xlink:type="simple">-49.3943581, -59.0835533</named-content></named-content>, coll. 25/04/2012, ind. 4, NHM.2018.14452–14455. Sample 56MFB, 450 m, <named-content xmlns:xlink="http://www.w3.org/1999/xlink" content-type="dwc:verbatimCoordinates" xlink:type="simple"><named-content content-type="geo-json" specific-use="{&#34;type&#34;:&#34;Point&#34;,&#34;coordinates&#34;:[-59.054401,-49.245117]}" id="NCID0ECWDI" xlink:type="simple">-49.2451170, -59.0544011</named-content></named-content>, coll. 18/03/2012, ind. 4, NHM.2018.14480–14483. Sample 56MFC, 450 m, -49.2451170, Longitude -59.0544011, coll. 18/03/2012, ind. 4, NHM.2018.14484–14487. Sample 59MFB, 448 m, <named-content xmlns:xlink="http://www.w3.org/1999/xlink" content-type="dwc:verbatimCoordinates" xlink:type="simple"><named-content content-type="geo-json" specific-use="{&#34;type&#34;:&#34;Point&#34;,&#34;coordinates&#34;:[-59.068884,-49.254560]}" id="NCID0EKWDI" xlink:type="simple">-49.2545600, -59.0688839</named-content></named-content>, coll. 19/03/2012, ind. 4, NHM.2018.14516–14519. Sample 66MFA, 445 m, <named-content xmlns:xlink="http://www.w3.org/1999/xlink" content-type="dwc:verbatimCoordinates" xlink:type="simple"><named-content content-type="geo-json" specific-use="{&#34;type&#34;:&#34;Point&#34;,&#34;coordinates&#34;:[-59.105824,-49.258322]}" id="NCID0ESWDI" xlink:type="simple">-49.2583220, -59.1058241</named-content></named-content>, coll.18/03/2012, ind. 4, NHM.2018.14596–14599. Sample 70MFC, 446 m, <named-content xmlns:xlink="http://www.w3.org/1999/xlink" content-type="dwc:verbatimCoordinates" xlink:type="simple"><named-content content-type="geo-json" specific-use="{&#34;type&#34;:&#34;Point&#34;,&#34;coordinates&#34;:[-59.115083,-49.298506]}" id="NCID0E1WDI" xlink:type="simple">-49.2985060, -59.1150831</named-content></named-content>, coll. 22/03/2012, ind. 4, NHM.2018.14684–14687. Sample 73MFB, 436 m, <named-content xmlns:xlink="http://www.w3.org/1999/xlink" content-type="dwc:verbatimCoordinates" xlink:type="simple"><named-content content-type="geo-json" specific-use="{&#34;type&#34;:&#34;Point&#34;,&#34;coordinates&#34;:[-59.130995,-49.341643]}" id="NCID0ECXDI" xlink:type="simple">-49.3416430, -59.1309949</named-content></named-content>, coll. 22/03/2012, ind. 4, NHM.2018.14708–14711. Sample 74MFB, 438 m,<named-content xmlns:xlink="http://www.w3.org/1999/xlink" content-type="dwc:verbatimCoordinates" xlink:type="simple"><named-content content-type="geo-json" specific-use="{&#34;type&#34;:&#34;Point&#34;,&#34;coordinates&#34;:[-59.145600,-49.338532]}" id="NCID0EKXDI" xlink:type="simple">-49.3385320, -59.1456000</named-content></named-content>, coll. 22/03/2012, ind. 4, NHM.2018.14744–14747. Sample 79MFA, 446 m, <named-content xmlns:xlink="http://www.w3.org/1999/xlink" content-type="dwc:verbatimCoordinates" xlink:type="simple"><named-content content-type="geo-json" specific-use="{&#34;type&#34;:&#34;Point&#34;,&#34;coordinates&#34;:[-59.186777,-49.248841]}" id="NCID0ESXDI" xlink:type="simple">-49.2488410, -59.1867771</named-content></named-content>, coll. 17/03/2012, ind. 4, NHM.2018.14816–14819. Sample 82MFB, 443 m, <named-content xmlns:xlink="http://www.w3.org/1999/xlink" content-type="dwc:verbatimCoordinates" xlink:type="simple"><named-content content-type="geo-json" specific-use="{&#34;type&#34;:&#34;Point&#34;,&#34;coordinates&#34;:[-59.167245,-49.261497]}" id="NCID0E1XDI" xlink:type="simple">-49.2614970, -59.1672448</named-content></named-content>, coll. 16/03/2012, ind. 4, NHM.2018.14860–14863. Sample 18MFA, 460 m, <named-content xmlns:xlink="http://www.w3.org/1999/xlink" content-type="dwc:verbatimCoordinates" xlink:type="simple"><named-content content-type="geo-json" specific-use="{&#34;type&#34;:&#34;Point&#34;,&#34;coordinates&#34;:[-59.030912,-49.267995]}" id="NCID0ECYDI" xlink:type="simple">-49.2679947, -59.0309117</named-content></named-content>, coll. 24/04/2012, ind. 5, NHM.2018.14954–14958. Sample 36MFA, 452 m, <named-content xmlns:xlink="http://www.w3.org/1999/xlink" content-type="dwc:verbatimCoordinates" xlink:type="simple"><named-content content-type="geo-json" specific-use="{&#34;type&#34;:&#34;Point&#34;,&#34;coordinates&#34;:[-59.029853,-49.321958]}" id="NCID0EKYDI" xlink:type="simple">-49.3219581, -59.0298531</named-content></named-content>, coll. 25/04/2012, ind. 5, NHM.2018.15074–15078. Sample 51MFC, 442 m, <named-content xmlns:xlink="http://www.w3.org/1999/xlink" content-type="dwc:verbatimCoordinates" xlink:type="simple"><named-content content-type="geo-json" specific-use="{&#34;type&#34;:&#34;Point&#34;,&#34;coordinates&#34;:[-59.166231,-49.394984]}" id="NCID0ESYDI" xlink:type="simple">-49.3949839, -59.1662306</named-content></named-content>, coll. 25/03/2012, ind. 5, NHM.2018.15239–15243. Sample 54MFB, 426 m, <named-content xmlns:xlink="http://www.w3.org/1999/xlink" content-type="dwc:verbatimCoordinates" xlink:type="simple"><named-content content-type="geo-json" specific-use="{&#34;type&#34;:&#34;Point&#34;,&#34;coordinates&#34;:[-59.083553,-49.394358]}" id="NCID0E1YDI" xlink:type="simple">-49.3943581, -59.0835533</named-content></named-content>, coll. 25/04/2012, ind. 5, NHM.2018.15259–15263. Sample 59MFC, 448 m, <named-content xmlns:xlink="http://www.w3.org/1999/xlink" content-type="dwc:verbatimCoordinates" xlink:type="simple"><named-content content-type="geo-json" specific-use="{&#34;type&#34;:&#34;Point&#34;,&#34;coordinates&#34;:[-59.068884,-49.254560]}" id="NCID0ECZDI" xlink:type="simple">-49.2545600, -59.0688839</named-content></named-content>, coll. 19/03/2012, ind. 5, NHM.2018.15299–15303. Sample 65MFA, 446 m, <named-content xmlns:xlink="http://www.w3.org/1999/xlink" content-type="dwc:verbatimCoordinates" xlink:type="simple"><named-content content-type="geo-json" specific-use="{&#34;type&#34;:&#34;Point&#34;,&#34;coordinates&#34;:[-59.125159,-49.258443]}" id="NCID0EKZDI" xlink:type="simple">-49.2584430, -59.1251589</named-content></named-content>, coll. 18/03/2012, ind. 5, NHM.2018.15354–15358. Sample 65MFB, 446 m, <named-content xmlns:xlink="http://www.w3.org/1999/xlink" content-type="dwc:verbatimCoordinates" xlink:type="simple"><named-content content-type="geo-json" specific-use="{&#34;type&#34;:&#34;Point&#34;,&#34;coordinates&#34;:[-59.125159,-49.258443]}" id="NCID0ESZDI" xlink:type="simple">-49.2584430, -59.1251589</named-content></named-content>, coll. 18/03/2012, ind. 5, NHM.2018.15364–15368. Sample 90MFB, 440 m, <named-content xmlns:xlink="http://www.w3.org/1999/xlink" content-type="dwc:verbatimCoordinates" xlink:type="simple"><named-content content-type="geo-json" specific-use="{&#34;type&#34;:&#34;Point&#34;,&#34;coordinates&#34;:[-59.120488,-49.362666]}" id="NCID0E1ZDI" xlink:type="simple">-49.3626660, -59.1204879</named-content></named-content>, coll. 25/03/2012, ind. 5, NHM.2018.15589–15593. Sample 36MFB, 450 m, <named-content xmlns:xlink="http://www.w3.org/1999/xlink" content-type="dwc:verbatimCoordinates" xlink:type="simple"><named-content content-type="geo-json" specific-use="{&#34;type&#34;:&#34;Point&#34;,&#34;coordinates&#34;:[-59.029853,-49.321958]}" id="NCID0EC1DI" xlink:type="simple">-49.3219581, -59.0298531</named-content></named-content>, coll. 25/04/2012, ind. 6, NHM.2018.15797–15802. Sample 46MFA, 434 m, <named-content xmlns:xlink="http://www.w3.org/1999/xlink" content-type="dwc:verbatimCoordinates" xlink:type="simple"><named-content content-type="geo-json" specific-use="{&#34;type&#34;:&#34;Point&#34;,&#34;coordinates&#34;:[-59.056684,-49.358161]}" id="NCID0EK1DI" xlink:type="simple">-49.3581611, -59.0566836</named-content></named-content>, coll. 14/04/2012, ind. 6, NHM.2018.15839–15844. Sample 58MFB, 453 m, <named-content xmlns:xlink="http://www.w3.org/1999/xlink" content-type="dwc:verbatimCoordinates" xlink:type="simple"><named-content content-type="geo-json" specific-use="{&#34;type&#34;:&#34;Point&#34;,&#34;coordinates&#34;:[-59.049656,-49.241796]}" id="NCID0ES1DI" xlink:type="simple">-49.2417960, -59.0496559</named-content></named-content>, coll. 18/03/2012, ind. 6, NHM.2018.15923–15928. Sample 75MFA, 438 m, <named-content xmlns:xlink="http://www.w3.org/1999/xlink" content-type="dwc:verbatimCoordinates" xlink:type="simple"><named-content content-type="geo-json" specific-use="{&#34;type&#34;:&#34;Point&#34;,&#34;coordinates&#34;:[-59.126234,-49.338388]}" id="NCID0E11DI" xlink:type="simple">-49.3383880, -59.1262342</named-content></named-content>, coll. 22/03/2012, ind. 6, NHM.2018.16121–16126. Sample 77MFC, 432 m, <named-content xmlns:xlink="http://www.w3.org/1999/xlink" content-type="dwc:verbatimCoordinates" xlink:type="simple"><named-content content-type="geo-json" specific-use="{&#34;type&#34;:&#34;Point&#34;,&#34;coordinates&#34;:[-59.126008,-49.351163]}" id="NCID0EC2DI" xlink:type="simple">-49.3511630, -59.1260079</named-content></named-content>, coll. 22/03/2012, ind. 6, NHM.2018.16139–16144. Sample 16MFC, 459 m, <named-content xmlns:xlink="http://www.w3.org/1999/xlink" content-type="dwc:verbatimCoordinates" xlink:type="simple"><named-content content-type="geo-json" specific-use="{&#34;type&#34;:&#34;Point&#34;,&#34;coordinates&#34;:[-59.085888,-49.268443]}" id="NCID0EK2DI" xlink:type="simple">-49.2684428, -59.0858878</named-content></named-content>, coll. 25/04/2012, ind. 7, NHM.2018.16226–16232. Sample 22MFA, 454 m, <named-content xmlns:xlink="http://www.w3.org/1999/xlink" content-type="dwc:verbatimCoordinates" xlink:type="simple"><named-content content-type="geo-json" specific-use="{&#34;type&#34;:&#34;Point&#34;,&#34;coordinates&#34;:[-59.085555,-49.286431]}" id="NCID0ES2DI" xlink:type="simple">-49.2864308, -59.0855553</named-content></named-content>, coll. 23/04/2012, ind. 7, NHM.2018.16261–16267. Sample 22MFC, 454 m, <named-content xmlns:xlink="http://www.w3.org/1999/xlink" content-type="dwc:verbatimCoordinates" xlink:type="simple"><named-content content-type="geo-json" specific-use="{&#34;type&#34;:&#34;Point&#34;,&#34;coordinates&#34;:[-59.085555,-49.286431]}" id="NCID0E12DI" xlink:type="simple">-49.2864308, -59.0855553</named-content></named-content>, coll. 23/04/2012, ind. 7, NHM.2018.16275–16281. Sample 28MFB, 451 m, <named-content xmlns:xlink="http://www.w3.org/1999/xlink" content-type="dwc:verbatimCoordinates" xlink:type="simple"><named-content content-type="geo-json" specific-use="{&#34;type&#34;:&#34;Point&#34;,&#34;coordinates&#34;:[-59.085223,-49.304419]}" id="NCID0EC3DI" xlink:type="simple">-49.3044189, -59.0852225</named-content></named-content>, coll. 23/04/2012, ind. 7, NHM.2018.16303–16309. Sample 28MFC, 451 m, <named-content xmlns:xlink="http://www.w3.org/1999/xlink" content-type="dwc:verbatimCoordinates" xlink:type="simple"><named-content content-type="geo-json" specific-use="{&#34;type&#34;:&#34;Point&#34;,&#34;coordinates&#34;:[-59.085223,-49.304419]}" id="NCID0EK3DI" xlink:type="simple">-49.3044189, -59.0852225</named-content></named-content>, coll. 23/04/2012, ind. 7, NHM.2018.16310–16316. Sample 2MFB, 456 m, <named-content xmlns:xlink="http://www.w3.org/1999/xlink" content-type="dwc:verbatimCoordinates" xlink:type="simple"><named-content content-type="geo-json" specific-use="{&#34;type&#34;:&#34;Point&#34;,&#34;coordinates&#34;:[-59.141489,-49.232888]}" id="NCID0ES3DI" xlink:type="simple">-49.2328881, -59.1414894</named-content></named-content>, coll. 24/04/2012, ind. 7, NHM.2018.16317–16323. Sample 55MFB, 449 m, <named-content xmlns:xlink="http://www.w3.org/1999/xlink" content-type="dwc:verbatimCoordinates" xlink:type="simple"><named-content content-type="geo-json" specific-use="{&#34;type&#34;:&#34;Point&#34;,&#34;coordinates&#34;:[-59.064154,-49.245260]}" id="NCID0E13DI" xlink:type="simple">-49.2452600, -59.0641536</named-content></named-content>, coll. 18/03/2012, ind. 7, NHM.2018.16520–16526. Sample 55MFC, 449 m, <named-content xmlns:xlink="http://www.w3.org/1999/xlink" content-type="dwc:verbatimCoordinates" xlink:type="simple"><named-content content-type="geo-json" specific-use="{&#34;type&#34;:&#34;Point&#34;,&#34;coordinates&#34;:[-59.064154,-49.245260]}" id="NCID0EC4DI" xlink:type="simple">-49.2452600, -59.0641536</named-content></named-content>, coll. 18/03/2012, ind. 7, NHM.2018.16527–16533. Sample 44MFA, 432 m, <named-content xmlns:xlink="http://www.w3.org/1999/xlink" content-type="dwc:verbatimCoordinates" xlink:type="simple"><named-content content-type="geo-json" specific-use="{&#34;type&#34;:&#34;Point&#34;,&#34;coordinates&#34;:[-59.111761,-49.358598]}" id="NCID0EK4DI" xlink:type="simple">-49.3585975, -59.1117606</named-content></named-content>, coll. 14/04/2012, ind. 8, NHM.2018.16984–16991. Sample 73MFC, 436 m, <named-content xmlns:xlink="http://www.w3.org/1999/xlink" content-type="dwc:verbatimCoordinates" xlink:type="simple"><named-content content-type="geo-json" specific-use="{&#34;type&#34;:&#34;Point&#34;,&#34;coordinates&#34;:[-59.130995,-49.341643]}" id="NCID0ES4DI" xlink:type="simple">-49.3416430, -59.1309949</named-content></named-content>, coll. 22/03/2012, ind. 8, NHM.2018.17136–17143. Sample 18MFC, 460, <named-content xmlns:xlink="http://www.w3.org/1999/xlink" content-type="dwc:verbatimCoordinates" xlink:type="simple"><named-content content-type="geo-json" specific-use="{&#34;type&#34;:&#34;Point&#34;,&#34;coordinates&#34;:[-59.030912,-49.267995]}" id="NCID0E14DI" xlink:type="simple">-49.2679947, -59.0309117</named-content></named-content>, coll. 24/04/2012, ind. 10, NHM.2018.17581–17590.</p></tp:treatment-sec><tp:treatment-sec sec-type="description" id="SECID0E64DI"><title>Description.</title><p>Holotype (NHM.2018.21756) incomplete, 9 mm long and 0.7 mm wide for 39 chaetigers; paratypes (NHM.2018.21716 and NHM.2018.14528-31), all incomplete specimens, 6–9 mm long and 0.6–0.8 mm wide for 36–45 chaetigers; body cylindrical (Figs <xref ref-type="fig" rid="F16">16a</xref>; <xref ref-type="fig" rid="F19">19a</xref>), narrowing posteriorly. Colour in alcohol pale yellow (Fig. <xref ref-type="fig" rid="F19">19a</xref>).</p><p>Prostomium short, conical, anteriorly pointed (Fig. <xref ref-type="fig" rid="F16">16b</xref>). Peristomium broad, achaetous, anteriorly bearing a pair of small nuchal organs; eyes absent.</p><fig id="F16" position="float" orientation="portrait"><object-id xmlns:xlink="http://www.w3.org/1999/xlink" content-type="doi" xlink:type="simple">10.3897/zookeys.938.49349.figure16</object-id><object-id xmlns:xlink="http://www.w3.org/1999/xlink" content-type="arpha" xlink:type="simple">1C87BE17-F2CC-5136-B01C-6CC049190E85</object-id><label>Figure 16.</label><caption><p><italic><tp:taxon-name><tp:taxon-name-part taxon-name-part-type="genus" reg="Leitoscoloplos">Leitoscoloplos</tp:taxon-name-part> <tp:taxon-name-part taxon-name-part-type="species" reg="olei">olei</tp:taxon-name-part></tp:taxon-name></italic> sp. nov., paratype (NHM.2018.21716) Shirla-stained <bold>a</bold> specimen in lateral view <bold>b</bold> detail of prostomium <bold>c</bold> detail of abdominal chaetiger showing subpodal flange <bold>d</bold> detail of abdominal chaetiger showing branchia (br), notopodial (ntl) and bilobed neuropodial lobes (nrl) <bold>e</bold> detail of transition between thoracic and abdominal segments in lateral view (the last thoracic and first abdominal segment highlighted with arrows) <bold>f</bold> detail of transition to branchiate region in dorsal view (first occurrence of branchiae highlighted with arrow) <bold>g</bold> detail of posterior abdominal segments. Scale bars: 500 µm (<bold>a</bold>); 200 µm (<bold>b, c</bold>); 80 µm (<bold>d</bold>); 250 µm (<bold>e</bold>); 300 µm (<bold>f</bold>); 150 µm (<bold>g</bold>).</p></caption><graphic xmlns:xlink="http://www.w3.org/1999/xlink" xlink:href="zookeys-938-001-g016.jpg" position="float" orientation="portrait" xlink:type="simple" id="oo_417694.jpg"><uri content-type="original_file" xlink:type="simple">https://binary.pensoft.net/fig/417694</uri></graphic></fig><p>Thorax with 9 chaetigers; notopodial and neuropodial postchaetal lobes very short, knob-like in chaetiger 1–2; notochaetal postchaetal lobes on chaetigers 3–9 initially digitate then becoming long and slender (Figs <xref ref-type="fig" rid="F16">16e</xref>; <xref ref-type="fig" rid="F17">17a</xref>); neuropodial postchaetal lobeson chaetigers 3–9 similar to notopodial lobes, but approaching mammiform shape in chaetigers 7–9; no subpodal or ventral papillae.</p><p>Abdomen from chaetiger 10 (Fig. <xref ref-type="fig" rid="F16">16e</xref>); abdominal notopodial postchaetal lobes resemble those of thorax but thinner and longer; abdominal neuropodial postchaetal lobes robust, cylindrical, distally bilobed with both lobes short and blunt, but outer lobe narrower (Figs <xref ref-type="fig" rid="F16">16c, d</xref>; <xref ref-type="fig" rid="F17">17b, d</xref>); subpodal flange moderately developed (Figs <xref ref-type="fig" rid="F16">16c</xref>; <xref ref-type="fig" rid="F17">17b</xref>); subpodal papillae and interramal cirri absent.</p><fig id="F17" position="float" orientation="portrait"><object-id xmlns:xlink="http://www.w3.org/1999/xlink" content-type="doi" xlink:type="simple">10.3897/zookeys.938.49349.figure17</object-id><object-id xmlns:xlink="http://www.w3.org/1999/xlink" content-type="arpha" xlink:type="simple">C7FA36CE-5AA6-5FA3-9D1A-E810523ED923</object-id><label>Figure 17.</label><caption><p>Parapodial sequence of <italic><tp:taxon-name><tp:taxon-name-part taxon-name-part-type="genus" reg="Leitoscoloplos">Leitoscoloplos</tp:taxon-name-part> <tp:taxon-name-part taxon-name-part-type="species" reg="olei">olei</tp:taxon-name-part></tp:taxon-name></italic> sp. nov., paratype (NHM.2018.21716) <bold>a</bold> thoracic chaetiger (chaetiger 6) <bold>b</bold> pre-branchiate abdominal chaetiger <bold>c</bold> branchiate abdominal chaetiger <bold>d</bold> posterior branchiate abdominal chaetiger. Scale bars: 1 mm.</p></caption><graphic xmlns:xlink="http://www.w3.org/1999/xlink" xlink:href="zookeys-938-001-g017.jpg" position="float" orientation="portrait" xlink:type="simple" id="oo_417695.jpg"><uri content-type="original_file" xlink:type="simple">https://binary.pensoft.net/fig/417695</uri></graphic></fig><p>Branchiae from chaetiger 17 or 18 (mostly 18) (Fig. <xref ref-type="fig" rid="F16">16f</xref>), initially small and triangular, increasing progressively in size, becoming large, strap-like, asymmetrical with distal tip blunt and curved medially, in posterior chaetigers assuming “spear-head like” shape (Figs <xref ref-type="fig" rid="F16">16d, g</xref>; <xref ref-type="fig" rid="F17">17d</xref>); posterior branchiae longest, up to twice length of notopodial postchaetal lobes.</p><p>All thoracic chaetae camerated capillaries (Fig. <xref ref-type="fig" rid="F18">18a, b</xref>); in thoracic notopodia few chaetae present (10–20, size dependent), arranged in a single row; in thoracic neuropodia chaetae numerous, arranged in two rows. Abdominal notochaetae include camerated capillaries (Fig. <xref ref-type="fig" rid="F18">18b</xref>) and forked chaetae, with unequal tynes (Fig. <xref ref-type="fig" rid="F18">18c, d</xref>), two per fascicle observed; abdominal neurochaetae as long, weakly camerated capillaries only (Fig. <xref ref-type="fig" rid="F18">18e</xref>). Pygidium not observed.</p><fig id="F18" position="float" orientation="portrait"><object-id xmlns:xlink="http://www.w3.org/1999/xlink" content-type="doi" xlink:type="simple">10.3897/zookeys.938.49349.figure18</object-id><object-id xmlns:xlink="http://www.w3.org/1999/xlink" content-type="arpha" xlink:type="simple">06890DD7-C61D-5315-8F2A-AD3D006508CF</object-id><label>Figure 18.</label><caption><p><italic><tp:taxon-name><tp:taxon-name-part taxon-name-part-type="genus" reg="Leitoscoloplos">Leitoscoloplos</tp:taxon-name-part> <tp:taxon-name-part taxon-name-part-type="species" reg="olei">olei</tp:taxon-name-part></tp:taxon-name></italic> sp. nov., holotype (NHM.2018.21756) <bold>a</bold> thoracic camerated notochaetae <bold>b</bold> thoracic camerated neurochaetae <bold>c</bold> bundle of neurochaetae, including the camerated capillaries and furcate chaetae <bold>d</bold> detail of furcate chaetae <bold>e</bold> abdominal camerated capillaries. Scale bars: 100 µm (<bold>a–c, e</bold>); 25 µm (<bold>d</bold>).</p></caption><graphic xmlns:xlink="http://www.w3.org/1999/xlink" xlink:href="zookeys-938-001-g018.jpg" position="float" orientation="portrait" xlink:type="simple" id="oo_417696.jpg"><uri content-type="original_file" xlink:type="simple">https://binary.pensoft.net/fig/417696</uri></graphic></fig></tp:treatment-sec><tp:treatment-sec sec-type="remarks" id="SECID0EQEAK"><title>Remarks.</title><p>Currently, twelve species of <italic><tp:taxon-name><tp:taxon-name-part taxon-name-part-type="genus" reg="Leitoscoloplos">Leitoscoloplos</tp:taxon-name-part></tp:taxon-name></italic> are known from the Magellanic province and the Southern Ocean (see Table <xref ref-type="table" rid="T2">2</xref>) thanks to revisionary work of <xref ref-type="bibr" rid="B40">Mackie (1987)</xref> and more recently <xref ref-type="bibr" rid="B9">Blake (2017)</xref>. The genus <italic><tp:taxon-name><tp:taxon-name-part taxon-name-part-type="genus" reg="Leitoscoloplos">Leitoscoloplos</tp:taxon-name-part></tp:taxon-name></italic> became species rich in the southern waters, as previous reports of <italic><tp:taxon-name><tp:taxon-name-part taxon-name-part-type="genus" reg="Leitoscoloplos">L.</tp:taxon-name-part> <tp:taxon-name-part taxon-name-part-type="species" reg="kerguelensis">kerguelensis</tp:taxon-name-part></tp:taxon-name></italic> (Fig. <xref ref-type="fig" rid="F19">19b</xref>) were re-examined.</p><fig id="F19" position="float" orientation="portrait"><object-id xmlns:xlink="http://www.w3.org/1999/xlink" content-type="doi" xlink:type="simple">10.3897/zookeys.938.49349.figure19</object-id><object-id xmlns:xlink="http://www.w3.org/1999/xlink" content-type="arpha" xlink:type="simple">A2D02F11-CF68-5F98-ACA3-85FE6ABCA70B</object-id><label>Figure 19.</label><caption><p>Comparison of <italic><tp:taxon-name><tp:taxon-name-part taxon-name-part-type="genus" reg="Leitoscoloplos">Leitoscoloplos</tp:taxon-name-part> <tp:taxon-name-part taxon-name-part-type="species" reg="olei">olei</tp:taxon-name-part></tp:taxon-name></italic> sp. nov. and <italic><tp:taxon-name><tp:taxon-name-part taxon-name-part-type="genus" reg="Leitoscoloplos">L.</tp:taxon-name-part> <tp:taxon-name-part taxon-name-part-type="species" reg="kerguelensis">kerguelensis</tp:taxon-name-part></tp:taxon-name></italic><bold>a</bold><italic><tp:taxon-name><tp:taxon-name-part taxon-name-part-type="genus" reg="Leitoscoloplos">L.</tp:taxon-name-part> <tp:taxon-name-part taxon-name-part-type="species" reg="olei">olei</tp:taxon-name-part></tp:taxon-name></italic> sp. nov., holotype (NHM.2018.21756) in lateral view <bold>b</bold> comparison of <italic><tp:taxon-name><tp:taxon-name-part taxon-name-part-type="genus" reg="Leitoscoloplos">L.</tp:taxon-name-part> <tp:taxon-name-part taxon-name-part-type="species" reg="olei">olei</tp:taxon-name-part></tp:taxon-name></italic> sp. nov. and one of the syntypes (BMNH.ZK.1885.12.1.252) of <italic><tp:taxon-name><tp:taxon-name-part taxon-name-part-type="genus" reg="Leitoscoloplos">L.</tp:taxon-name-part> <tp:taxon-name-part taxon-name-part-type="species" reg="kerguelensis">kerguelensis</tp:taxon-name-part></tp:taxon-name></italic>, both specimens in lateral view. Scale bars: 1mm.</p></caption><graphic xmlns:xlink="http://www.w3.org/1999/xlink" xlink:href="zookeys-938-001-g019.jpg" position="float" orientation="portrait" xlink:type="simple" id="oo_417697.jpg"><uri content-type="original_file" xlink:type="simple">https://binary.pensoft.net/fig/417697</uri></graphic></fig><p><italic><tp:taxon-name><tp:taxon-name-part taxon-name-part-type="genus" reg="Leitoscoloplos">Leitoscoloplos</tp:taxon-name-part> <tp:taxon-name-part taxon-name-part-type="species" reg="olei">olei</tp:taxon-name-part></tp:taxon-name></italic> sp. nov. is very similar to <italic><tp:taxon-name><tp:taxon-name-part taxon-name-part-type="genus" reg="Leitoscoloplos">L.</tp:taxon-name-part> <tp:taxon-name-part taxon-name-part-type="species" reg="plataensis">plataensis</tp:taxon-name-part></tp:taxon-name></italic> Blake, 2017 recorded off Uruguay and Argentina, in the intertidal to 144 m depths in coarse sediments. Both species are small and slender, sharing similar form of prostomium, thoracicand abdominal postchaetal lobes (both noto- and neuropodial) and having asymmetrical branchiae, which <xref ref-type="bibr" rid="B9">Blake (2017)</xref> describes as having lateral lobe. The main difference is the start of branchiae, which is in chaetigers 13–16 in <italic><tp:taxon-name><tp:taxon-name-part taxon-name-part-type="genus" reg="Leitoscoloplos">L.</tp:taxon-name-part> <tp:taxon-name-part taxon-name-part-type="species" reg="plataensis">plataensis</tp:taxon-name-part></tp:taxon-name></italic>, but 17–18 (mostly 18) in <italic><tp:taxon-name><tp:taxon-name-part taxon-name-part-type="genus" reg="Leitoscoloplos">L.</tp:taxon-name-part> <tp:taxon-name-part taxon-name-part-type="species" reg="olei">olei</tp:taxon-name-part></tp:taxon-name></italic> sp. nov. from Falkland Islands. Additional differences are more subtle. <xref ref-type="bibr" rid="B9">Blake (2017)</xref> commented that furcate chaetae are only rarely found in <italic><tp:taxon-name><tp:taxon-name-part taxon-name-part-type="genus" reg="Leitoscoloplos">L.</tp:taxon-name-part> <tp:taxon-name-part taxon-name-part-type="species" reg="plataensis">plataensis</tp:taxon-name-part></tp:taxon-name></italic>, but these are commonly encountered in abdominal notopodia of <italic><tp:taxon-name><tp:taxon-name-part taxon-name-part-type="genus" reg="Leitoscoloplos">L.</tp:taxon-name-part> <tp:taxon-name-part taxon-name-part-type="species" reg="olei">olei</tp:taxon-name-part></tp:taxon-name></italic> sp. nov., numbering two per fascicle. The two species also differ in bathymetric distribution, which is shallower in <italic><tp:taxon-name><tp:taxon-name-part taxon-name-part-type="genus" reg="Leitoscoloplos">L.</tp:taxon-name-part> <tp:taxon-name-part taxon-name-part-type="species" reg="plataensis">plataensis</tp:taxon-name-part></tp:taxon-name></italic> (intertidal to 144 m), but deeper in <italic><tp:taxon-name><tp:taxon-name-part taxon-name-part-type="genus" reg="Leitoscoloplos">L.</tp:taxon-name-part> <tp:taxon-name-part taxon-name-part-type="species" reg="olei">olei</tp:taxon-name-part></tp:taxon-name></italic> sp. nov. (ca. 450 m).</p><p>For full comparison of <italic><tp:taxon-name><tp:taxon-name-part taxon-name-part-type="genus" reg="Leitoscoloplos">Leitoscoloplos</tp:taxon-name-part></tp:taxon-name></italic> species known from the area see Table <xref ref-type="table" rid="T2">2</xref>, as well as discussion in <xref ref-type="bibr" rid="B40">Mackie (1987)</xref> and <xref ref-type="bibr" rid="B9">Blake (2017)</xref>.</p><table-wrap id="T2" position="float" orientation="portrait"><label>Table 2.</label><caption><p>Comparison of <italic><tp:taxon-name><tp:taxon-name-part taxon-name-part-type="genus" reg="Leitoscoloplos">Leitoscoloplos</tp:taxon-name-part> <tp:taxon-name-part taxon-name-part-type="species" reg="olei">olei</tp:taxon-name-part></tp:taxon-name></italic> sp. nov. with species known from the region based on literature (<xref ref-type="bibr" rid="B40">Mackie 1987</xref>, <xref ref-type="bibr" rid="B9">Blake 2017</xref>). An asterisk indicates that only the diagnosis given by <xref ref-type="bibr" rid="B40">Mackie (1987)</xref> is considered valid here.</p></caption><table id="TID0EIPAK" rules="all"><tbody><tr><th rowspan="1" colspan="1">Species</th><th rowspan="1" colspan="1">Prostomium</th><th rowspan="1" colspan="1">Thorax (no. of chaetigers)</th><th rowspan="1" colspan="1">Branchiae (from chaetiger)</th><th rowspan="1" colspan="1">Thoracic neuropodial postchaetal lobes (form)</th><th rowspan="1" colspan="1">Abdominal notopodial postchaetal lobes (form)</th><th rowspan="1" colspan="1">Subpodial flange</th></tr><tr><td rowspan="1" colspan="1"><bold><italic><tp:taxon-name><tp:taxon-name-part taxon-name-part-type="genus" reg="Leitoscoloplos">L.</tp:taxon-name-part> <tp:taxon-name-part taxon-name-part-type="species" reg="kerguelensis">kerguelensis</tp:taxon-name-part></tp:taxon-name></italic></bold>*</td><td rowspan="1" colspan="1">conical, anteriorly slightly rounded</td><td rowspan="1" colspan="1">9–10</td><td rowspan="1" colspan="1">13–14 (15)</td><td rowspan="1" colspan="1">triangular</td><td rowspan="1" colspan="1">slender, digitate</td><td rowspan="1" colspan="1">rudimentary</td></tr><tr><td rowspan="1" colspan="1">
                      <bold><italic><tp:taxon-name><tp:taxon-name-part taxon-name-part-type="genus" reg="Leitoscoloplos">L.</tp:taxon-name-part> <tp:taxon-name-part taxon-name-part-type="species" reg="abranchiatus">abranchiatus</tp:taxon-name-part></tp:taxon-name></italic></bold>
                    </td><td rowspan="1" colspan="1">conical, narrowly rounded</td><td rowspan="1" colspan="1">9–13</td><td rowspan="1" colspan="1">absent</td><td rowspan="1" colspan="1">short, conical</td><td rowspan="1" colspan="1">short, digitate</td><td rowspan="1" colspan="1">absent? (not reported)</td></tr><tr><td rowspan="1" colspan="1">
                      <bold><italic><tp:taxon-name><tp:taxon-name-part taxon-name-part-type="genus" reg="Leitoscoloplos">L.</tp:taxon-name-part> <tp:taxon-name-part taxon-name-part-type="species" reg="mawsoni">mawsoni</tp:taxon-name-part></tp:taxon-name></italic></bold>
                    </td><td rowspan="1" colspan="1">conical, anteriorly rounded</td><td rowspan="1" colspan="1">10</td><td rowspan="1" colspan="1">11–12, symmetrical</td><td rowspan="1" colspan="1">robust, triangular, digitate</td><td rowspan="1" colspan="1">robust, triangular to digitate</td><td rowspan="1" colspan="1">initially rudimentary, enlarged blister-like in posterior chaetigers</td></tr><tr><td rowspan="1" colspan="1">
                      <bold><italic><tp:taxon-name><tp:taxon-name-part taxon-name-part-type="genus" reg="Leitoscoloplos">L.</tp:taxon-name-part> <tp:taxon-name-part taxon-name-part-type="species" reg="geminus">geminus</tp:taxon-name-part></tp:taxon-name></italic></bold>
                    </td><td rowspan="1" colspan="1">conical, anteriorly rounded</td><td rowspan="1" colspan="1">10</td><td rowspan="1" colspan="1">11–12, distinctly asymmetrical in posterior chaetigers</td><td rowspan="1" colspan="1">approaching oval shape</td><td rowspan="1" colspan="1">wide basally, tapering to elongate narrow tip</td><td rowspan="1" colspan="1">Initially rudi-mentary, sepa-rated from neuropodium by a distinct notch; enlarged blister-like flanges in posterior chaetigers</td></tr><tr><td rowspan="1" colspan="1"><bold><italic><tp:taxon-name><tp:taxon-name-part taxon-name-part-type="genus" reg="Leitoscoloplos">L.</tp:taxon-name-part> <tp:taxon-name-part taxon-name-part-type="species" reg="banzareae">banzareae</tp:taxon-name-part></tp:taxon-name></italic></bold>*</td><td rowspan="1" colspan="1">conical, anteriorly slightly rounded</td><td rowspan="1" colspan="1">10</td><td rowspan="1" colspan="1">14–15</td><td rowspan="1" colspan="1">slender, triangular, digitate*</td><td rowspan="1" colspan="1">slender, digitate- lanceolate</td><td rowspan="1" colspan="1">narrow</td></tr><tr><td rowspan="1" colspan="1">
                      <bold><italic><tp:taxon-name><tp:taxon-name-part taxon-name-part-type="genus" reg="Leitoscoloplos">L.</tp:taxon-name-part> <tp:taxon-name-part taxon-name-part-type="species" reg="chilensis">chilensis</tp:taxon-name-part></tp:taxon-name></italic></bold>
                    </td><td rowspan="1" colspan="1">conical, anteriorly sharp</td><td rowspan="1" colspan="1">13–16</td><td rowspan="1" colspan="1">13–16</td><td rowspan="1" colspan="1">mammiform- triangular</td><td rowspan="1" colspan="1">foliaceous</td><td rowspan="1" colspan="1">well- developed</td></tr><tr><td rowspan="1" colspan="1">
                      <bold><italic><tp:taxon-name><tp:taxon-name-part taxon-name-part-type="genus" reg="Leitoscoloplos">L.</tp:taxon-name-part> <tp:taxon-name-part taxon-name-part-type="species" reg="drakei">drakei</tp:taxon-name-part></tp:taxon-name></italic></bold>
                    </td><td rowspan="1" colspan="1">conical, narrowing anteriorly</td><td rowspan="1" colspan="1">8–9</td><td rowspan="1" colspan="1">18–20</td><td rowspan="1" colspan="1">short, stubby, indistinct</td><td rowspan="1" colspan="1">elongated and cirriform to narrower and digitiform</td><td rowspan="1" colspan="1">absent? (not reported)</td></tr><tr><td rowspan="1" colspan="1">
                      <bold><italic><tp:taxon-name><tp:taxon-name-part taxon-name-part-type="genus" reg="Leitoscoloplos">L.</tp:taxon-name-part> <tp:taxon-name-part taxon-name-part-type="species" reg="eltaninae">eltaninae</tp:taxon-name-part></tp:taxon-name></italic></bold>
                    </td><td rowspan="1" colspan="1">conical, anteriorly sharp</td><td rowspan="1" colspan="1">10</td><td rowspan="1" colspan="1">20</td><td rowspan="1" colspan="1">tapering digitiform</td><td rowspan="1" colspan="1">becoming bilobed</td><td rowspan="1" colspan="1">absent? (not reported)</td></tr><tr><td rowspan="1" colspan="1">
                      <bold><italic><tp:taxon-name><tp:taxon-name-part taxon-name-part-type="genus" reg="Leitoscoloplos">L.</tp:taxon-name-part> <tp:taxon-name-part taxon-name-part-type="species" reg="nasus">nasus</tp:taxon-name-part></tp:taxon-name></italic></bold>
                    </td><td rowspan="1" colspan="1">elongate, more than twice as long as wide; anteriorly narrowly rounded</td><td rowspan="1" colspan="1">9–10</td><td rowspan="1" colspan="1">13–14</td><td rowspan="1" colspan="1">triangular</td><td rowspan="1" colspan="1">elongate, becoming narrow more posteriorly</td><td rowspan="1" colspan="1">present</td></tr><tr><td rowspan="1" colspan="1">
                      <bold><italic><tp:taxon-name><tp:taxon-name-part taxon-name-part-type="genus" reg="Leitoscoloplos">L.</tp:taxon-name-part> <tp:taxon-name-part taxon-name-part-type="species" reg="phyllobran-chus">phyllobran-chus</tp:taxon-name-part></tp:taxon-name></italic></bold>
                    </td><td rowspan="1" colspan="1">reduced, wider than long, weakly pointed anteriorly</td><td rowspan="1" colspan="1">8</td><td rowspan="1" colspan="1">17</td><td rowspan="1" colspan="1">elliptical</td><td rowspan="1" colspan="1">thin, cirriform</td><td rowspan="1" colspan="1">neuropodia of middle and posterior segments dorsoventrally swollen, forming weakly developed ventral flange</td></tr><tr><td rowspan="1" colspan="1">
                      <bold><italic><tp:taxon-name><tp:taxon-name-part taxon-name-part-type="genus" reg="Leitoscoloplos">L.</tp:taxon-name-part> <tp:taxon-name-part taxon-name-part-type="species" reg="plataensis">plataensis</tp:taxon-name-part></tp:taxon-name></italic></bold>
                    </td><td rowspan="1" colspan="1">short, conical, pointed, and narrow</td><td rowspan="1" colspan="1">9–10</td><td rowspan="1" colspan="1">13–16, asymmetrical, with lateral lobe</td><td rowspan="1" colspan="1">mammiform</td><td rowspan="1" colspan="1">thin, narrow, digitate</td><td rowspan="1" colspan="1">small but distinct, continuous with neuropodial lobe</td></tr><tr><td rowspan="1" colspan="1">
                      <bold><italic><tp:taxon-name><tp:taxon-name-part taxon-name-part-type="genus" reg="Leitoscoloplos">L.</tp:taxon-name-part> <tp:taxon-name-part taxon-name-part-type="species" reg="rankini">rankini</tp:taxon-name-part></tp:taxon-name></italic></bold>
                    </td><td rowspan="1" colspan="1">conical, anteriorly pointed</td><td rowspan="1" colspan="1">9–11</td><td rowspan="1" colspan="1">from anterior abdominal segments</td><td rowspan="1" colspan="1">arising from low postchaetal ridge</td><td rowspan="1" colspan="1">narrow, digitiform</td><td rowspan="1" colspan="1">reported as absent</td></tr><tr><td rowspan="1" colspan="1">
                      <bold><italic><tp:taxon-name><tp:taxon-name-part taxon-name-part-type="genus" reg="Leitoscoloplos">L.</tp:taxon-name-part> <tp:taxon-name-part taxon-name-part-type="species" reg="olei">olei</tp:taxon-name-part></tp:taxon-name></italic> sp. nov.</bold>
                    </td><td rowspan="1" colspan="1">conical, anteriorly pointed</td><td rowspan="1" colspan="1">9</td><td rowspan="1" colspan="1">17–18, asymmetrical, with ventral lobe</td><td rowspan="1" colspan="1">conical to approaching mammiform in posterior thorax</td><td rowspan="1" colspan="1">slender, digitate</td><td rowspan="1" colspan="1">distinct, continuous with neuropodial lobe</td></tr></tbody></table></table-wrap></tp:treatment-sec><tp:treatment-sec sec-type="etymology" id="SECID0EZ3AK"><title>Etymology.</title><p>Specific name <italic><tp:taxon-name><tp:taxon-name-part taxon-name-part-type="genus" reg="Leitoscoloplos"/><tp:taxon-name-part taxon-name-part-type="species" reg="olei">olei</tp:taxon-name-part></tp:taxon-name></italic> is genitive case of oleum, which is Latin for oil, to acknowledge the discovery of this species during the oil exploration activities.</p></tp:treatment-sec><tp:treatment-sec sec-type="distribution" id="SECID0EJ4AK"><title>Distribution.</title><p>This species is only known from its type locality, North Falklands Basin, at ca. 450 m depth.</p></tp:treatment-sec><ref-list><ref id="B40"><mixed-citation xmlns:xlink="http://www.w3.org/1999/xlink" xlink:type="simple"><person-group><name name-style="western"><surname>Mackie</surname><given-names>AS</given-names></name></person-group> (<year>1987</year>) <article-title>A review of species currently assigned to the genus <italic><tp:taxon-name><tp:taxon-name-part taxon-name-part-type="genus">Leitoscoloplos</tp:taxon-name-part></tp:taxon-name></italic> Day.</article-title><source>Sarsia</source><volume>72</volume>(<issue>1</issue>): <fpage>1</fpage>–<lpage>28</lpage>. <ext-link xlink:type="simple" ext-link-type="doi" xlink:href="10.1080/00364827.1987.10419701">https://doi.org/10.1080/00364827.1987.10419701</ext-link></mixed-citation></ref><ref id="B9"><mixed-citation xmlns:xlink="http://www.w3.org/1999/xlink" xlink:type="simple"><person-group><name name-style="western"><surname>Blake</surname><given-names>JA</given-names></name></person-group> (<year>2017</year>) <article-title><tp:taxon-name><tp:taxon-name-part taxon-name-part-type="class">Polychaeta</tp:taxon-name-part></tp:taxon-name><tp:taxon-name><tp:taxon-name-part taxon-name-part-type="family">Orbiniidae</tp:taxon-name-part></tp:taxon-name> from Antarctica, the Southern Ocean, the Abyssal Pacific Ocean, and off South America.</article-title><source>Zootaxa</source><volume>4218</volume>(<issue>1</issue>): <fpage>1</fpage>–<lpage>145</lpage>. <ext-link xlink:type="simple" ext-link-type="doi" xlink:href="10.11646/zootaxa.4218.1.1">https://doi.org/10.11646/zootaxa.4218.1.1</ext-link></mixed-citation></ref></ref-list></tp:taxon-treatment>
