# Supplementary material for: Biodiversity data and new species descriptions of polychaetes from offshore waters of the Falkland Islands, an area undergoing hydrocarbon exploration
Source: Zookeys. 2020 Jun 3;938:1–86. doi: 10.3897/zookeys.938.49349 (PMC7286948; doi:10.3897/zookeys.938.49349)
Supplement: XML Treatment for Aphelochaeta longisetosa [file zookeys.938.49349-treatment5.xml]

<!DOCTYPE tp:taxon-treatment
  PUBLIC "-//TaxonX//DTD Taxonomic Treatment Publishing DTD v0 20100105//EN" "tax-treatment-NSO.dtd">
<tp:taxon-treatment xmlns:tp="http://www.plazi.org/taxpub"><tp:treatment-meta><kwd-group><label>Taxon classification</label><kwd><named-content xmlns:xlink="http://www.w3.org/1999/xlink" content-type="kingdom">Animalia</named-content></kwd><kwd><named-content xmlns:xlink="http://www.w3.org/1999/xlink" content-type="order">Phyllodocida</named-content></kwd><kwd><named-content xmlns:xlink="http://www.w3.org/1999/xlink" content-type="family">Polynoidae</named-content></kwd></kwd-group><mixed-citation publication-type="journal"><person-group><name><surname>Neal</surname><given-names>Lenka</given-names></name><name><surname>Paterson</surname><given-names>Gordon L. J.</given-names></name><name><surname>Blockley</surname><given-names>David</given-names></name><name><surname>Scott</surname><given-names>Ben</given-names></name><name><surname>Sherlock</surname><given-names>Emma</given-names></name><name><surname>Huque</surname><given-names>Cate</given-names></name><name><surname>Glover</surname><given-names>Adrian G.</given-names></name></person-group><article-title>Biodiversity data and new species descriptions of polychaetes from offshore waters of the Falkland Islands, an area undergoing hydrocarbon exploration</article-title><source>Zookeys</source><day>03</day><month>6</month><year>2020</year><volume>938</volume><fpage>1</fpage><lpage>86</lpage><pub-id pub-id-type="doi">10.3897/zookeys.938.49349</pub-id></mixed-citation></tp:treatment-meta><tp:nomenclature><tp:taxon-name><object-id xmlns:xlink="http://www.w3.org/1999/xlink" content-type="arpha" xlink:type="simple">3DC707A1-B2FB-5CA4-AE1D-3924BC01CF0F</object-id>
              <tp:taxon-name-part taxon-name-part-type="genus" reg="Aphelochaeta">Aphelochaeta</tp:taxon-name-part>
              <tp:taxon-name-part taxon-name-part-type="species" reg="longisetosa">longisetosa</tp:taxon-name-part>
            </tp:taxon-name><tp:taxon-authority>(Hartmann-Schroder, 1965)</tp:taxon-authority><xref ref-type="fig" rid="F20">Figure 20</xref><tp:nomenclature-citation-list><tp:nomenclature-citation><tp:taxon-name>
                  <tp:taxon-name-part taxon-name-part-type="genus" reg="Tharyx">Tharyx</tp:taxon-name-part> <tp:taxon-name-part taxon-name-part-type="species" reg="longisetosa">longisetosa</tp:taxon-name-part></tp:taxon-name><comment>Hartmann-Schröder, 1965: 222–223; <xref ref-type="bibr" rid="B16">Carrasco 1977a</xref>: 81–82, figs 32–33; <xref ref-type="bibr" rid="B51">Rozbaczylo 1985</xref>: 155.</comment></tp:nomenclature-citation><tp:nomenclature-citation><tp:taxon-name>
                  <tp:taxon-name-part taxon-name-part-type="genus" reg="Aphelochaeta">Aphelochaeta</tp:taxon-name-part> <tp:taxon-name-part taxon-name-part-type="species" reg="longisetosa">longisetosa</tp:taxon-name-part></tp:taxon-name><comment>: <xref ref-type="bibr" rid="B10">Blake 2018</xref>: 29–30, fig. 13.</comment></tp:nomenclature-citation></tp:nomenclature-citation-list></tp:nomenclature><tp:treatment-sec sec-type="material" id="SECID0EHABK"><title>Material.</title><p><bold><italic>Holotype</italic></bold>: Off central Chile; 84 m; <named-content xmlns:xlink="http://www.w3.org/1999/xlink" content-type="dwc:verbatimCoordinates" xlink:type="simple"><named-content content-type="geo-json" specific-use="{&#34;type&#34;:&#34;Point&#34;,&#34;coordinates&#34;:[-73.746667,-39.966667]}" id="NCID0EVABK" xlink:type="simple">39°58'S, 73°44.8'W</named-content></named-content>; coll. 15/03/1960; ZMH P-15068.</p></tp:treatment-sec><tp:treatment-sec sec-type="description" id="SECID0E1ABK"><title>Description.</title><p>Holotype (ZMH P-15068) complete specimen, olive-brown colour. Body nearly cylindrical with a flattened ventral surface, widening gradually in thorax region, but then the same width to pygidial region; thoracic chaetigers crowded, narrow, wider than long, becoming longer in abdominal chaetigers and again becoming wider than long towards pygidium; no obvious junction between thorax and abdomen. Ventral groove present from mid thorax along body (Fig. <xref ref-type="fig" rid="F20">20b, c</xref>.)</p><p>Prostomium conical, bluntly pointed. Peristomium wider than long, with dorsal crest, three annulations seen laterally and horizontally. Dorsal tentacles separated, situated laterally on distal edge of peristomium at junction with first chaetiger, dorsal and proximal to first branchia. Following branchiae situated dorsal to notochaetae separated by at least one branchial diameter from dorsalmost notochaetae (Fig. <xref ref-type="fig" rid="F20">20a</xref>).</p><p>Chaetae positioned laterally in thoracic segments but becoming more ventral in subsequent segments. Thoracic chaetae relatively long thin capillaries; notochaetae of two sizes, long capillaries of approximately up to ten chaetigers in length, giving specimens a ‘hairy’ appearance, long chaetae appear from anterior thoracic chaetigers and occur down body, only becoming shorter in distal part of abdomen, shorter capillaries less than six chaetigers long also present; thoracic neurochaetae slightly shorter. Pygidial segments widening before narrowing and tapering towards anus, distinct ventral groove observed, terminal anus with low lobes, ventral lobe large extending with an acute tip (Fig. <xref ref-type="fig" rid="F20">20c</xref>).</p><fig id="F20" position="float" orientation="portrait"><object-id xmlns:xlink="http://www.w3.org/1999/xlink" content-type="doi" xlink:type="simple">10.3897/zookeys.938.49349.figure20</object-id><object-id xmlns:xlink="http://www.w3.org/1999/xlink" content-type="arpha" xlink:type="simple">F918003A-4AFE-55E5-97F7-5E91BF107E14</object-id><label>Figure 20.</label><caption><p><italic><tp:taxon-name><tp:taxon-name-part taxon-name-part-type="genus" reg="Aphelochaeta">Aphelochaeta</tp:taxon-name-part> <tp:taxon-name-part taxon-name-part-type="species" reg="longisetosa">longisetosa</tp:taxon-name-part></tp:taxon-name></italic> (Hartmann-Schröder, 1965) Holotype (ZMH- P15068) <bold>a</bold> detail of anterior region, showing arrangement of dorsal tentacles (DT) and first branchiae (1 Br) <bold>b</bold> general view of complete specimen <bold>c</bold> view of pygidium, showing pointed anal lobe.</p></caption><graphic xmlns:xlink="http://www.w3.org/1999/xlink" xlink:href="zookeys-938-001-g020.jpg" position="float" orientation="portrait" xlink:type="simple" id="oo_417698.jpg"><uri content-type="original_file" xlink:type="simple">https://binary.pensoft.net/fig/417698</uri></graphic></fig></tp:treatment-sec><tp:treatment-sec sec-type="Methyl Green stain pattern" id="SECID0EOCBK"><title>Methyl Green stain pattern.</title><p>Holotype without any discernible pattern.</p></tp:treatment-sec><tp:treatment-sec sec-type="remarks" id="SECID0ETCBK"><title>Remarks.</title><p><italic><tp:taxon-name><tp:taxon-name-part taxon-name-part-type="genus" reg="Aphelochaeta">Aphelochaeta</tp:taxon-name-part> <tp:taxon-name-part taxon-name-part-type="species" reg="longisetosa">longisetosa</tp:taxon-name-part></tp:taxon-name></italic> has been only recently redescribed by <xref ref-type="bibr" rid="B10">Blake (2018)</xref> based on re- examination of holotype and additional material from offEcuador and Chile. However, as the holotype was never illustrated, we take the opportunity to further update the description of this species by providing images of the holotype (Fig. <xref ref-type="fig" rid="F20">20</xref>). Few minor differences have been detected between re-description provided here and that of <xref ref-type="bibr" rid="B10">Blake (2018)</xref> regarding the position of dorsal tentacles and first pair of branchiae. While <xref ref-type="bibr" rid="B10">Blake (2018)</xref> considered these structures to be associated with chaetiger 1, here we observed the dorsal tentacles on distal edge of peristomium and first chaetiger, dorsal and proximal to first branchia. Table <xref ref-type="table" rid="T3">3</xref> gives a comparison of <italic><tp:taxon-name><tp:taxon-name-part taxon-name-part-type="genus" reg="Aphelochaeta">Aphelochaeta</tp:taxon-name-part></tp:taxon-name></italic> species that might be found in the Falkland Islands region.</p><table-wrap id="T3" position="float" orientation="portrait"><label>Table 3.</label><caption><p>Table comparing species of <italic><tp:taxon-name><tp:taxon-name-part taxon-name-part-type="genus" reg="Aphelochaeta">Aphelochaeta</tp:taxon-name-part></tp:taxon-name></italic> likely to be found in the Falkland Islands region.</p></caption><table id="TID0EFABK" rules="all"><tbody><tr><th rowspan="1" colspan="1">Species</th><th rowspan="1" colspan="1">Prostomium shape</th><th rowspan="1" colspan="1">DT – 1<sup>st</sup> Br position</th><th rowspan="1" colspan="1">Dorsal crest (DC)</th><th rowspan="1" colspan="1">Anterior body shape</th><th rowspan="1" colspan="1">Ventral groove</th><th rowspan="1" colspan="1">MGS</th></tr><tr><td rowspan="1" colspan="1">
                      <bold><italic><tp:taxon-name><tp:taxon-name-part taxon-name-part-type="genus" reg="Aphelochaeta">A.</tp:taxon-name-part> <tp:taxon-name-part taxon-name-part-type="species" reg="longisetosa">longisetosa</tp:taxon-name-part></tp:taxon-name></italic></bold>
                    </td><td rowspan="1" colspan="1">Conical with rounded blunt tip</td><td rowspan="1" colspan="1">DT situated laterally on distal edge of Per; 1<sup>st</sup> Br lateral to DT</td><td rowspan="1" colspan="1">Present on Per area but weakly developed</td><td rowspan="1" colspan="1">Widens gradually but then remains same width down to pygidial area; dorsally flat</td><td rowspan="1" colspan="1">From mid- thorax extending down abdominal section</td><td rowspan="1" colspan="1">No staining pattern observed</td></tr><tr><td rowspan="1" colspan="1">
                      <bold><tp:taxon-name><tp:taxon-name-part taxon-name-part-type="genus" reg="Aphelochaeta">A.</tp:taxon-name-part> <tp:taxon-name-part taxon-name-part-type="uncertainty-rank">cf.</tp:taxon-name-part> <tp:taxon-name-part taxon-name-part-type="species" reg="longisetosa">longisetosa</tp:taxon-name-part></tp:taxon-name></bold>
                    </td><td rowspan="1" colspan="1">Conical with a blunt- pointed tip</td><td rowspan="1" colspan="1">DT separated, situated laterally on distal edge of Peri; 1<sup>st</sup> Br lateral and distal to DT</td><td rowspan="1" colspan="1">Present on Per area</td><td rowspan="1" colspan="1">Widens gradual in thoracic region then narrows slightly near junction with abdominal region; dorsally humped</td><td rowspan="1" colspan="1">From mid- thorax extending down abdominal section</td><td rowspan="1" colspan="1">Band or spot on ventral prostomial region extending into mouth, diffuse staining on sides of peristomium, distinct partial bands ventrally on thoracic chaetigers</td></tr><tr><td rowspan="1" colspan="1">
                      <bold><italic><tp:taxon-name><tp:taxon-name-part taxon-name-part-type="genus" reg="Aphelochaeta">A.</tp:taxon-name-part> <tp:taxon-name-part taxon-name-part-type="species" reg="falklandica">falklandica</tp:taxon-name-part></tp:taxon-name></italic> sp. nov.</bold>
                    </td><td rowspan="1" colspan="1">Prostomium wide, conical with rounded or ‘stumpy’ point</td><td rowspan="1" colspan="1">DT situated on distal edge of Per, 1<sup>st</sup> Br lateral or slight posterior.</td><td rowspan="1" colspan="1">Present but better developed on proximal part of Per</td><td rowspan="1" colspan="1">Body widening gradually in thorax then narrowing at junction with abdomen; dorsally flattened; dorsally flat</td><td rowspan="1" colspan="1">From mid to posterior thoracic chaetigers down body</td><td rowspan="1" colspan="1">Band ventral under the prostomium extending into the mouth, stain on the lateral part of the peristomium near to the junction with the first chaetiger, narrow bands along lateral and ventral edges of thoracic chaetigers</td></tr><tr><td rowspan="1" colspan="1">
                      <bold><italic><tp:taxon-name><tp:taxon-name-part taxon-name-part-type="genus" reg="Aphelochaeta">A.</tp:taxon-name-part> <tp:taxon-name-part taxon-name-part-type="species" reg="palmeri">palmeri</tp:taxon-name-part></tp:taxon-name></italic></bold>
                    </td><td rowspan="1" colspan="1">Blunt pointed with slight indentations at junction with Per</td><td rowspan="1" colspan="1">DT arise from junction of Per andCh1; 1<sup>st</sup> Br lateral and close to DT</td><td rowspan="1" colspan="1">Present, well developed extending over all Per</td><td rowspan="1" colspan="1">Gradually widening but not narrowing appreciably in anterior part of body</td><td rowspan="1" colspan="1">Shallow along entire body</td><td rowspan="1" colspan="1">Only weakly/diffuse stain on Per, distinct segmental bands which continue down whole body in some specimens</td></tr><tr><td rowspan="1" colspan="1">
                      <bold><italic><tp:taxon-name><tp:taxon-name-part taxon-name-part-type="genus" reg="Aphelochaeta">A.</tp:taxon-name-part> <tp:taxon-name-part taxon-name-part-type="species" reg="malefica">malefica</tp:taxon-name-part></tp:taxon-name></italic></bold>
                    </td><td rowspan="1" colspan="1">Prostomium pointed, triangular</td><td rowspan="1" colspan="1">DT arise from junction of Per with Ch1; 1<sup>st</sup> Br lateral or slightly anterior to DT arising from junction.</td><td rowspan="1" colspan="1">Present, well developed over the distal part of Per</td><td rowspan="1" colspan="1">Body not widening appreciably</td><td rowspan="1" colspan="1">Absent</td><td rowspan="1" colspan="1">No obvious patterns, diffuse staining on prostomium and peristomial region</td></tr></tbody></table><table-wrap-foot><fn><p>Key: Ch1= chaetiger 1; DT = dorsal tentacles; Per = peristomium; 1<sup>st</sup> Br. = first branchia; MGS = methyl green stain.</p></fn></table-wrap-foot></table-wrap></tp:treatment-sec><ref-list><ref id="B16"><mixed-citation xmlns:xlink="http://www.w3.org/1999/xlink" xlink:type="simple"><person-group><name name-style="western"><surname>Carrasco</surname><given-names>FD</given-names></name></person-group> (<year>1977a</year>) <article-title><tp:taxon-name><tp:taxon-name-part taxon-name-part-type="class">Polychaeta</tp:taxon-name-part></tp:taxon-name> (<tp:taxon-name><tp:taxon-name-part taxon-name-part-type="phylum">Annelida</tp:taxon-name-part></tp:taxon-name>) de Bahia de Conceptión, Chile. Familias <tp:taxon-name><tp:taxon-name-part taxon-name-part-type="family">Orbiniidae</tp:taxon-name-part></tp:taxon-name>, <tp:taxon-name><tp:taxon-name-part taxon-name-part-type="family">Cirratulidae</tp:taxon-name-part></tp:taxon-name>, <tp:taxon-name><tp:taxon-name-part taxon-name-part-type="family">Cossuridae</tp:taxon-name-part></tp:taxon-name><tp:taxon-name><tp:taxon-name-part taxon-name-part-type="family">Capitellidae</tp:taxon-name-part></tp:taxon-name> y <tp:taxon-name><tp:taxon-name-part taxon-name-part-type="family">Ampharetidae</tp:taxon-name-part></tp:taxon-name> con la descriptión de tres especies y una subspecie nuevas.</article-title><source>Boletín de la Sociedad de Biología de Concepción</source><volume>51</volume>(<issue>1</issue>): <fpage>67</fpage>–<lpage>92</lpage>.</mixed-citation></ref><ref id="B51"><mixed-citation xmlns:xlink="http://www.w3.org/1999/xlink" xlink:type="simple"><person-group><name name-style="western"><surname>Rozbaczylo</surname><given-names>N</given-names></name></person-group> (<year>1985</year>) <article-title>Los Anélidos Poliquetos de Chile.</article-title><source>Monografias Biológicas</source><volume>3</volume>: <fpage>1</fpage>–<lpage>284</lpage>.</mixed-citation></ref><ref id="B10"><mixed-citation xmlns:xlink="http://www.w3.org/1999/xlink" xlink:type="simple"><person-group><name name-style="western"><surname>Blake</surname><given-names>JA</given-names></name></person-group> (<year>2018</year>) <article-title>Bitentaculate <tp:taxon-name><tp:taxon-name-part taxon-name-part-type="family">Cirratulidae</tp:taxon-name-part></tp:taxon-name> (<tp:taxon-name><tp:taxon-name-part taxon-name-part-type="phylum">Annelida</tp:taxon-name-part></tp:taxon-name>, <tp:taxon-name><tp:taxon-name-part taxon-name-part-type="class">Polychaeta</tp:taxon-name-part></tp:taxon-name>) collected chiefly during cruises of the R/V ‘Anton Bruun’, USNS Eltanin, USCG Glacier, R/V. Western South America.</article-title><source>Zootaxa</source><volume>4537</volume>(<issue>1</issue>): <fpage>1</fpage>–<lpage>130</lpage>. <ext-link xlink:type="simple" ext-link-type="doi" xlink:href="10.11646/zootaxa.4537.1.1">https://doi.org/10.11646/zootaxa.4537.1.1</ext-link></mixed-citation></ref></ref-list></tp:taxon-treatment>
