# Supplementary material for: Biodiversity data and new species descriptions of polychaetes from offshore waters of the Falkland Islands, an area undergoing hydrocarbon exploration
Source: Zookeys. 2020 Jun 3;938:1–86. doi: 10.3897/zookeys.938.49349 (PMC7286948; doi:10.3897/zookeys.938.49349)
Supplement: XML Treatment for Aphelochaeta cf. longisetosa [file zookeys.938.49349-treatment6.xml]

<!DOCTYPE tp:taxon-treatment
  PUBLIC "-//TaxonX//DTD Taxonomic Treatment Publishing DTD v0 20100105//EN" "tax-treatment-NSO.dtd">
<tp:taxon-treatment xmlns:tp="http://www.plazi.org/taxpub"><tp:treatment-meta><kwd-group><label>Taxon classification</label><kwd><named-content xmlns:xlink="http://www.w3.org/1999/xlink" content-type="kingdom">Animalia</named-content></kwd><kwd><named-content xmlns:xlink="http://www.w3.org/1999/xlink" content-type="order">Phyllodocida</named-content></kwd><kwd><named-content xmlns:xlink="http://www.w3.org/1999/xlink" content-type="family">Polynoidae</named-content></kwd></kwd-group><mixed-citation publication-type="journal"><person-group><name><surname>Neal</surname><given-names>Lenka</given-names></name><name><surname>Paterson</surname><given-names>Gordon L. J.</given-names></name><name><surname>Blockley</surname><given-names>David</given-names></name><name><surname>Scott</surname><given-names>Ben</given-names></name><name><surname>Sherlock</surname><given-names>Emma</given-names></name><name><surname>Huque</surname><given-names>Cate</given-names></name><name><surname>Glover</surname><given-names>Adrian G.</given-names></name></person-group><article-title>Biodiversity data and new species descriptions of polychaetes from offshore waters of the Falkland Islands, an area undergoing hydrocarbon exploration</article-title><source>Zookeys</source><day>03</day><month>6</month><year>2020</year><volume>938</volume><fpage>1</fpage><lpage>86</lpage><pub-id pub-id-type="doi">10.3897/zookeys.938.49349</pub-id></mixed-citation></tp:treatment-meta><tp:nomenclature><tp:taxon-name><object-id xmlns:xlink="http://www.w3.org/1999/xlink" content-type="arpha" xlink:type="simple">B3E80ED4-A6C2-52BF-B68F-D8422B8793C3</object-id>
              <tp:taxon-name-part taxon-name-part-type="genus" reg="Aphelochaeta">Aphelochaeta</tp:taxon-name-part>
              <tp:taxon-name-part taxon-name-part-type="uncertainty-rank">cf.</tp:taxon-name-part>
              <tp:taxon-name-part taxon-name-part-type="species" reg="longisetosa">longisetosa</tp:taxon-name-part>
            </tp:taxon-name><tp:taxon-authority>(Hartmann-Schröder, 1965)</tp:taxon-authority><xref ref-type="fig" rid="F21">Figures 21</xref><xref ref-type="fig" rid="F22">, 22</xref><xref ref-type="fig" rid="F24">, 24</xref></tp:nomenclature><tp:treatment-sec sec-type="material" id="SECID0EONBK"><title>Materials.</title><p>Sample 16MFC, 459 m, <named-content xmlns:xlink="http://www.w3.org/1999/xlink" content-type="dwc:verbatimCoordinates" xlink:type="simple"><named-content content-type="geo-json" specific-use="{&#34;type&#34;:&#34;Point&#34;,&#34;coordinates&#34;:[-59.085888,-49.268443]}" id="NCID0EXNBK" xlink:type="simple">-49.268443, -59.085888</named-content></named-content>, coll. 25/04/2012, ind. 1, NHM.2018.21707; Sample 60MFA, 450 m, <named-content xmlns:xlink="http://www.w3.org/1999/xlink" content-type="dwc:verbatimCoordinates" xlink:type="simple"><named-content content-type="geo-json" specific-use="{&#34;type&#34;:&#34;Point&#34;,&#34;coordinates&#34;:[-59.049453,-49.254527]}" id="NCID0E6NBK" xlink:type="simple">-49.254527, -59.049453</named-content></named-content>, coll. 18/03/2012, ind. 1, NHM.2018.21754; Sample 20MFB, 451 m, <named-content xmlns:xlink="http://www.w3.org/1999/xlink" content-type="dwc:verbatimCoordinates" xlink:type="simple"><named-content content-type="geo-json" specific-use="{&#34;type&#34;:&#34;Point&#34;,&#34;coordinates&#34;:[-59.140553,-49.286853]}" id="NCID0EHOBK" xlink:type="simple">-49.286853, -59.140553</named-content></named-content>, coll. 23/04/2012, ind. 2, NHM.2018.12702–12703.</p></tp:treatment-sec><tp:treatment-sec sec-type="description" id="SECID0EMOBK"><title>Description.</title><p>Specimen 16 MFC anterior fragment 16.3mm long with 79 chaetigers, specimen 60 MFA 11mm long with 67 chaetigers. Body widening gradually in thorax region, dorsally hump-backed, thoracic chaetigers crowded, narrow, wider than long, becoming longer and more flaccid in abdominal chaetigers; ventrally, groove present from mid thorax down the body (Fig. <xref ref-type="fig" rid="F21">21b</xref>).</p><p>Prostomium conical, bluntly pointed. Peristomium wider than long, domed dorsal crest over first two annulations of peristomium, three annulations seen laterally and horizontally (Fig. <xref ref-type="fig" rid="F21">21a, c</xref>). Dorsal tentacles separated, situated laterally on distal edge of peristomium and first chaetiger, dorsal and proximal to first branchiae (Fig. <xref ref-type="fig" rid="F21">21c</xref>). Following branchiae situated dorsal to notochaetae separated by at least one branchial diameter from dorsalmost notochaetae.</p><fig id="F21" position="float" orientation="portrait"><object-id xmlns:xlink="http://www.w3.org/1999/xlink" content-type="doi" xlink:type="simple">10.3897/zookeys.938.49349.figure21</object-id><object-id xmlns:xlink="http://www.w3.org/1999/xlink" content-type="arpha" xlink:type="simple">5B04026F-F4A3-5533-A78C-CCBABFCDB0A1</object-id><label>Figure 21.</label><caption><p><tp:taxon-name><tp:taxon-name-part taxon-name-part-type="genus" reg="Aphelochaeta">Aphelochaeta</tp:taxon-name-part> <tp:taxon-name-part taxon-name-part-type="uncertainty-rank">cf.</tp:taxon-name-part> <tp:taxon-name-part taxon-name-part-type="species" reg="longisetosa">longisetosa</tp:taxon-name-part></tp:taxon-name> Falkland Islands specimen <bold>a</bold> dorso-lateral view of anterior of specimen <bold>b</bold> ventral view of anterior <bold>c</bold> close-up showing arrangement of dorsal tentacles and first branchiae <bold>d</bold> pygidium.</p></caption><graphic xmlns:xlink="http://www.w3.org/1999/xlink" xlink:href="zookeys-938-001-g021.jpg" position="float" orientation="portrait" xlink:type="simple" id="oo_417699.jpg"><uri content-type="original_file" xlink:type="simple">https://binary.pensoft.net/fig/417699</uri></graphic></fig><p>Chaetae positioned laterally in thoracic segments. Thoracic notochaetae of two sizes, long capillaries approximately up to 10 chaetigers long, giving specimens a‘silky’ appearance, long chaetae similar in length perhaps slightly longer in distalmost thoracic chaetigers; thoracic neurochaetae slightly shorter; 7–10 notochaetae and 6–8 neurochaetae per fascicle. Abdominal notochaetae fewer in number than neurochaetae and less dense than in thoracic chaetigers; a few long chaetae appear from anterior thoracic chaetigers and occur down body into the abdominal chaetigers, shorter capillaries less than six chaetigers in length also present.</p><p>Pygidial region expanded, pygidium with lobes the ventralmost enlarged and pointed (Figs <xref ref-type="fig" rid="F21">21d</xref>; <xref ref-type="fig" rid="F24">24a</xref>)</p></tp:treatment-sec><tp:treatment-sec sec-type="Methyl Green stain pattern" id="SECID0ENQBK"><title>Methyl Green stain pattern.</title><p>Falkland Islands specimens with band or spot on ventral prostomial region extending into mouth, diffuse staining on sides of peristomium, distinct partial bands ventrally on thoracic chaetigers along edges of the chaetigers, becoming denser in mid and proximal thoracic chaetigers, some banding dorsally on thoracic chaetigers (Fig. <xref ref-type="fig" rid="F22">22</xref>).</p><fig id="F22" position="float" orientation="portrait"><object-id xmlns:xlink="http://www.w3.org/1999/xlink" content-type="doi" xlink:type="simple">10.3897/zookeys.938.49349.figure22</object-id><object-id xmlns:xlink="http://www.w3.org/1999/xlink" content-type="arpha" xlink:type="simple">89BA5AA5-262D-55EB-8879-971B68ECA2E2</object-id><label>Figure 22.</label><caption><p><tp:taxon-name><tp:taxon-name-part taxon-name-part-type="genus" reg="Aphelochaeta">Aphelochaeta</tp:taxon-name-part> <tp:taxon-name-part taxon-name-part-type="uncertainty-rank">cf.</tp:taxon-name-part> <tp:taxon-name-part taxon-name-part-type="species" reg="longisetosa">longisetosa</tp:taxon-name-part></tp:taxon-name> Falkland Islands specimen – MGSP plate <bold>a</bold> ventrolateral view of anterior end <bold>b</bold> dorsal view of anterior end.</p></caption><graphic xmlns:xlink="http://www.w3.org/1999/xlink" xlink:href="zookeys-938-001-g022.jpg" position="float" orientation="portrait" xlink:type="simple" id="oo_417700.jpg"><uri content-type="original_file" xlink:type="simple">https://binary.pensoft.net/fig/417700</uri></graphic></fig></tp:treatment-sec><tp:treatment-sec sec-type="remarks" id="SECID0EVRBK"><title>Remarks.</title><p><tp:taxon-name><tp:taxon-name-part taxon-name-part-type="genus" reg="Aphelochaeta">Aphelochaeta</tp:taxon-name-part> <tp:taxon-name-part taxon-name-part-type="uncertainty-rank">cf.</tp:taxon-name-part> <tp:taxon-name-part taxon-name-part-type="species" reg="longisetosa">longisetosa</tp:taxon-name-part></tp:taxon-name> (Hartmann-Schröder, 1965) was identified from a number of samples during the contract, but only a few specimens have so far been registered in the Museum’s collection. The Falkland Islands specimens closely resemble Hartmann-Schröder’s holotype, particularly in possessing the long silky chaetae (see Table <xref ref-type="table" rid="T3">3</xref>). The Falkland Islands specimens differ in the shape of the body; they show a distinct staining pattern which is absent in <italic><tp:taxon-name><tp:taxon-name-part taxon-name-part-type="genus" reg="Aphelochaeta">A.</tp:taxon-name-part> <tp:taxon-name-part taxon-name-part-type="species" reg="longisetosa">longisetosa</tp:taxon-name-part></tp:taxon-name></italic>; however, this might be due to difference in the age of the specimens, and the abdominal notochaetae are fewer in number than neurochaetae and less dense than in thoracic chaetigers. Given these observations and that the Falkland Islands lie outside the previous range of <italic><tp:taxon-name><tp:taxon-name-part taxon-name-part-type="genus" reg="Aphelochaeta">A.</tp:taxon-name-part> <tp:taxon-name-part taxon-name-part-type="species" reg="longisetosa">longisetosa</tp:taxon-name-part></tp:taxon-name></italic> we are taking a cautious position and assigning the specimens to <tp:taxon-name><tp:taxon-name-part taxon-name-part-type="genus" reg="Aphelochaeta">A.</tp:taxon-name-part> <tp:taxon-name-part taxon-name-part-type="uncertainty-rank">cf.</tp:taxon-name-part> <tp:taxon-name-part taxon-name-part-type="species" reg="longisetosa">longisetosa</tp:taxon-name-part></tp:taxon-name>.</p><p><tp:taxon-name><tp:taxon-name-part taxon-name-part-type="genus" reg="Aphelochaeta">Aphelochaeta</tp:taxon-name-part> <tp:taxon-name-part taxon-name-part-type="uncertainty-rank">cf.</tp:taxon-name-part> <tp:taxon-name-part taxon-name-part-type="species" reg="longisetosa">longisetosa</tp:taxon-name-part></tp:taxon-name> resembles <italic><tp:taxon-name><tp:taxon-name-part taxon-name-part-type="genus" reg="Aphelochaeta">A.</tp:taxon-name-part> <tp:taxon-name-part taxon-name-part-type="species" reg="falklandica">falklandica</tp:taxon-name-part></tp:taxon-name></italic> sp. nov. having similar MGSP but differs in the shape of the body, <tp:taxon-name><tp:taxon-name-part taxon-name-part-type="genus" reg="Aphelochaeta">A.</tp:taxon-name-part> <tp:taxon-name-part taxon-name-part-type="uncertainty-rank">cf.</tp:taxon-name-part> <tp:taxon-name-part taxon-name-part-type="species" reg="longisetosa">longisetosa</tp:taxon-name-part></tp:taxon-name> has a near cylindrical body with only a slight widening in the proximal thoracic region and with no obvious junction between the thorax and abdomen, whereas in <italic><tp:taxon-name><tp:taxon-name-part taxon-name-part-type="genus" reg="Aphelochaeta">A.</tp:taxon-name-part> <tp:taxon-name-part taxon-name-part-type="species" reg="falklandica">falklandica</tp:taxon-name-part></tp:taxon-name></italic> sp. nov. the thorax is flat with the body widening in the thoracic region and narrowing again at the junction between the thorax and abdomen; finally, the pygidium has an extended lobe with a pointed tip, whereas <italic><tp:taxon-name><tp:taxon-name-part taxon-name-part-type="genus" reg="Aphelochaeta">A.</tp:taxon-name-part> <tp:taxon-name-part taxon-name-part-type="species" reg="falklandica">falklandica</tp:taxon-name-part></tp:taxon-name></italic> sp. nov. has a rounded ventral lobe. Such differences appear to be consistent and so it has been decided to consider them as separate species.</p><p>In terms of other known <italic><tp:taxon-name><tp:taxon-name-part taxon-name-part-type="genus" reg="Aphelochaeta">Aphelochaeta</tp:taxon-name-part></tp:taxon-name></italic> species in the region, <tp:taxon-name><tp:taxon-name-part taxon-name-part-type="genus" reg="Aphelochaeta">A.</tp:taxon-name-part> <tp:taxon-name-part taxon-name-part-type="uncertainty-rank">cf.</tp:taxon-name-part> <tp:taxon-name-part taxon-name-part-type="species" reg="longisetosa">longisetosa</tp:taxon-name-part></tp:taxon-name> resembles <italic><tp:taxon-name><tp:taxon-name-part taxon-name-part-type="genus" reg="Aphelochaeta">A.</tp:taxon-name-part> <tp:taxon-name-part taxon-name-part-type="species" reg="malefica">malefica</tp:taxon-name-part></tp:taxon-name></italic> Elias &amp; Rivero, 2009, in the body shape as the species from the River Plate has a body more uniform in width. However, the two species differ in that the peristomium is much shorter in the Falkland Islands specimens, only as long as wide, whereas in <italic><tp:taxon-name><tp:taxon-name-part taxon-name-part-type="genus" reg="Aphelochaeta">A.</tp:taxon-name-part> <tp:taxon-name-part taxon-name-part-type="species" reg="malefica">malefica</tp:taxon-name-part></tp:taxon-name></italic> Elias &amp; Rivero, 2009 the peristomium is longer than wide in the position of the dorsal tentacles and first branchiae and that the latter also has the peristomium extending back displacing the first chaetiger, while <tp:taxon-name><tp:taxon-name-part taxon-name-part-type="genus" reg="Aphelochaeta">A.</tp:taxon-name-part> <tp:taxon-name-part taxon-name-part-type="uncertainty-rank">cf.</tp:taxon-name-part> <tp:taxon-name-part taxon-name-part-type="species" reg="longisetosa">longisetosa</tp:taxon-name-part></tp:taxon-name> the junction is not displaced proximally. The MGSP for the two species is also different. The Falkland Islands species have only diffuse staining in the peristomium and prostomium while <italic><tp:taxon-name><tp:taxon-name-part taxon-name-part-type="genus" reg="Aphelochaeta">A.</tp:taxon-name-part> <tp:taxon-name-part taxon-name-part-type="species" reg="malefica">malefica</tp:taxon-name-part></tp:taxon-name></italic> has these areas darkly stained.</p></tp:treatment-sec><tp:treatment-sec sec-type="distribution" id="SECID0EQXBK"><title>Distribution.</title><p>NW Falkland Islands at depths of 400–500 m.</p></tp:treatment-sec><tp:treatment-sec><!--Section generated to contain objects referenced in tp:taxon-treatment.--><fig id="F24" position="float" orientation="portrait"><object-id xmlns:xlink="http://www.w3.org/1999/xlink" content-type="doi" xlink:type="simple">10.3897/zookeys.938.49349.figure24</object-id><object-id xmlns:xlink="http://www.w3.org/1999/xlink" content-type="arpha" xlink:type="simple">74325698-9110-5138-B58F-5DB19C815862</object-id><label>Figure 24.</label><caption><p>Comparison of <italic><tp:taxon-name><tp:taxon-name-part taxon-name-part-type="genus" reg="Aphelochaeta">Aphelochaeta</tp:taxon-name-part> <tp:taxon-name-part taxon-name-part-type="species" reg="falklandica">falklandica</tp:taxon-name-part></tp:taxon-name></italic> sp. nov. and <tp:taxon-name><tp:taxon-name-part taxon-name-part-type="genus" reg="Aphelochaeta">A.</tp:taxon-name-part> <tp:taxon-name-part taxon-name-part-type="uncertainty-rank">cf.</tp:taxon-name-part> <tp:taxon-name-part taxon-name-part-type="species" reg="longisetosa">longisetosa</tp:taxon-name-part></tp:taxon-name> (Hartmann-Schröder, 1965). <tp:taxon-name><tp:taxon-name-part taxon-name-part-type="genus" reg="Aphelochaeta">Aphelochaeta</tp:taxon-name-part> <tp:taxon-name-part taxon-name-part-type="uncertainty-rank">cf.</tp:taxon-name-part> <tp:taxon-name-part taxon-name-part-type="species" reg="longisetosa">longisetosa</tp:taxon-name-part></tp:taxon-name><bold>a</bold> drawing of pygidium showing pointed ventral anal lobe <bold>b</bold> drawing of anterior showing rounded peristomium. <italic><tp:taxon-name><tp:taxon-name-part taxon-name-part-type="genus" reg="Aphelochaeta">Aphelochaeta</tp:taxon-name-part> <tp:taxon-name-part taxon-name-part-type="species" reg="falklandica">falklandica</tp:taxon-name-part></tp:taxon-name></italic> sp. nov. <bold>c</bold> drawing of pygidium showing rounded ventral anal lobe <bold>d</bold> drawing of anterior showing domed dorsal peristomium and widened flat thoracic chaetigers <bold>e</bold> detail drawing of prostomium and peristomial area showing arrangement of dorsal tentacles and 1<sup>st</sup> branchiae.</p></caption><graphic xmlns:xlink="http://www.w3.org/1999/xlink" xlink:href="zookeys-938-001-g024.jpg" position="float" orientation="portrait" xlink:type="simple" id="oo_417702.jpg"><uri content-type="original_file" xlink:type="simple">https://binary.pensoft.net/fig/417702</uri></graphic></fig><table-wrap id="T3" position="float" orientation="portrait"><label>Table 3.</label><caption><p>Table comparing species of <italic><tp:taxon-name><tp:taxon-name-part taxon-name-part-type="genus" reg="Aphelochaeta">Aphelochaeta</tp:taxon-name-part></tp:taxon-name></italic> likely to be found in the Falkland Islands region.</p></caption><table id="TID0EFABK" rules="all"><tbody><tr><th rowspan="1" colspan="1">Species</th><th rowspan="1" colspan="1">Prostomium shape</th><th rowspan="1" colspan="1">DT – 1<sup>st</sup> Br position</th><th rowspan="1" colspan="1">Dorsal crest (DC)</th><th rowspan="1" colspan="1">Anterior body shape</th><th rowspan="1" colspan="1">Ventral groove</th><th rowspan="1" colspan="1">MGS</th></tr><tr><td rowspan="1" colspan="1">
                      <bold><italic><tp:taxon-name><tp:taxon-name-part taxon-name-part-type="genus" reg="Aphelochaeta">A.</tp:taxon-name-part> <tp:taxon-name-part taxon-name-part-type="species" reg="longisetosa">longisetosa</tp:taxon-name-part></tp:taxon-name></italic></bold>
                    </td><td rowspan="1" colspan="1">Conical with rounded blunt tip</td><td rowspan="1" colspan="1">DT situated laterally on distal edge of Per; 1<sup>st</sup> Br lateral to DT</td><td rowspan="1" colspan="1">Present on Per area but weakly developed</td><td rowspan="1" colspan="1">Widens gradually but then remains same width down to pygidial area; dorsally flat</td><td rowspan="1" colspan="1">From mid- thorax extending down abdominal section</td><td rowspan="1" colspan="1">No staining pattern observed</td></tr><tr><td rowspan="1" colspan="1">
                      <bold><tp:taxon-name><tp:taxon-name-part taxon-name-part-type="genus" reg="Aphelochaeta">A.</tp:taxon-name-part> <tp:taxon-name-part taxon-name-part-type="uncertainty-rank">cf.</tp:taxon-name-part> <tp:taxon-name-part taxon-name-part-type="species" reg="longisetosa">longisetosa</tp:taxon-name-part></tp:taxon-name></bold>
                    </td><td rowspan="1" colspan="1">Conical with a blunt- pointed tip</td><td rowspan="1" colspan="1">DT separated, situated laterally on distal edge of Peri; 1<sup>st</sup> Br lateral and distal to DT</td><td rowspan="1" colspan="1">Present on Per area</td><td rowspan="1" colspan="1">Widens gradual in thoracic region then narrows slightly near junction with abdominal region; dorsally humped</td><td rowspan="1" colspan="1">From mid- thorax extending down abdominal section</td><td rowspan="1" colspan="1">Band or spot on ventral prostomial region extending into mouth, diffuse staining on sides of peristomium, distinct partial bands ventrally on thoracic chaetigers</td></tr><tr><td rowspan="1" colspan="1">
                      <bold><italic><tp:taxon-name><tp:taxon-name-part taxon-name-part-type="genus" reg="Aphelochaeta">A.</tp:taxon-name-part> <tp:taxon-name-part taxon-name-part-type="species" reg="falklandica">falklandica</tp:taxon-name-part></tp:taxon-name></italic> sp. nov.</bold>
                    </td><td rowspan="1" colspan="1">Prostomium wide, conical with rounded or ‘stumpy’ point</td><td rowspan="1" colspan="1">DT situated on distal edge of Per, 1<sup>st</sup> Br lateral or slight posterior.</td><td rowspan="1" colspan="1">Present but better developed on proximal part of Per</td><td rowspan="1" colspan="1">Body widening gradually in thorax then narrowing at junction with abdomen; dorsally flattened; dorsally flat</td><td rowspan="1" colspan="1">From mid to posterior thoracic chaetigers down body</td><td rowspan="1" colspan="1">Band ventral under the prostomium extending into the mouth, stain on the lateral part of the peristomium near to the junction with the first chaetiger, narrow bands along lateral and ventral edges of thoracic chaetigers</td></tr><tr><td rowspan="1" colspan="1">
                      <bold><italic><tp:taxon-name><tp:taxon-name-part taxon-name-part-type="genus" reg="Aphelochaeta">A.</tp:taxon-name-part> <tp:taxon-name-part taxon-name-part-type="species" reg="palmeri">palmeri</tp:taxon-name-part></tp:taxon-name></italic></bold>
                    </td><td rowspan="1" colspan="1">Blunt pointed with slight indentations at junction with Per</td><td rowspan="1" colspan="1">DT arise from junction of Per andCh1; 1<sup>st</sup> Br lateral and close to DT</td><td rowspan="1" colspan="1">Present, well developed extending over all Per</td><td rowspan="1" colspan="1">Gradually widening but not narrowing appreciably in anterior part of body</td><td rowspan="1" colspan="1">Shallow along entire body</td><td rowspan="1" colspan="1">Only weakly/diffuse stain on Per, distinct segmental bands which continue down whole body in some specimens</td></tr><tr><td rowspan="1" colspan="1">
                      <bold><italic><tp:taxon-name><tp:taxon-name-part taxon-name-part-type="genus" reg="Aphelochaeta">A.</tp:taxon-name-part> <tp:taxon-name-part taxon-name-part-type="species" reg="malefica">malefica</tp:taxon-name-part></tp:taxon-name></italic></bold>
                    </td><td rowspan="1" colspan="1">Prostomium pointed, triangular</td><td rowspan="1" colspan="1">DT arise from junction of Per with Ch1; 1<sup>st</sup> Br lateral or slightly anterior to DT arising from junction.</td><td rowspan="1" colspan="1">Present, well developed over the distal part of Per</td><td rowspan="1" colspan="1">Body not widening appreciably</td><td rowspan="1" colspan="1">Absent</td><td rowspan="1" colspan="1">No obvious patterns, diffuse staining on prostomium and peristomial region</td></tr></tbody></table><table-wrap-foot><fn><p>Key: Ch1= chaetiger 1; DT = dorsal tentacles; Per = peristomium; 1<sup>st</sup> Br. = first branchia; MGS = methyl green stain.</p></fn></table-wrap-foot></table-wrap></tp:treatment-sec></tp:taxon-treatment>
