# Supplementary material for: Biodiversity data and new species descriptions of polychaetes from offshore waters of the Falkland Islands, an area undergoing hydrocarbon exploration
Source: Zookeys. 2020 Jun 3;938:1–86. doi: 10.3897/zookeys.938.49349 (PMC7286948; doi:10.3897/zookeys.938.49349)
Supplement: XML Treatment for Aphelochaeta falklandica [file zookeys.938.49349-treatment7.xml]

<!DOCTYPE tp:taxon-treatment
  PUBLIC "-//TaxonX//DTD Taxonomic Treatment Publishing DTD v0 20100105//EN" "tax-treatment-NSO.dtd">
<tp:taxon-treatment xmlns:tp="http://www.plazi.org/taxpub"><tp:treatment-meta><kwd-group><label>Taxon classification</label><kwd><named-content xmlns:xlink="http://www.w3.org/1999/xlink" content-type="kingdom">Animalia</named-content></kwd><kwd><named-content xmlns:xlink="http://www.w3.org/1999/xlink" content-type="order">Phyllodocida</named-content></kwd><kwd><named-content xmlns:xlink="http://www.w3.org/1999/xlink" content-type="family">Polynoidae</named-content></kwd></kwd-group><mixed-citation publication-type="journal"><person-group><name><surname>Neal</surname><given-names>Lenka</given-names></name><name><surname>Paterson</surname><given-names>Gordon L. J.</given-names></name><name><surname>Blockley</surname><given-names>David</given-names></name><name><surname>Scott</surname><given-names>Ben</given-names></name><name><surname>Sherlock</surname><given-names>Emma</given-names></name><name><surname>Huque</surname><given-names>Cate</given-names></name><name><surname>Glover</surname><given-names>Adrian G.</given-names></name></person-group><article-title>Biodiversity data and new species descriptions of polychaetes from offshore waters of the Falkland Islands, an area undergoing hydrocarbon exploration</article-title><source>Zookeys</source><day>03</day><month>6</month><year>2020</year><volume>938</volume><fpage>1</fpage><lpage>86</lpage><pub-id pub-id-type="doi">10.3897/zookeys.938.49349</pub-id></mixed-citation></tp:treatment-meta><tp:nomenclature><tp:taxon-name><object-id xmlns:xlink="http://www.w3.org/1999/xlink" content-type="arpha" xlink:type="simple">6E46C0CB-2BB7-585D-97D6-1226712CEB93</object-id>
              <tp:taxon-name-part taxon-name-part-type="genus" reg="Aphelochaeta">Aphelochaeta</tp:taxon-name-part>
              <tp:taxon-name-part taxon-name-part-type="species" reg="falklandica">falklandica</tp:taxon-name-part>
              <object-id xmlns:xlink="http://www.w3.org/1999/xlink" content-type="zoobank" xlink:type="simple">http://zoobank.org/7314F6D0-4EEB-4C45-9F02-0251A55044E2</object-id>
            </tp:taxon-name><tp:taxon-authority>Paterson &amp; Neal</tp:taxon-authority><tp:taxon-status xmlns:xlink="http://www.w3.org/1999/xlink" xlink:type="simple">sp. nov.</tp:taxon-status><xref ref-type="fig" rid="F23">Figures 23</xref><xref ref-type="fig" rid="F24">, 24</xref></tp:nomenclature><tp:treatment-sec sec-type="material" id="SECID0EGZBK"><title>Materials.</title><p><bold><italic>Holotype</italic></bold>: Sample 17MFA, 449 m, <named-content xmlns:xlink="http://www.w3.org/1999/xlink" content-type="dwc:verbatimCoordinates" xlink:type="simple"><named-content content-type="geo-json" specific-use="{&#34;type&#34;:&#34;Point&#34;,&#34;coordinates&#34;:[-59.056356,-49.267963]}" id="NCID0EUZBK" xlink:type="simple">-49.2679625, -59.0563564</named-content></named-content>, coll. 15/04/2012, ind. 1, NHM.2018.21708. <bold><italic>Paratypes</italic></bold>: Sample 31MFA, 442 m, <named-content xmlns:xlink="http://www.w3.org/1999/xlink" content-type="dwc:verbatimCoordinates" xlink:type="simple"><named-content content-type="geo-json" specific-use="{&#34;type&#34;:&#34;Point&#34;,&#34;coordinates&#34;:[-59.167446,-49.323031]}" id="NCID0E6ZBK" xlink:type="simple">-49.3230311, -59.1674461</named-content></named-content>, coll. 15/04/2012, ind. 1, NHM.2018.21728. Sample 44MFB, 429 m, <named-content xmlns:xlink="http://www.w3.org/1999/xlink" content-type="dwc:verbatimCoordinates" xlink:type="simple"><named-content content-type="geo-json" specific-use="{&#34;type&#34;:&#34;Point&#34;,&#34;coordinates&#34;:[-59.111761,-49.358598]}" id="NCID0EH1BK" xlink:type="simple">-49.3585975, -59.1117606</named-content></named-content>, coll. 14/04/2012, ind. 1, NHM.2018.21744. Sample 6MFC, 458 m, <named-content xmlns:xlink="http://www.w3.org/1999/xlink" content-type="dwc:verbatimCoordinates" xlink:type="simple"><named-content content-type="geo-json" specific-use="{&#34;type&#34;:&#34;Point&#34;,&#34;coordinates&#34;:[-59.031616,-49.232019]}" id="NCID0EP1BK" xlink:type="simple">-49.2320192, -59.0316156</named-content></named-content>, coll. 25/04/2012, ind. 2, NHM.2018.12714–12715. Sample 66MFA, 445 m, <named-content xmlns:xlink="http://www.w3.org/1999/xlink" content-type="dwc:verbatimCoordinates" xlink:type="simple"><named-content content-type="geo-json" specific-use="{&#34;type&#34;:&#34;Point&#34;,&#34;coordinates&#34;:[-59.105824,-49.258322]}" id="NCID0EX1BK" xlink:type="simple">-49.258322, -59.1058241</named-content></named-content>, coll. 18/03/2012, ind. 1, NHM 2018.25373. Sample T10MFB, 702 m, <named-content xmlns:xlink="http://www.w3.org/1999/xlink" content-type="dwc:verbatimCoordinates" xlink:type="simple"><named-content content-type="geo-json" specific-use="{&#34;type&#34;:&#34;Point&#34;,&#34;coordinates&#34;:[-58.026135,-53.059303]}" id="NCID0E61BK" xlink:type="simple">-53.059303, -58.026135</named-content></named-content>, coll. 02/02/2009, ind. 1, NHM.2018.25370.</p></tp:treatment-sec><tp:treatment-sec sec-type="description" id="SECID0EE2BK"><title>Description.</title><p>Holotype NHM.2018.21708, anterior fragment 14.1mm in length with 127 chaetigers. Body widening gradually in thorax then narrowing at junction with abdomen; dorsally flattened; ventrally a shallow groove runs down body from mid to posterior thorax. Thoracic chaetigers much wider than long, crowded; in abdomen chaetigers, as wide as long or longer, before becoming crowded in the pygidial segments.</p><p>Prostomium wide, conical with rounded or ‘stumpy’ point. Peristomium as wide as long, with domed dorsal crest; three annulations, first two obvious in lateral and ventral view, interrupted by dorsal crest, third complete dorsally and extending distally into first chaetiger. Dorsal tentacles arising between peristomium and first chaetiger, sometimes appearing to arise in the first chaetiger due to the peristomium extending back into the first chaetiger; dorsal to and on the same level or slightly anterior to first branchiae; second branchial pair close to first pair (Figs <xref ref-type="fig" rid="F23">23e</xref>; <xref ref-type="fig" rid="F24">24e</xref>).</p><p>Chaetae all simple capillaries, thoracic notochaetae of two basic lengths-relatively short capillaries ca. four chaetigers in length or equivalent to half the chaetiger width, and longer chaetae of at least ten chaetigers length; long chaetae arising from posterior thoracic region occurring in subsequent chaetigers into abdominal region; 6–10 chaetae per fascicle sometime appearing as if in two groups. Thoracic neurochaetae short capillaries, similar in length as short capillaries in the notopodia; 5–6 chaetae per fascicle. Abdominal notochaetae longer than those of neuropodia, smaller numbers of chaetae in abdominal fascicles than in thorax.</p><p>Pygidium with last 18 segments expanded, anal opening with lobes, ventralmost lobe largest, blunt and extended (Figs <xref ref-type="fig" rid="F23">23f</xref>; <xref ref-type="fig" rid="F24">24c</xref>).</p></tp:treatment-sec><tp:treatment-sec sec-type="Methyl Green stain pattern" id="SECID0E52BK"><title>Methyl Green stain pattern.</title><p>Band ventral under the prostomium extending into the mouth, narrow bands along lateral and ventral edges of thoracic chaetigers (Fig. <xref ref-type="fig" rid="F23">23</xref>).</p><fig id="F23" position="float" orientation="portrait"><object-id xmlns:xlink="http://www.w3.org/1999/xlink" content-type="doi" xlink:type="simple">10.3897/zookeys.938.49349.figure23</object-id><object-id xmlns:xlink="http://www.w3.org/1999/xlink" content-type="arpha" xlink:type="simple">78F65CEF-02E6-59A8-BA50-F198670B2097</object-id><label>Figure 23.</label><caption><p><italic><tp:taxon-name><tp:taxon-name-part taxon-name-part-type="genus" reg="Aphelochaeta">Aphelochaeta</tp:taxon-name-part> <tp:taxon-name-part taxon-name-part-type="species" reg="falklandica">falklandica</tp:taxon-name-part></tp:taxon-name></italic> sp. nov. (holotype NHM.2018.21708), Methyl Green Staining patterns <bold>a</bold> complete specimen <bold>b</bold> ventral view of thoracic chaetigers showing methyl green stained bands across the thorax <bold>c</bold> dorsal view of head and thoracic chaetigers <bold>d</bold> close up of head region <bold>e</bold> dorsal view of anterior of specimen stained with Shirla stain showing dorsal tentacles <bold>f</bold> detail of pygidial region showing anal lobes. Scale bars: 1 mm (<bold>a</bold>).</p></caption><graphic xmlns:xlink="http://www.w3.org/1999/xlink" xlink:href="zookeys-938-001-g023.jpg" position="float" orientation="portrait" xlink:type="simple" id="oo_417701.jpg"><uri content-type="original_file" xlink:type="simple">https://binary.pensoft.net/fig/417701</uri></graphic></fig></tp:treatment-sec><tp:treatment-sec sec-type="remarks" id="SECID0EO4BK"><title>Remarks.</title><p><italic><tp:taxon-name><tp:taxon-name-part taxon-name-part-type="genus" reg="Aphelochaeta">Aphelochaeta</tp:taxon-name-part> <tp:taxon-name-part taxon-name-part-type="species" reg="falklandica">falklandica</tp:taxon-name-part></tp:taxon-name></italic> sp. nov. is a common species in the Sealion samples. It closely resembles <tp:taxon-name><tp:taxon-name-part taxon-name-part-type="genus" reg="Aphelochaeta">A.</tp:taxon-name-part> <tp:taxon-name-part taxon-name-part-type="uncertainty-rank">cf.</tp:taxon-name-part> <tp:taxon-name-part taxon-name-part-type="species" reg="longisetosa">longisetosa</tp:taxon-name-part></tp:taxon-name> (<xref ref-type="bibr" rid="B27">Hartmann-Schröder 1965</xref>), differing in being more dorso-ventrally flattened with an obvious widening of the body in the thoracic region, with an obvious junction between the thoracic and abdominal chaetigers and in the blunt shape of the ventral anal lobe (see Figs <xref ref-type="fig" rid="F23">23f</xref>; <xref ref-type="fig" rid="F24">24c</xref>). In mixed samples thisspecies can often be distinguished by a full gut obvious in posterior thoracic and anterior abdominal chaetigers and, in fresh material, by the bases of branchiae in the posterior thorax showing as bright red dots. The domed dorsal crest is also characteristic.</p><fig id="F24" position="float" orientation="portrait"><object-id xmlns:xlink="http://www.w3.org/1999/xlink" content-type="doi" xlink:type="simple">10.3897/zookeys.938.49349.figure24</object-id><object-id xmlns:xlink="http://www.w3.org/1999/xlink" content-type="arpha" xlink:type="simple">74325698-9110-5138-B58F-5DB19C815862</object-id><label>Figure 24.</label><caption><p>Comparison of <italic><tp:taxon-name><tp:taxon-name-part taxon-name-part-type="genus" reg="Aphelochaeta">Aphelochaeta</tp:taxon-name-part> <tp:taxon-name-part taxon-name-part-type="species" reg="falklandica">falklandica</tp:taxon-name-part></tp:taxon-name></italic> sp. nov. and <tp:taxon-name><tp:taxon-name-part taxon-name-part-type="genus" reg="Aphelochaeta">A.</tp:taxon-name-part> <tp:taxon-name-part taxon-name-part-type="uncertainty-rank">cf.</tp:taxon-name-part> <tp:taxon-name-part taxon-name-part-type="species" reg="longisetosa">longisetosa</tp:taxon-name-part></tp:taxon-name> (Hartmann-Schröder, 1965). <tp:taxon-name><tp:taxon-name-part taxon-name-part-type="genus" reg="Aphelochaeta">Aphelochaeta</tp:taxon-name-part> <tp:taxon-name-part taxon-name-part-type="uncertainty-rank">cf.</tp:taxon-name-part> <tp:taxon-name-part taxon-name-part-type="species" reg="longisetosa">longisetosa</tp:taxon-name-part></tp:taxon-name><bold>a</bold> drawing of pygidium showing pointed ventral anal lobe <bold>b</bold> drawing of anterior showing rounded peristomium. <italic><tp:taxon-name><tp:taxon-name-part taxon-name-part-type="genus" reg="Aphelochaeta">Aphelochaeta</tp:taxon-name-part> <tp:taxon-name-part taxon-name-part-type="species" reg="falklandica">falklandica</tp:taxon-name-part></tp:taxon-name></italic> sp. nov. <bold>c</bold> drawing of pygidium showing rounded ventral anal lobe <bold>d</bold> drawing of anterior showing domed dorsal peristomium and widened flat thoracic chaetigers <bold>e</bold> detail drawing of prostomium and peristomial area showing arrangement of dorsal tentacles and 1<sup>st</sup> branchiae.</p></caption><graphic xmlns:xlink="http://www.w3.org/1999/xlink" xlink:href="zookeys-938-001-g024.jpg" position="float" orientation="portrait" xlink:type="simple" id="oo_417702.jpg"><uri content-type="original_file" xlink:type="simple">https://binary.pensoft.net/fig/417702</uri></graphic></fig><p><italic><tp:taxon-name><tp:taxon-name-part taxon-name-part-type="genus" reg="Aphelochaeta">Aphelochaeta</tp:taxon-name-part> <tp:taxon-name-part taxon-name-part-type="species" reg="falklandica">falklandica</tp:taxon-name-part></tp:taxon-name></italic> sp. nov. closely resembles <italic><tp:taxon-name><tp:taxon-name-part taxon-name-part-type="genus" reg="Aphelochaeta">A.</tp:taxon-name-part> <tp:taxon-name-part taxon-name-part-type="species" reg="palmeri">palmeri</tp:taxon-name-part></tp:taxon-name></italic> Blake, 2018 and <italic><tp:taxon-name><tp:taxon-name-part taxon-name-part-type="genus" reg="Aphelochaeta">A.</tp:taxon-name-part> <tp:taxon-name-part taxon-name-part-type="species" reg="spectabilis">spectabilis</tp:taxon-name-part></tp:taxon-name></italic> Blake, 2018 both recently described from Antarctic and South American waters; <italic><tp:taxon-name><tp:taxon-name-part taxon-name-part-type="genus" reg="Aphelochaeta">A.</tp:taxon-name-part> <tp:taxon-name-part taxon-name-part-type="species" reg="falklandica">falklandica</tp:taxon-name-part></tp:taxon-name></italic> sp. nov. has a similar body shape to these species but appears to differ in the following ways: the definition of the annulation differs slightly in that with <italic><tp:taxon-name><tp:taxon-name-part taxon-name-part-type="genus" reg="Aphelochaeta">A.</tp:taxon-name-part> <tp:taxon-name-part taxon-name-part-type="species" reg="spectabilis">spectabilis</tp:taxon-name-part></tp:taxon-name></italic> the junctions of the annulations are only weakly defined whereas in <italic><tp:taxon-name><tp:taxon-name-part taxon-name-part-type="genus" reg="Aphelochaeta">A.</tp:taxon-name-part> <tp:taxon-name-part taxon-name-part-type="species" reg="falklandica">falklandica</tp:taxon-name-part></tp:taxon-name></italic> sp. nov. the junctions of the annulations are distinct although can be less easy to see dorsally if the dorsal crest is well developed. The dorsal tentacles of <italic><tp:taxon-name><tp:taxon-name-part taxon-name-part-type="genus" reg="Aphelochaeta">A.</tp:taxon-name-part> <tp:taxon-name-part taxon-name-part-type="species" reg="spectabilis">spectabilis</tp:taxon-name-part></tp:taxon-name></italic> arise on the posterior part of the peristomium or in the junction between the peristomium and first chaetiger, with the first branchia arising on the first chaetiger. In <italic><tp:taxon-name><tp:taxon-name-part taxon-name-part-type="genus" reg="Aphelochaeta">A.</tp:taxon-name-part> <tp:taxon-name-part taxon-name-part-type="species" reg="falklandica">falklandica</tp:taxon-name-part></tp:taxon-name></italic> sp. nov. the dorsal tentacle also arises in the junction between the first chaetiger and peristomium but the first branchia arises ventral to the dorsal tentacle and in the junction between the first chaetiger and the peristomium. <italic><tp:taxon-name><tp:taxon-name-part taxon-name-part-type="genus" reg="Aphelochaeta">Aphelochaeta</tp:taxon-name-part> <tp:taxon-name-part taxon-name-part-type="species" reg="falklandica">falklandica</tp:taxon-name-part></tp:taxon-name></italic> sp. nov. has a ventral groove running from the mid to posterior thoracic region of the body. <italic><tp:taxon-name><tp:taxon-name-part taxon-name-part-type="genus" reg="Aphelochaeta">Aphelochaeta</tp:taxon-name-part> <tp:taxon-name-part taxon-name-part-type="species" reg="spectabilis">spectabilis</tp:taxon-name-part></tp:taxon-name></italic> does not have a ventral groove. In <italic><tp:taxon-name><tp:taxon-name-part taxon-name-part-type="genus" reg="Aphelochaeta">A.</tp:taxon-name-part> <tp:taxon-name-part taxon-name-part-type="species" reg="spectabilis">spectabilis</tp:taxon-name-part></tp:taxon-name></italic> thedevelopment and shape of the posterior chaetigers and pygidial region is fusiform and well developed with a simple pygidium with a rounded lobe, whereas in <italic><tp:taxon-name><tp:taxon-name-part taxon-name-part-type="genus" reg="Aphelochaeta">A.</tp:taxon-name-part> <tp:taxon-name-part taxon-name-part-type="species" reg="falklandica">falklandica</tp:taxon-name-part></tp:taxon-name></italic> sp. nov. this region is not as fusiform and the pygidium has an extended blunt ventral lobe. The staining pattern for <italic><tp:taxon-name><tp:taxon-name-part taxon-name-part-type="genus" reg="Aphelochaeta">A.</tp:taxon-name-part> <tp:taxon-name-part taxon-name-part-type="species" reg="spectabilis">spectabilis</tp:taxon-name-part></tp:taxon-name></italic> differs from <italic><tp:taxon-name><tp:taxon-name-part taxon-name-part-type="genus" reg="Aphelochaeta">A.</tp:taxon-name-part> <tp:taxon-name-part taxon-name-part-type="species" reg="falklandica">falklandica</tp:taxon-name-part></tp:taxon-name></italic>, being more developed occurring dorsally on the peristomium, there is a distinct patch posterior of the mouth and the first chaetiger. These patches are missing from <italic><tp:taxon-name><tp:taxon-name-part taxon-name-part-type="genus" reg="Aphelochaeta">A.</tp:taxon-name-part> <tp:taxon-name-part taxon-name-part-type="species" reg="falklandica">falklandica</tp:taxon-name-part></tp:taxon-name></italic> sp. nov., but this species has patches on the lateral parts of the peristomium, there is a small band ventrally on the prostomium.</p><p>The shape of the prostomium in <italic><tp:taxon-name><tp:taxon-name-part taxon-name-part-type="genus" reg="Aphelochaeta">A.</tp:taxon-name-part> <tp:taxon-name-part taxon-name-part-type="species" reg="palmeri">palmeri</tp:taxon-name-part></tp:taxon-name></italic> is pear-shaped, slightly indented at its junction with the peristomium; the prostomium in <italic><tp:taxon-name><tp:taxon-name-part taxon-name-part-type="genus" reg="Aphelochaeta">A.</tp:taxon-name-part> <tp:taxon-name-part taxon-name-part-type="species" reg="falklandica">falklandica</tp:taxon-name-part></tp:taxon-name></italic> sp. nov. is conical and with a blunt rounded tip. The dorsal crest in <italic><tp:taxon-name><tp:taxon-name-part taxon-name-part-type="genus" reg="Aphelochaeta">A.</tp:taxon-name-part> <tp:taxon-name-part taxon-name-part-type="species" reg="falklandica">falklandica</tp:taxon-name-part></tp:taxon-name></italic> is not always well developed and may extend only as far as the second annulation whereas the dorsal crest in <italic><tp:taxon-name><tp:taxon-name-part taxon-name-part-type="genus" reg="Aphelochaeta">A.</tp:taxon-name-part> <tp:taxon-name-part taxon-name-part-type="species" reg="palmeri">palmeri</tp:taxon-name-part></tp:taxon-name></italic> is usually well developed extending to the end of the peristomium. <tp:taxon-name><tp:taxon-name-part taxon-name-part-type="genus" reg="Aphelochaeta">Aphelochaeta</tp:taxon-name-part></tp:taxon-name><italic><tp:taxon-name><tp:taxon-name-part taxon-name-part-type="genus" reg="Aphelochaeta"/><tp:taxon-name-part taxon-name-part-type="species" reg="palmeri">palmeri</tp:taxon-name-part></tp:taxon-name></italic> has a well-developed posterior region with a fusiform shape and a blunt lobed pygidium. In <italic><tp:taxon-name><tp:taxon-name-part taxon-name-part-type="genus" reg="Aphelochaeta">A.</tp:taxon-name-part> <tp:taxon-name-part taxon-name-part-type="species" reg="falklandica">falklandica</tp:taxon-name-part></tp:taxon-name></italic> sp. nov. this region is not so well developed and expanded. The staining pattern differs in that there are distinct bands ventrally in the prostomium and a large patch laterally on each side of the peristomium in <italic><tp:taxon-name><tp:taxon-name-part taxon-name-part-type="genus" reg="Aphelochaeta">A.</tp:taxon-name-part> <tp:taxon-name-part taxon-name-part-type="species" reg="falklandica">falklandica</tp:taxon-name-part></tp:taxon-name></italic> sp. nov. which are absent in <italic><tp:taxon-name><tp:taxon-name-part taxon-name-part-type="genus" reg="Aphelochaeta">A.</tp:taxon-name-part> <tp:taxon-name-part taxon-name-part-type="species" reg="palmeri">palmeri</tp:taxon-name-part></tp:taxon-name></italic>.</p><p><italic><tp:taxon-name><tp:taxon-name-part taxon-name-part-type="genus" reg="Aphelochaeta">Aphelochaeta</tp:taxon-name-part> <tp:taxon-name-part taxon-name-part-type="species" reg="falklandica">falklandica</tp:taxon-name-part></tp:taxon-name></italic> sp. nov. can be distinguished from the <italic><tp:taxon-name><tp:taxon-name-part taxon-name-part-type="genus" reg="Aphelochaeta">A.</tp:taxon-name-part> <tp:taxon-name-part taxon-name-part-type="species" reg="malefica">malefica</tp:taxon-name-part></tp:taxon-name></italic> Elias &amp; Rivero, 2009 by the arrangement of the dorsal tentacles, third annulation of the peristomium and MGSP. The shape of the body suggests similarities with <italic><tp:taxon-name><tp:taxon-name-part taxon-name-part-type="genus" reg="Aphelochaeta">A.</tp:taxon-name-part> <tp:taxon-name-part taxon-name-part-type="species" reg="williamsae">williamsae</tp:taxon-name-part></tp:taxon-name></italic> Blake, 1996 from California but <italic><tp:taxon-name><tp:taxon-name-part taxon-name-part-type="genus" reg="Aphelochaeta">A.</tp:taxon-name-part> <tp:taxon-name-part taxon-name-part-type="species" reg="falklandica">falklandica</tp:taxon-name-part></tp:taxon-name></italic> sp. nov. differs in MGSP which have banding extending laterally while in <italic><tp:taxon-name><tp:taxon-name-part taxon-name-part-type="genus" reg="Aphelochaeta">A.</tp:taxon-name-part> <tp:taxon-name-part taxon-name-part-type="species" reg="williamsae">williamsae</tp:taxon-name-part></tp:taxon-name></italic> they do not. <italic><tp:taxon-name><tp:taxon-name-part taxon-name-part-type="genus" reg="Aphelochaeta">Aphelochaeta</tp:taxon-name-part> <tp:taxon-name-part taxon-name-part-type="species" reg="falklandica">falklandica</tp:taxon-name-part></tp:taxon-name></italic> sp. nov. differs from the other Californian species in that the dorsal thorax is flattened and ventrally more rounded, whereas most of <xref ref-type="bibr" rid="B8">Blake’s (1996)</xref> species are dorsal-ventrally rounded or have a rounded (hump-backed) dorsal thoracic shape. Table <xref ref-type="table" rid="T3">3</xref> gives the comparison of <italic><tp:taxon-name><tp:taxon-name-part taxon-name-part-type="genus" reg="Aphelochaeta">Aphelochaeta</tp:taxon-name-part></tp:taxon-name></italic> species that might be found in the Falkland Islands region.</p></tp:treatment-sec><tp:treatment-sec sec-type="etymology" id="SECID0E1LCK"><title>Etymology.</title><p>This species is named after the Falkland Islands where it was discovered.</p></tp:treatment-sec><tp:treatment-sec sec-type="distribution" id="SECID0E6LCK"><title>Distribution.</title><p>Recorded from the NW Falkland Islands at depths of 400–500 m</p></tp:treatment-sec><tp:treatment-sec><!--Section generated to contain objects referenced in tp:taxon-treatment.--><table-wrap id="T3" position="float" orientation="portrait"><label>Table 3.</label><caption><p>Table comparing species of <italic><tp:taxon-name><tp:taxon-name-part taxon-name-part-type="genus" reg="Aphelochaeta">Aphelochaeta</tp:taxon-name-part></tp:taxon-name></italic> likely to be found in the Falkland Islands region.</p></caption><table id="TID0EFABK" rules="all"><tbody><tr><th rowspan="1" colspan="1">Species</th><th rowspan="1" colspan="1">Prostomium shape</th><th rowspan="1" colspan="1">DT – 1<sup>st</sup> Br position</th><th rowspan="1" colspan="1">Dorsal crest (DC)</th><th rowspan="1" colspan="1">Anterior body shape</th><th rowspan="1" colspan="1">Ventral groove</th><th rowspan="1" colspan="1">MGS</th></tr><tr><td rowspan="1" colspan="1">
                      <bold><italic><tp:taxon-name><tp:taxon-name-part taxon-name-part-type="genus" reg="Aphelochaeta">A.</tp:taxon-name-part> <tp:taxon-name-part taxon-name-part-type="species" reg="longisetosa">longisetosa</tp:taxon-name-part></tp:taxon-name></italic></bold>
                    </td><td rowspan="1" colspan="1">Conical with rounded blunt tip</td><td rowspan="1" colspan="1">DT situated laterally on distal edge of Per; 1<sup>st</sup> Br lateral to DT</td><td rowspan="1" colspan="1">Present on Per area but weakly developed</td><td rowspan="1" colspan="1">Widens gradually but then remains same width down to pygidial area; dorsally flat</td><td rowspan="1" colspan="1">From mid- thorax extending down abdominal section</td><td rowspan="1" colspan="1">No staining pattern observed</td></tr><tr><td rowspan="1" colspan="1">
                      <bold><tp:taxon-name><tp:taxon-name-part taxon-name-part-type="genus" reg="Aphelochaeta">A.</tp:taxon-name-part> <tp:taxon-name-part taxon-name-part-type="uncertainty-rank">cf.</tp:taxon-name-part> <tp:taxon-name-part taxon-name-part-type="species" reg="longisetosa">longisetosa</tp:taxon-name-part></tp:taxon-name></bold>
                    </td><td rowspan="1" colspan="1">Conical with a blunt- pointed tip</td><td rowspan="1" colspan="1">DT separated, situated laterally on distal edge of Peri; 1<sup>st</sup> Br lateral and distal to DT</td><td rowspan="1" colspan="1">Present on Per area</td><td rowspan="1" colspan="1">Widens gradual in thoracic region then narrows slightly near junction with abdominal region; dorsally humped</td><td rowspan="1" colspan="1">From mid- thorax extending down abdominal section</td><td rowspan="1" colspan="1">Band or spot on ventral prostomial region extending into mouth, diffuse staining on sides of peristomium, distinct partial bands ventrally on thoracic chaetigers</td></tr><tr><td rowspan="1" colspan="1">
                      <bold><italic><tp:taxon-name><tp:taxon-name-part taxon-name-part-type="genus" reg="Aphelochaeta">A.</tp:taxon-name-part> <tp:taxon-name-part taxon-name-part-type="species" reg="falklandica">falklandica</tp:taxon-name-part></tp:taxon-name></italic> sp. nov.</bold>
                    </td><td rowspan="1" colspan="1">Prostomium wide, conical with rounded or ‘stumpy’ point</td><td rowspan="1" colspan="1">DT situated on distal edge of Per, 1<sup>st</sup> Br lateral or slight posterior.</td><td rowspan="1" colspan="1">Present but better developed on proximal part of Per</td><td rowspan="1" colspan="1">Body widening gradually in thorax then narrowing at junction with abdomen; dorsally flattened; dorsally flat</td><td rowspan="1" colspan="1">From mid to posterior thoracic chaetigers down body</td><td rowspan="1" colspan="1">Band ventral under the prostomium extending into the mouth, stain on the lateral part of the peristomium near to the junction with the first chaetiger, narrow bands along lateral and ventral edges of thoracic chaetigers</td></tr><tr><td rowspan="1" colspan="1">
                      <bold><italic><tp:taxon-name><tp:taxon-name-part taxon-name-part-type="genus" reg="Aphelochaeta">A.</tp:taxon-name-part> <tp:taxon-name-part taxon-name-part-type="species" reg="palmeri">palmeri</tp:taxon-name-part></tp:taxon-name></italic></bold>
                    </td><td rowspan="1" colspan="1">Blunt pointed with slight indentations at junction with Per</td><td rowspan="1" colspan="1">DT arise from junction of Per andCh1; 1<sup>st</sup> Br lateral and close to DT</td><td rowspan="1" colspan="1">Present, well developed extending over all Per</td><td rowspan="1" colspan="1">Gradually widening but not narrowing appreciably in anterior part of body</td><td rowspan="1" colspan="1">Shallow along entire body</td><td rowspan="1" colspan="1">Only weakly/diffuse stain on Per, distinct segmental bands which continue down whole body in some specimens</td></tr><tr><td rowspan="1" colspan="1">
                      <bold><italic><tp:taxon-name><tp:taxon-name-part taxon-name-part-type="genus" reg="Aphelochaeta">A.</tp:taxon-name-part> <tp:taxon-name-part taxon-name-part-type="species" reg="malefica">malefica</tp:taxon-name-part></tp:taxon-name></italic></bold>
                    </td><td rowspan="1" colspan="1">Prostomium pointed, triangular</td><td rowspan="1" colspan="1">DT arise from junction of Per with Ch1; 1<sup>st</sup> Br lateral or slightly anterior to DT arising from junction.</td><td rowspan="1" colspan="1">Present, well developed over the distal part of Per</td><td rowspan="1" colspan="1">Body not widening appreciably</td><td rowspan="1" colspan="1">Absent</td><td rowspan="1" colspan="1">No obvious patterns, diffuse staining on prostomium and peristomial region</td></tr></tbody></table><table-wrap-foot><fn><p>Key: Ch1= chaetiger 1; DT = dorsal tentacles; Per = peristomium; 1<sup>st</sup> Br. = first branchia; MGS = methyl green stain.</p></fn></table-wrap-foot></table-wrap></tp:treatment-sec><ref-list><ref id="B27"><mixed-citation xmlns:xlink="http://www.w3.org/1999/xlink" xlink:type="simple"><person-group><name name-style="western"><surname>Hartmann-Schröder</surname><given-names>G</given-names></name></person-group> (<year>1965</year>) Zur Kenntnis des Sublitorals der chilenischen Küste unter besonderer Berücksichtigung der Polychaeten und Ostracoden: mit Bemerkungen über den Einfluß sauerstoffarmer Strömungen auf die Besiedlung von marinen Sedimenten. Zoologisches Staatsinstitut und Zoologisches Museum.</mixed-citation></ref><ref id="B8"><mixed-citation xmlns:xlink="http://www.w3.org/1999/xlink" xlink:type="simple"><person-group><name name-style="western"><surname>Blake</surname><given-names>JA</given-names></name></person-group> (<year>1996</year>) <article-title>Family <tp:taxon-name><tp:taxon-name-part taxon-name-part-type="family">Apistobranchidae</tp:taxon-name-part></tp:taxon-name> Mesnil and Caullery, 1898.</article-title> In: <person-group><name name-style="western"><surname>Blake</surname><given-names>JA</given-names></name><name name-style="western"><surname>Hilbig</surname><given-names>B</given-names></name><name name-style="western"><surname>Scott</surname><given-names>PH</given-names></name></person-group> (<role>Eds</role>) <issue-title>Taxonomic Atlas of the Benthic Fauna of the Santa Maria Basin and Western Santa Barbara Channel. 6 – The Annelida Part 3. Polychaeta: Orbiniidae to Cossuridae. Santa Barbara Museum of Natural History.</issue-title><source>Santa Barbara</source><volume>6</volume>: <fpage>71</fpage>–<lpage>79</lpage>.</mixed-citation></ref></ref-list></tp:taxon-treatment>
