# Supplementary material for: Biodiversity data and new species descriptions of polychaetes from offshore waters of the Falkland Islands, an area undergoing hydrocarbon exploration
Source: Zookeys. 2020 Jun 3;938:1–86. doi: 10.3897/zookeys.938.49349 (PMC7286948; doi:10.3897/zookeys.938.49349)
Supplement: XML Treatment for Dodecaceria saeria [file zookeys.938.49349-treatment8.xml]

<!DOCTYPE tp:taxon-treatment
  PUBLIC "-//TaxonX//DTD Taxonomic Treatment Publishing DTD v0 20100105//EN" "tax-treatment-NSO.dtd">
<tp:taxon-treatment xmlns:tp="http://www.plazi.org/taxpub"><tp:treatment-meta><kwd-group><label>Taxon classification</label><kwd><named-content xmlns:xlink="http://www.w3.org/1999/xlink" content-type="kingdom">Animalia</named-content></kwd><kwd><named-content xmlns:xlink="http://www.w3.org/1999/xlink" content-type="order">Phyllodocida</named-content></kwd><kwd><named-content xmlns:xlink="http://www.w3.org/1999/xlink" content-type="family">Polynoidae</named-content></kwd></kwd-group><mixed-citation publication-type="journal"><person-group><name><surname>Neal</surname><given-names>Lenka</given-names></name><name><surname>Paterson</surname><given-names>Gordon L. J.</given-names></name><name><surname>Blockley</surname><given-names>David</given-names></name><name><surname>Scott</surname><given-names>Ben</given-names></name><name><surname>Sherlock</surname><given-names>Emma</given-names></name><name><surname>Huque</surname><given-names>Cate</given-names></name><name><surname>Glover</surname><given-names>Adrian G.</given-names></name></person-group><article-title>Biodiversity data and new species descriptions of polychaetes from offshore waters of the Falkland Islands, an area undergoing hydrocarbon exploration</article-title><source>Zookeys</source><day>03</day><month>6</month><year>2020</year><volume>938</volume><fpage>1</fpage><lpage>86</lpage><pub-id pub-id-type="doi">10.3897/zookeys.938.49349</pub-id></mixed-citation></tp:treatment-meta><tp:nomenclature><tp:taxon-name><object-id xmlns:xlink="http://www.w3.org/1999/xlink" content-type="arpha" xlink:type="simple">73C92185-12A7-54AC-AFA0-89EC218B410E</object-id>
              <tp:taxon-name-part taxon-name-part-type="genus" reg="Dodecaceria">Dodecaceria</tp:taxon-name-part>
              <tp:taxon-name-part taxon-name-part-type="species" reg="saeria">saeria</tp:taxon-name-part>
              <object-id xmlns:xlink="http://www.w3.org/1999/xlink" content-type="zoobank" xlink:type="simple">http://zoobank.org/2B2358A7-ACF7-437A-90BA-B27DB038E436</object-id>
            </tp:taxon-name><tp:taxon-authority>Paterson &amp; Neal</tp:taxon-authority><tp:taxon-status xmlns:xlink="http://www.w3.org/1999/xlink" xlink:type="simple">sp. nov.</tp:taxon-status><xref ref-type="fig" rid="F25">Figures 25</xref><xref ref-type="fig" rid="F26">, </xref><xref ref-type="fig" rid="F27">, 27</xref></tp:nomenclature><tp:treatment-sec sec-type="material" id="SECID0EZNCK"><title>Material.</title><p><bold><italic>Holotype</italic></bold>: Sample T5MFB, 610 m, <named-content xmlns:xlink="http://www.w3.org/1999/xlink" content-type="dwc:verbatimCoordinates" xlink:type="simple"><named-content content-type="geo-json" specific-use="{&#34;type&#34;:&#34;Point&#34;,&#34;coordinates&#34;:[-59.067642,-53.028677]}" id="NCID0EHOCK" xlink:type="simple">-53.028677, -59.067642</named-content></named-content>, coll. 02/02/2009, ind. 1, NHM.2018.23622. <bold><italic>Paratypes</italic></bold>: Sample 55MFB, 449 m, <named-content xmlns:xlink="http://www.w3.org/1999/xlink" content-type="dwc:verbatimCoordinates" xlink:type="simple"><named-content content-type="geo-json" specific-use="{&#34;type&#34;:&#34;Point&#34;,&#34;coordinates&#34;:[-59.064154,-49.245260]}" id="NCID0ESOCK" xlink:type="simple">-49.24526, -59.064154</named-content></named-content>, coll. 18/03/2012, ind. 1, NHM.2018.25370. Sample 3MFC, 464 m, <named-content xmlns:xlink="http://www.w3.org/1999/xlink" content-type="dwc:verbatimCoordinates" xlink:type="simple"><named-content content-type="geo-json" specific-use="{&#34;type&#34;:&#34;Point&#34;,&#34;coordinates&#34;:[-59.114021,-49.232681]}" id="NCID0E1OCK" xlink:type="simple">-49.232681, -59.114021</named-content></named-content>, coll. 16/04/2012, ind. 1, NHM.2018.25371.</p></tp:treatment-sec><tp:treatment-sec sec-type="description" id="SECID0E6OCK"><title>Description.</title><p>Holotype NHM.2018.23622, anterior body brown in colour becoming lighter down body; cylindrical or slightly dorso-ventrally flattened indistal segments around pygidium in particular; paratype NHM.2018.25371, 16 mm in length with 90 segments. Ventral groove present in abdominal segments (Fig. <xref ref-type="fig" rid="F25">25c</xref>).</p><fig id="F25" position="float" orientation="portrait"><object-id xmlns:xlink="http://www.w3.org/1999/xlink" content-type="doi" xlink:type="simple">10.3897/zookeys.938.49349.figure25</object-id><object-id xmlns:xlink="http://www.w3.org/1999/xlink" content-type="arpha" xlink:type="simple">406BA2D3-3362-580A-A6E6-A360081929A8</object-id><label>Figure 25.</label><caption><p><italic><tp:taxon-name><tp:taxon-name-part taxon-name-part-type="genus" reg="Dodecaceria">Dodecaceria</tp:taxon-name-part> <tp:taxon-name-part taxon-name-part-type="species" reg="saeria">saeria</tp:taxon-name-part></tp:taxon-name></italic> sp. nov. (holotype NHM.2018.23622) <bold>a</bold> general views of anterior and posterior ends of worm <bold>b</bold> close-up of anterior <bold>c</bold> pygidium <bold>d</bold> chaetae of mid-body chaetiger <bold>e</bold> tube.</p></caption><graphic xmlns:xlink="http://www.w3.org/1999/xlink" xlink:href="zookeys-938-001-g025.jpg" position="float" orientation="portrait" xlink:type="simple" id="oo_417703.jpg"><uri content-type="original_file" xlink:type="simple">https://binary.pensoft.net/fig/417703</uri></graphic></fig><p>Prostomium trapezoid with a narrow slightly rounded free edge. Peristomium short. Dorsal tentacles arising laterally, long and club-shaped, first pair of branchiae arise dorsal to dorsal tentacles. Two or three pairs branchiae, 2<sup>nd</sup> pair smaller than first, approximately half to two-thirds the length, 3<sup>rd</sup> pair same length as 2<sup>nd</sup> pair (Figs <xref ref-type="fig" rid="F25">25a, b</xref>; <xref ref-type="fig" rid="F26">26a</xref>).</p><fig id="F26" position="float" orientation="portrait"><object-id xmlns:xlink="http://www.w3.org/1999/xlink" content-type="doi" xlink:type="simple">10.3897/zookeys.938.49349.figure26</object-id><object-id xmlns:xlink="http://www.w3.org/1999/xlink" content-type="arpha" xlink:type="simple">023D5C55-714F-57B4-A6CC-FB89A01B441A</object-id><label>Figure. 26.</label><caption><p><italic><tp:taxon-name><tp:taxon-name-part taxon-name-part-type="genus" reg="Dodecaceria">Dodecaceria</tp:taxon-name-part> <tp:taxon-name-part taxon-name-part-type="species" reg="saeria">saeria</tp:taxon-name-part></tp:taxon-name></italic> sp. nov. <bold>a</bold> dorso-lateral view of anterior end <bold>b</bold> pygidium and distal segments.</p></caption><graphic xmlns:xlink="http://www.w3.org/1999/xlink" xlink:href="zookeys-938-001-g026.jpg" position="float" orientation="portrait" xlink:type="simple" id="oo_417704.jpg"><uri content-type="original_file" xlink:type="simple">https://binary.pensoft.net/fig/417704</uri></graphic></fig><p>No achaetous segment, chaetigerous segments start after peristomium. Anterior chaetigers with simple capillaries, five in notopodia and four in neuropodia. Spines beginning on chaetiger 22–29; podia with mix of capillaries and spines, up to six spines and four to five capillaries, becoming 8–13 spines in fascicules of distal chaetigers. Spines with excavated tips, smooth edges. Chaetigers of pygidial area with only capillaries.</p><p>Posterior chaetigers flattened, slightly widened laterally and slightly excavated ventrally, pygidium ventral with large rounded lobe dorsally (Figs <xref ref-type="fig" rid="F25">25c</xref>; <xref ref-type="fig" rid="F26">26b</xref>).</p><p>Tube blind-ended, hard, calcareous with mineral inclusions; surface smooth (Fig. <xref ref-type="fig" rid="F25">25e</xref>).</p></tp:treatment-sec><tp:treatment-sec sec-type="remarks" id="SECID0EISCK"><title>Remarks.</title><p>Seven species of <italic><tp:taxon-name><tp:taxon-name-part taxon-name-part-type="genus" reg="Dodecaceria">Dodecaceria</tp:taxon-name-part></tp:taxon-name></italic> have been recorded in the region (see Table <xref ref-type="table" rid="T4">4</xref> and Fig. <xref ref-type="fig" rid="F27">27</xref>). Three species also have two or three pairs of branchiae: <italic><tp:taxon-name><tp:taxon-name-part taxon-name-part-type="genus" reg="Dodecaceria">D.</tp:taxon-name-part> <tp:taxon-name-part taxon-name-part-type="species" reg="gallardoi">gallardoi</tp:taxon-name-part></tp:taxon-name></italic> Carrasco, 1977b from Chile, <italic><tp:taxon-name><tp:taxon-name-part taxon-name-part-type="genus" reg="Dodecaceria">D.</tp:taxon-name-part> <tp:taxon-name-part taxon-name-part-type="species" reg="laddi">laddi</tp:taxon-name-part></tp:taxon-name></italic> Hartman, 1954 from the Marshall Islands, and <italic><tp:taxon-name><tp:taxon-name-part taxon-name-part-type="genus" reg="Dodecaceria">D.</tp:taxon-name-part> <tp:taxon-name-part taxon-name-part-type="species" reg="laddi">laddi</tp:taxon-name-part> <tp:taxon-name-part taxon-name-part-type="subspecies" reg="oculata">oculata</tp:taxon-name-part></tp:taxon-name></italic> Hartmann-Schröder, 1962 from Peru. <italic><tp:taxon-name><tp:taxon-name-part taxon-name-part-type="genus" reg="Dodecaceria">Dodecaceria</tp:taxon-name-part> <tp:taxon-name-part taxon-name-part-type="species" reg="saeria">saeria</tp:taxon-name-part></tp:taxon-name></italic> sp. nov. appears to differ from these species in the shape of the spoon-like spines (Fig. <xref ref-type="fig" rid="F22">22</xref>) and in the position where these spines first arise, chaetiger 22 to 29 as compared with much earlier in the three other species.</p><table-wrap id="T4" position="float" orientation="portrait"><label>Table 4.</label><caption><p>Comparison of <italic><tp:taxon-name><tp:taxon-name-part taxon-name-part-type="genus" reg="Dodecaceria">Dodecaceria</tp:taxon-name-part></tp:taxon-name></italic> species in the region and those with similar characters to the Falkland Island species.</p></caption><table id="TID0ECQBK" rules="all"><tbody><tr><th rowspan="1" colspan="1">Species</th><th rowspan="1" colspan="1">Branchial pairs</th><th rowspan="1" colspan="1">No. of branchial pairs in 1<sup>st</sup> branchial position</th><th rowspan="1" colspan="1">Branchiae monomorphic or dimorphic</th><th rowspan="1" colspan="1">Insertion of palps</th><th rowspan="1" colspan="1">Spines appearance</th></tr><tr><td rowspan="1" colspan="1">
                      <bold><italic><tp:taxon-name><tp:taxon-name-part taxon-name-part-type="genus" reg="Dodecaceria">D.</tp:taxon-name-part> <tp:taxon-name-part taxon-name-part-type="species" reg="choromytilicola">choromytilicola</tp:taxon-name-part></tp:taxon-name></italic></bold>
                    </td><td rowspan="1" colspan="1">13</td><td rowspan="1" colspan="1">2</td><td rowspan="1" colspan="1">Dimorphic</td><td rowspan="1" colspan="1">Lateral</td><td rowspan="1" colspan="1">Ch11</td></tr><tr><td rowspan="1" colspan="1">
                      <bold><italic><tp:taxon-name><tp:taxon-name-part taxon-name-part-type="genus" reg="Dodecaceria">D.</tp:taxon-name-part> <tp:taxon-name-part taxon-name-part-type="species" reg="fistulicola">fistulicola</tp:taxon-name-part></tp:taxon-name></italic></bold>
                    </td><td rowspan="1" colspan="1">5–7</td><td rowspan="1" colspan="1">1</td><td rowspan="1" colspan="1">Dimorphic</td><td rowspan="1" colspan="1">Lateral</td><td rowspan="1" colspan="1">No Ch 11–14 Ne Ch 9–12</td></tr><tr><td rowspan="1" colspan="1">
                      <bold><italic><tp:taxon-name><tp:taxon-name-part taxon-name-part-type="genus" reg="Dodecaceria">D.</tp:taxon-name-part> <tp:taxon-name-part taxon-name-part-type="species" reg="gallardoi">gallardoi</tp:taxon-name-part></tp:taxon-name></italic></bold>
                    </td><td rowspan="1" colspan="1">3</td><td rowspan="1" colspan="1">2</td><td rowspan="1" colspan="1">Monomorphic</td><td rowspan="1" colspan="1">Lateral</td><td rowspan="1" colspan="1">Ch6</td></tr><tr><td rowspan="1" colspan="1">
                      <bold><italic><tp:taxon-name><tp:taxon-name-part taxon-name-part-type="genus" reg="Dodecaceria">D.</tp:taxon-name-part> <tp:taxon-name-part taxon-name-part-type="species" reg="meridiana">meridiana</tp:taxon-name-part></tp:taxon-name></italic></bold>
                    </td><td rowspan="1" colspan="1">7–18</td><td rowspan="1" colspan="1">1</td><td rowspan="1" colspan="1">Dimorphic</td><td rowspan="1" colspan="1">Lateral</td><td rowspan="1" colspan="1">Ch8</td></tr><tr><td rowspan="1" colspan="1">
                      <bold><italic><tp:taxon-name><tp:taxon-name-part taxon-name-part-type="genus" reg="Dodecaceria">D.</tp:taxon-name-part> <tp:taxon-name-part taxon-name-part-type="species" reg="multifiligera">multifiligera</tp:taxon-name-part></tp:taxon-name></italic></bold>
                    </td><td rowspan="1" colspan="1">22</td><td rowspan="1" colspan="1">1</td><td rowspan="1" colspan="1">Monomorphic</td><td rowspan="1" colspan="1">Dorsal</td><td rowspan="1" colspan="1">Ch6</td></tr><tr><td rowspan="1" colspan="1">
                      <bold><italic><tp:taxon-name><tp:taxon-name-part taxon-name-part-type="genus" reg="Dodecaceria">D.</tp:taxon-name-part> <tp:taxon-name-part taxon-name-part-type="species" reg="opulens">opulens</tp:taxon-name-part></tp:taxon-name></italic></bold>
                    </td><td rowspan="1" colspan="1">7–14</td><td rowspan="1" colspan="1">2</td><td rowspan="1" colspan="1">Dimorphic</td><td rowspan="1" colspan="1">Lateral</td><td rowspan="1" colspan="1">Ch8</td></tr><tr><td rowspan="1" colspan="1">
                      <bold><italic><tp:taxon-name><tp:taxon-name-part taxon-name-part-type="genus" reg="Dodecaceria">D.</tp:taxon-name-part> <tp:taxon-name-part taxon-name-part-type="species" reg="laddi">laddi</tp:taxon-name-part> <tp:taxon-name-part taxon-name-part-type="subspecies" reg="oculata">oculata</tp:taxon-name-part></tp:taxon-name></italic></bold>
                    </td><td rowspan="1" colspan="1">2</td><td rowspan="1" colspan="1">?</td><td rowspan="1" colspan="1">?</td><td rowspan="1" colspan="1">?</td><td rowspan="1" colspan="1">Ch3–8</td></tr><tr><td rowspan="1" colspan="1">
                      <bold><italic><tp:taxon-name><tp:taxon-name-part taxon-name-part-type="genus" reg="Dodecaceria">D.</tp:taxon-name-part> <tp:taxon-name-part taxon-name-part-type="species" reg="saeria">saeria</tp:taxon-name-part></tp:taxon-name> sp. nov.</italic></bold>
                    </td><td rowspan="1" colspan="1">2–3</td><td rowspan="1" colspan="1">1</td><td rowspan="1" colspan="1">Dimorphic</td><td rowspan="1" colspan="1">Lateral</td><td rowspan="1" colspan="1">Ch22–29</td></tr></tbody></table><table-wrap-foot><fn><p>Key: Ch = chaetiger, Ne-neuropodia; No-notopodia.</p></fn></table-wrap-foot></table-wrap><fig id="F27" position="float" orientation="portrait"><object-id xmlns:xlink="http://www.w3.org/1999/xlink" content-type="doi" xlink:type="simple">10.3897/zookeys.938.49349.figure27</object-id><object-id xmlns:xlink="http://www.w3.org/1999/xlink" content-type="arpha" xlink:type="simple">8ECB835E-5F2F-59D6-BA1E-88D198A5C5E8</object-id><label>Figure 27.</label><caption><p>Comparison of spines of <italic><tp:taxon-name><tp:taxon-name-part taxon-name-part-type="genus" reg="Dodecaceria">Dodecaceria</tp:taxon-name-part></tp:taxon-name></italic> species recorded from the region <bold>a</bold><italic><tp:taxon-name><tp:taxon-name-part taxon-name-part-type="genus" reg="Dodecaceria">D.</tp:taxon-name-part> <tp:taxon-name-part taxon-name-part-type="species" reg="gallardoi">gallardoi</tp:taxon-name-part></tp:taxon-name></italic> Carrasco, 1977 <bold>b</bold><italic><tp:taxon-name><tp:taxon-name-part taxon-name-part-type="genus" reg="Dodecaceria">D.</tp:taxon-name-part> <tp:taxon-name-part taxon-name-part-type="species" reg="choromytilicola">choromytilicola</tp:taxon-name-part></tp:taxon-name></italic> Carrasco, 1977; <italic><tp:taxon-name><tp:taxon-name-part taxon-name-part-type="genus" reg="Dodecaceria">D.</tp:taxon-name-part> <tp:taxon-name-part taxon-name-part-type="species" reg="fistulicola">fistulicola</tp:taxon-name-part></tp:taxon-name></italic> Ehlers, 1901 <bold>d</bold><italic><tp:taxon-name><tp:taxon-name-part taxon-name-part-type="genus" reg="Dodecaceria">D.</tp:taxon-name-part> <tp:taxon-name-part taxon-name-part-type="species" reg="multifiligera">multifiligera</tp:taxon-name-part></tp:taxon-name></italic> Hartmann-Schröder, 1962 <bold>e</bold><italic><tp:taxon-name><tp:taxon-name-part taxon-name-part-type="genus" reg="Dodecaceria">D.</tp:taxon-name-part> <tp:taxon-name-part taxon-name-part-type="species" reg="laddi">laddi</tp:taxon-name-part> <tp:taxon-name-part taxon-name-part-type="subspecies" reg="oculata">oculata</tp:taxon-name-part></tp:taxon-name></italic> Hartmann-Schröder, 1962 <bold>f</bold><italic><tp:taxon-name><tp:taxon-name-part taxon-name-part-type="genus" reg="Dodecaceria">D.</tp:taxon-name-part> <tp:taxon-name-part taxon-name-part-type="species" reg="meridiana">meridiana</tp:taxon-name-part></tp:taxon-name></italic> Elias &amp; Rivero, 2009 <bold>g</bold><italic><tp:taxon-name><tp:taxon-name-part taxon-name-part-type="genus" reg="Dodecaceria">D.</tp:taxon-name-part> <tp:taxon-name-part taxon-name-part-type="species" reg="saeria">saeria</tp:taxon-name-part></tp:taxon-name></italic> sp. nov.</p></caption><graphic xmlns:xlink="http://www.w3.org/1999/xlink" xlink:href="zookeys-938-001-g027.jpg" position="float" orientation="portrait" xlink:type="simple" id="oo_417705.jpg"><uri content-type="original_file" xlink:type="simple">https://binary.pensoft.net/fig/417705</uri></graphic></fig></tp:treatment-sec><tp:treatment-sec sec-type="etymology" id="SECID0EECDK"><title>Etymology.</title><p>This species is named after the South Atlantic Environmental Research institute (<abbrev xmlns:xlink="http://www.w3.org/1999/xlink" content-type="institute" xlink:title="South Atlantic Environmental Research Institute" id="ABBRID0EKCDK" xlink:type="simple">SAERI</abbrev>) which has done so much to support the taxonomic work included in this paper.</p></tp:treatment-sec><tp:treatment-sec sec-type="distribution" id="SECID0EPCDK"><title>Distribution.</title><p>This species has only been recorded from the Falkland Islands. <italic><tp:taxon-name><tp:taxon-name-part taxon-name-part-type="genus" reg="Dodecaceria">Dodecaceria</tp:taxon-name-part></tp:taxon-name></italic> species are more commonly associated with rock or shell burrowers. The log of the cruise states “Mostly black gravel up to 1.5cm diameter in sieve residue” which may account for the occurrence of this taxon in predominately soft sediment.</p></tp:treatment-sec><tp:treatment-sec><!--Section generated to contain objects referenced in tp:taxon-treatment.--><fig id="F22" position="float" orientation="portrait"><object-id xmlns:xlink="http://www.w3.org/1999/xlink" content-type="doi" xlink:type="simple">10.3897/zookeys.938.49349.figure22</object-id><object-id xmlns:xlink="http://www.w3.org/1999/xlink" content-type="arpha" xlink:type="simple">89BA5AA5-262D-55EB-8879-971B68ECA2E2</object-id><label>Figure 22.</label><caption><p><tp:taxon-name><tp:taxon-name-part taxon-name-part-type="genus" reg="Aphelochaeta">Aphelochaeta</tp:taxon-name-part> <tp:taxon-name-part taxon-name-part-type="uncertainty-rank">cf.</tp:taxon-name-part> <tp:taxon-name-part taxon-name-part-type="species" reg="longisetosa">longisetosa</tp:taxon-name-part></tp:taxon-name> Falkland Islands specimen – MGSP plate <bold>a</bold> ventrolateral view of anterior end <bold>b</bold> dorsal view of anterior end.</p></caption><graphic xmlns:xlink="http://www.w3.org/1999/xlink" xlink:href="zookeys-938-001-g022.jpg" position="float" orientation="portrait" xlink:type="simple" id="oo_417700.jpg"><uri content-type="original_file" xlink:type="simple">https://binary.pensoft.net/fig/417700</uri></graphic></fig></tp:treatment-sec></tp:taxon-treatment>
