# Supplementary material for: Biodiversity data and new species descriptions of polychaetes from offshore waters of the Falkland Islands, an area undergoing hydrocarbon exploration
Source: Zookeys. 2020 Jun 3;938:1–86. doi: 10.3897/zookeys.938.49349 (PMC7286948; doi:10.3897/zookeys.938.49349)
Supplement: Supplementary material 1 — Polychaete voucher specimens from East Falklands Basin, SW Atlantic accessed at NHM London [file zookeys-938-001-s001.xls]

## Sheet: Vocabularies
ISO 693-2	Language	CountryID	Country	Roles	YesNo	CC	Code	ThreatStatus	NativeStatus
abk	Abkhazian	AF	AFGHANISTAN	Originator	Yes	cc0	ICBN	Least Concern	Native
ace	Achinese	AX	ALAND ISLANDS	Content Provider	No	publicdomain	ICZN	Near Threatened	Introduced
ach	Acoli	AL	ALBANIA	Principal Investigator		by	ICNB	Vulnerable	Naturalised
ada	Adangme	DZ	ALGERIA	Editor		by-nc-sa	ICTV	Endangered	Invasive
ady	Adyghe	AS	AMERICAN SAMOA	Publisher		by-sa	BC	Critically Endangered	Managed
aar	Afar	AD	ANDORRA	Processor			ICNPC	Extinct in the Wild	Uncertain
afh	Afrihili	AO	ANGOLA	Custodian/Steward			BioCode	Extinct
afr	Afrikaans	AI	ANGUILLA	Author				Data Deficient
afa	Afro-Asiatic languages	AQ	ANTARCTICA	Metadata Provider				Not Evaluated
ain	Ainu	AG	ANTIGUA AND BARBUDA	Distributor
aka	Akan	AR	ARGENTINA	User
akk	Akkadian	AM	ARMENIA
alb	Albanian	AW	ARUBA
ale	Aleut	AU	AUSTRALIA
alg	Algonquian languages	AT	AUSTRIA
tut	Altaic languages	AZ	AZERBAIJAN
amh	Amharic	BS	BAHAMAS
anp	Angika	BH	BAHRAIN
apa	Apache languages	BD	BANGLADESH
ara	Arabic	BB	BARBADOS
arg	Aragonese	BY	BELARUS
arp	Arapaho	BE	BELGIUM
arw	Arawak	BZ	BELIZE
arm	Armenian	BJ	BENIN
rup	Aromanian	BM	BERMUDA
art	Artificial languages	BT	BHUTAN
asm	Assamese	BO	BOLIVIA
ast	Asturian	BA	BOSNIA AND HERZEGOVINA
ath	Athapascan languages	BW	BOTSWANA
aus	Australian languages	BV	BOUVET ISLAND
map	Austronesian languages	BR	BRAZIL
ava	Avaric	IO	BRITISH INDIAN OCEAN TERRITORY
ave	Avestan	BN	BRUNEI DARUSSALAM
awa	Awadhi	BG	BULGARIA
aym	Aymara	BF	BURKINA FASO
aze	Azerbaijani	BI	BURUNDI
ban	Balinese	KH	CAMBODIA
bat	Baltic languages	CM	CAMEROON
bal	Baluchi	CA	CANADA
bam	Bambara	CV	CAPE VERDE
bai	Bamileke languages	KY	CAYMAN ISLANDS
bad	Banda languages	CF	CENTRAL AFRICAN REPUBLIC
bnt	Bantu (Other)	TD	CHAD
bas	Basa	CL	CHILE
bak	Bashkir	CN	CHINA
baq	Basque	TW	CHINESE TAIPEI
btk	Batak languages	CX	CHRISTMAS ISLAND
bej	Beja	CC	COCOS (KEELING) ISLANDS
bel	Belarusian	CO	COLOMBIA
bem	Bemba	KM	COMOROS
ben	Bengali	CG	CONGO
ber	Berber languages	CD	CONGO, THE DEMOCRATIC REPUBLIC OF THE
bho	Bhojpuri	CK	COOK ISLANDS
bih	Bihari languages	CR	COSTA RICA
bik	Bikol	CI	COTE D'IVOIRE
bin	Bini	HR	CROATIA
bis	Bislama	CU	CUBA
byn	Blin	CY	CYPRUS
zbl	Blissymbols	CZ	CZECH REPUBLIC
nob	Bokmål, Norwegian	DK	DENMARK
bos	Bosnian	DJ	DJIBOUTI
bra	Braj	DM	DOMINICA
bre	Breton	DO	DOMINICAN REPUBLIC
bug	Buginese	EC	ECUADOR
bul	Bulgarian	EG	EGYPT
bua	Buriat	SV	EL SALVADOR
bur	Burmese	GQ	EQUATORIAL GUINEA
cad	Caddo	ER	ERITREA
cat	Catalan	EE	ESTONIA
cau	Caucasian languages	ET	ETHIOPIA
ceb	Cebuano	FK	FALKLAND ISLANDS (MALVINAS)
cel	Celtic languages	FO	FAROE ISLANDS
cai	Central American Indian languages	FJ	FIJI
khm	Central Khmer	FI	FINLAND
chg	Chagatai	FR	FRANCE
cmc	Chamic languages	GF	FRENCH GUIANA
cha	Chamorro	PF	FRENCH POLYNESIA
che	Chechen	TF	FRENCH SOUTHERN TERRITORIES
chr	Cherokee	GA	GABON
chy	Cheyenne	GM	GAMBIA
chb	Chibcha	GE	GEORGIA
nya	Chichewa	DE	GERMANY
chi	Chinese	GH	GHANA
chn	Chinook jargon	GI	GIBRALTAR
chp	Chipewyan	GR	GREECE
cho	Choctaw	GL	GREENLAND
chu	Church Slavic	GD	GRENADA
chk	Chuukese	GP	GUADELOUPE
chv	Chuvash	GU	GUAM
nwc	Classical Newari	GT	GUATEMALA
syc	Classical Syriac	GG	GUERNSEY
cop	Coptic	GN	GUINEA
cor	Cornish	GW	GUINEA-BISSAU
cos	Corsican	GY	GUYANA
cre	Cree	HT	HAITI
mus	Creek	HM	HEARD ISLAND AND MCDONALD ISLANDS
crp	Creoles and pidgins	HN	HONDURAS
cpe	Creoles and pidgins, English based	HK	HONG KONG
cpf	Creoles and pidgins, French-based	HU	HUNGARY
cpp	Creoles and pidgins, Portuguese-based	IS	ICELAND
crh	Crimean Tatar	IN	INDIA
hrv	Croatian	ID	INDONESIA
cus	Cushitic languages	IR	IRAN (ISLAMIC REPUBLIC OF)
cze	Czech	IQ	IRAQ
dak	Dakota	IE	IRELAND
dan	Danish	IM	ISLE OF MAN
dar	Dargwa	IL	ISRAEL
del	Delaware	IT	ITALY
din	Dinka	JM	JAMAICA
div	Divehi	JP	JAPAN
doi	Dogri	JE	JERSEY
dgr	Dogrib	JO	JORDAN
dra	Dravidian languages	KZ	KAZAKHSTAN
dua	Duala	KE	KENYA
dut	Dutch	KI	KIRIBATI
dum	Dutch, Middle (ca.1050-1350)	KP	KOREA, DEMOCRATIC PEOPLE'S REPUBLIC OF
dyu	Dyula	KR	KOREA, REPUBLIC OF
dzo	Dzongkha	KW	KUWAIT
frs	Eastern Frisian	KG	KYRGYZSTAN
efi	Efik	LA	LAO PEOPLE'S DEMOCRATIC REPUBLIC
egy	Egyptian (Ancient)	LV	LATVIA
eka	Ekajuk	LB	LEBANON
elx	Elamite	LS	LESOTHO
eng	English	LR	LIBERIA
enm	English, Middle (1100-1500)	LY	LIBYAN ARAB JAMAHIRIYA
ang	English, Old (ca.450-1100)	LI	LIECHTENSTEIN
myv	Erzya	LT	LITHUANIA
epo	Esperanto	LU	LUXEMBOURG
est	Estonian	MO	MACAO
ewe	Ewe	MK	MACEDONIA, THE FORMER YUGOSLAV REPUBLIC OF
ewo	Ewondo	MG	MADAGASCAR
fan	Fang	MW	MALAWI
fat	Fanti	MY	MALAYSIA
fao	Faroese	MV	MALDIVES
fij	Fijian	ML	MALI
fil	Filipino	MT	MALTA
fin	Finnish	MH	MARSHALL ISLANDS
fiu	Finno-Ugrian languages	MQ	MARTINIQUE
fon	Fon	MR	MAURITANIA
fre	French	MU	MAURITIUS
frm	French, Middle (ca.1400-1600)	YT	MAYOTTE
fro	French, Old (842-ca.1400)	MX	MEXICO
fur	Friulian	FM	MICRONESIA, FEDERATED STATES OF
ful	Fulah	MD	MOLDOVA, REPUBLIC OF
gaa	Ga	MC	MONACO
gla	Gaelic	MN	MONGOLIA
car	Galibi Carib	ME	MONTENEGRO
glg	Galician	MS	MONTSERRAT
lug	Ganda	MA	MOROCCO
gay	Gayo	MZ	MOZAMBIQUE
gba	Gbaya	MM	MYANMAR
gez	Geez	NA	NAMIBIA
geo	Georgian	NR	NAURU
ger	German	NP	NEPAL
gmh	German, Middle High (ca.1050-1500)	NL	NETHERLANDS
goh	German, Old High (ca.750-1050)	AN	NETHERLANDS ANTILLES
gem	Germanic languages	NC	NEW CALEDONIA
gil	Gilbertese	NZ	NEW ZEALAND
gon	Gondi	NI	NICARAGUA
gor	Gorontalo	NE	NIGER
got	Gothic	NG	NIGERIA
grb	Grebo	NU	NIUE
grc	Greek, Ancient (to 1453)	NF	NORFOLK ISLAND
gre	Greek, Modern (1453-)	MP	NORTHERN MARIANA ISLANDS
grn	Guarani	NO	NORWAY
guj	Gujarati	OM	OMAN
gwi	Gwich'in	PK	PAKISTAN
hai	Haida	PW	PALAU
hat	Haitian	PS	PALESTINIAN TERRITORY, OCCUPIED
hau	Hausa	PA	PANAMA
haw	Hawaiian	PG	PAPUA NEW GUINEA
heb	Hebrew	PY	PARAGUAY
her	Herero	PE	PERU
hil	Hiligaynon	PH	PHILIPPINES
him	Himachali languages	PN	PITCAIRN
hin	Hindi	PL	POLAND
hmo	Hiri Motu	PT	PORTUGAL
hit	Hittite	PR	PUERTO RICO
hmn	Hmong	QA	QATAR
hun	Hungarian	RE	REUNION
hup	Hupa	RO	ROMANIA
iba	Iban	RU	RUSSIAN FEDERATION
ice	Icelandic	RW	RWANDA
ido	Ido	BL	SAINT BARTHELEMY
ibo	Igbo	SH	SAINT HELENA
ijo	Ijo languages	KN	SAINT KITTS AND NEVIS
ilo	Iloko	LC	SAINT LUCIA
smn	Inari Sami	PM	SAINT PIERRE AND MIQUELON
inc	Indic languages	VC	SAINT VINCENT AND THE GRENADINES
ine	Indo-European languages	WS	SAMOA
ind	Indonesian	SM	SAN MARINO
inh	Ingush	ST	SAO TOME AND PRINCIPE
ina	Interlingua (International Auxiliary Language Association)	SA	SAUDI ARABIA
ile	Interlingue	SN	SENEGAL
iku	Inuktitut	RS	SERBIA
ipk	Inupiaq	SC	SEYCHELLES
ira	Iranian languages	SL	SIERRA LEONE
gle	Irish	SG	SINGAPORE
mga	Irish, Middle (900-1200)	SK	SLOVAKIA
sga	Irish, Old (to 900)	SI	SLOVENIA
iro	Iroquoian languages	SB	SOLOMON ISLANDS
ita	Italian	SO	SOMALIA
jpn	Japanese	ZA	SOUTH AFRICA
jav	Javanese	GS	SOUTH GEORGIA AND THE SOUTH SANDWICH ISLANDS
jrb	Judeo-Arabic	ES	SPAIN
jpr	Judeo-Persian	LK	SRI LANKA
kbd	Kabardian	SD	SUDAN
kab	Kabyle	SR	SURINAME
kac	Kachin	SJ	SVALBARD AND JAN MAYEN
kal	Kalaallisut	SZ	SWAZILAND
xal	Kalmyk	SE	SWEDEN
kam	Kamba	CH	SWITZERLAND
kan	Kannada	SY	SYRIAN ARAB REPUBLIC
kau	Kanuri	TJ	TAJIKISTAN
kaa	Kara-Kalpak	TZ	TANZANIA, UNITED REPUBLIC OF
krc	Karachay-Balkar	TH	THAILAND
krl	Karelian	TL	TIMOR-LESTE
kar	Karen languages	TG	TOGO
kas	Kashmiri	TK	TOKELAU
csb	Kashubian	TO	TONGA
kaw	Kawi	TT	TRINIDAD AND TOBAGO
kaz	Kazakh	TN	TUNISIA
kha	Khasi	TR	TURKEY
khi	Khoisan languages	TM	TURKMENISTAN
kho	Khotanese	TC	TURKS AND CAICOS ISLANDS
kik	Kikuyu	TV	TUVALU
kmb	Kimbundu	UG	UGANDA
kin	Kinyarwanda	UA	UKRAINE
kir	Kirghiz	AE	UNITED ARAB EMIRATES
tlh	Klingon	GB	UNITED KINGDOM
kom	Komi	US	UNITED STATES
kon	Kongo	UM	UNITED STATES MINOR OUTLYING ISLANDS
kok	Konkani	UY	URUGUAY
kor	Korean	UZ	UZBEKISTAN
kos	Kosraean	VU	VANUATU
kpe	Kpelle	VA	VATICAN CITY STATE (HOLY SEE)
kro	Kru languages	VE	VENEZUELA
kua	Kuanyama	VN	VIET NAM
kum	Kumyk	VG	VIRGIN ISLANDS (BRITISH)
kur	Kurdish	VI	VIRGIN ISLANDS (U.S.)
kru	Kurukh	WF	WALLIS AND FUTUNA
kut	Kutenai	EH	WESTERN SAHARA
lad	Ladino	YE	YEMEN
lah	Lahnda	YU	YUGOSLAVIA
lam	Lamba	ZM	ZAMBIA
day	Land Dayak languages	ZW	ZIMBABWE
lao	Lao
lat	Latin
lav	Latvian
lez	Lezghian
lim	Limburgan
lin	Lingala
lit	Lithuanian
jbo	Lojban
nds	Low German
dsb	Lower Sorbian
loz	Lozi
lub	Luba-Katanga
lua	Luba-Lulua
lui	Luiseno
smj	Lule Sami
lun	Lunda
luo	Luo (Kenya and Tanzania)
lus	Lushai
ltz	Luxembourgish
mac	Macedonian
mad	Madurese
mag	Magahi
mai	Maithili
mak	Makasar
mlg	Malagasy
may	Malay
mal	Malayalam
mlt	Maltese
mnc	Manchu
mdr	Mandar
man	Mandingo
mni	Manipuri
mno	Manobo languages
glv	Manx
mao	Maori
arn	Mapudungun
mar	Marathi
chm	Mari
mah	Marshallese
mwr	Marwari
mas	Masai
myn	Mayan languages
men	Mende
mic	Mi'kmaq
min	Minangkabau
mwl	Mirandese
moh	Mohawk
mdf	Moksha
mkh	Mon-Khmer languages
lol	Mongo
mon	Mongolian
mos	Mossi
mul	Multiple languages
mun	Munda languages
nqo	N'Ko
nah	Nahuatl languages
nau	Nauru
nav	Navajo
nde	Ndebele, North
nbl	Ndebele, South
ndo	Ndonga
nap	Neapolitan
new	Nepal Bhasa
nep	Nepali
nia	Nias
nic	Niger-Kordofanian languages
ssa	Nilo-Saharan languages
niu	Niuean
zxx	No linguistic content
nog	Nogai
non	Norse, Old
nai	North American Indian languages
frr	Northern Frisian
sme	Northern Sami
nor	Norwegian
nno	Norwegian Nynorsk
nub	Nubian languages
nym	Nyamwezi
nyn	Nyankole
nyo	Nyoro
nzi	Nzima
oci	Occitan (post 1500)
arc	Official Aramaic (700-300 BCE)
oji	Ojibwa
ori	Oriya
orm	Oromo
osa	Osage
oss	Ossetian
oto	Otomian languages
pal	Pahlavi
pau	Palauan
pli	Pali
pam	Pampanga
pag	Pangasinan
pan	Panjabi
pap	Papiamento
paa	Papuan languages
nso	Pedi
per	Persian
peo	Persian, Old (ca.600-400 B.C.)
phi	Philippine languages
phn	Phoenician
pon	Pohnpeian
pol	Polish
por	Portuguese
pra	Prakrit languages
pro	ProvenÃ§al, Old (to 1500)
pus	Pushto
que	Quechua
raj	Rajasthani
rap	Rapanui
rar	Rarotongan
qaa-qtz	Reserved for local use
roa	Romance languages
rum	Romanian
roh	Romansh
rom	Romany
run	Rundi
rus	Russian
sal	Salishan languages
sam	Samaritan Aramaic
smi	Sami languages
smo	Samoan
sad	Sandawe
sag	Sango
san	Sanskrit
sat	Santali
srd	Sardinian
sas	Sasak
sco	Scots
sel	Selkup
sem	Semitic languages
srp	Serbian
srr	Serer
shn	Shan
sna	Shona
iii	Sichuan Yi
scn	Sicilian
sid	Sidamo
sgn	Sign Languages
bla	Siksika
snd	Sindhi
sin	Sinhala
sit	Sino-Tibetan languages
sio	Siouan languages
sms	Skolt Sami
den	Slave (Athapascan)
sla	Slavic languages
slo	Slovak
slv	Slovenian
sog	Sogdian
som	Somali
son	Songhai languages
snk	Soninke
wen	Sorbian languages
sot	Sotho, Southern
sai	South American Indian (Other)
alt	Southern Altai
sma	Southern Sami
spa	Spanish
srn	Sranan Tongo
suk	Sukuma
sux	Sumerian
sun	Sundanese
sus	Susu
swa	Swahili
ssw	Swati
swe	Swedish
gsw	Swiss German
syr	Syriac
tgl	Tagalog
tah	Tahitian
tai	Tai languages
tgk	Tajik
tmh	Tamashek
tam	Tamil
tat	Tatar
tel	Telugu
ter	Tereno
tet	Tetum
tha	Thai
tib	Tibetan
tig	Tigre
tir	Tigrinya
tem	Timne
tiv	Tiv
tli	Tlingit
tpi	Tok Pisin
tkl	Tokelau
tog	Tonga (Nyasa)
ton	Tonga (Tonga Islands)
tsi	Tsimshian
tso	Tsonga
tsn	Tswana
tum	Tumbuka
tup	Tupi languages
tur	Turkish
ota	Turkish, Ottoman (1500-1928)
tuk	Turkmen
tvl	Tuvalu
tyv	Tuvinian
twi	Twi
udm	Udmurt
uga	Ugaritic
uig	Uighur
ukr	Ukrainian
umb	Umbundu
mis	Uncoded languages
und	Undetermined
hsb	Upper Sorbian
urd	Urdu
uzb	Uzbek
vai	Vai
ven	Venda
vie	Vietnamese
vol	Volapük
vot	Votic
wak	Wakashan languages
wal	Walamo
wln	Walloon
war	Waray
was	Washo
wel	Welsh
fry	Western Frisian
wol	Wolof
xho	Xhosa
sah	Yakut
yao	Yao
yap	Yapese
yid	Yiddish
yor	Yoruba
ypk	Yupik languages
znd	Zande languages
zap	Zapotec
zza	Zaza
zen	Zenaga
zha	Zhuang
zul	Zulu
zun	Zuni

## Sheet: DATA
typeStatus	catalogNumber	occurrenceDetails	occurrenceRemarks	recordNumber	recordedBy	individualID	individualCount	sex	lifeStage	reproductiveCondition	behavior	establishmentMeans	occurrenceStatus	preparations	disposition	otherCatalogNumbers	previousIdentifications	associatedMedia	associatedReferences	associatedOccurrences	associatedSequences	taxonID	scientificNameID	acceptedNameUsageID	parentNameUsageID	originalNameUsageID	nameAccordingToID	namePublishedInID	taxonConceptID		scientificName	acceptedNameUsage	parentNameUsage	originalNameUsage	nameAccordingTo	namePublishedIn	higherClassification	kingdom	phylum	class	order	family	genus	subgenus	specificEpithet	infraspecificEpithet	taxonRank	verbatimTaxonRank	scientificNameAuthorship
Voucher	NHM.2018.23468		TOROA Oil Well Development Environmental Baseline Survey		Fugro		1							specimen fixed in 4% formalin, stored in 80% IMS															Aurospio sp 1		Prionospio? sp.							Animalia	Annelida			Spionidae	Prionospio?		sp.				Malmgren, 1867
Voucher	NHM.2018.23469		TOROA Oil Well Development Environmental Baseline Survey		Fugro		1							specimen fixed in 4% formalin, stored in 80% IMS															Caulleriella sp.		Caulleriella sp.							Animalia	Annelida			Cirratulidae	Caulleriella		sp.				Chamberlin, 1919
Voucher	NHM.2018.23470		INFLEXIBLE Oil Well Development Environmental Baseline Survey		Gardline		1							specimen fixed in 4% formalin, stored in 80% IMS															Sphaerodoropsis crassa?		Sphaerodoropsis cf. macrotubercula Böggemann, 2009							Animalia	Annelida			Sphaerodoridae	Sphaerodoropsis		macrotubercula				Böggemann, 2009
Voucher	NHM.2018.23471		HERO Oil Well Development Environmental Baseline Survey		Gardline		1							specimen fixed in 4% formalin, stored in 80% IMS															Phyllodocidae sp 6		Phyllodoce sp. 1							Animalia	Annelida			Phyllodocidae	Phyllodoce		sp.				Lamarck, 1818
Voucher	NHM.2018.23472		HERO Oil Well Development Environmental Baseline Survey		Gardline		1							specimen fixed in 4% formalin, stored in 80% IMS															Lysilla cf macintoshi		Lysilla sp. 1							Animalia	Annelida			Terebellidae	Lysilla		sp.				Malmgren, 1866
Voucher	NHM.2018.23473		HERO Oil Well Development Environmental Baseline Survey		Gardline		1							specimen fixed in 4% formalin, stored in 80% IMS															Nothria anoculata		Nothria anoculata Orensanz, 1974							Animalia	Annelida			Onuphidae	Nothria		anoculata				Orensanz, 1974
Voucher	NHM.2018.23474		HERO Oil Well Development Environmental Baseline Survey		Gardline		1							specimen fixed in 4% formalin, stored in 80% IMS															Sigalionidae sp 1		Sigalionidae sp. 2							Animalia	Annelida			Sigalionidae	Sigalionidae		sp.				Kinberg, 1856
Voucher	NHM.2018.23475		VINSON WEST Oil Well Development Environmental Baseline Survey		Gardline		1							specimen fixed in 4% formalin, stored in 80% IMS															Sigalionidae sp 1		Sigalionidae sp. 2							Animalia	Annelida			Sigalionidae	Sigalionidae		sp.				Kinberg, 1856
Voucher	NHM.2018.23476		ENDEAVOUR Oil Well Development Environmental Baseline Survey		Fugro		1							specimen fixed in 4% formalin, stored in 80% IMS															Glyphanostomum		Glyphanostomum sp. 1							Animalia	Annelida			Ampharetidae	Glyphanostomum		sp.				Levinsen, 1884
Voucher	NHM.2018.23477		ENDEAVOUR Oil Well Development Environmental Baseline Survey		Fugro		1							specimen fixed in 4% formalin, stored in 80% IMS															Ampharetinae sp 3		Samythella sp. 2							Animalia	Annelida			Ampharetidae	Samythella		sp.				Verrill, 1873
Voucher	NHM.2018.23478		ENDEAVOUR Oil Well Development Environmental Baseline Survey		Fugro		1							specimen fixed in 4% formalin, stored in 80% IMS															Euphrosinopsis antipoda		Euphrosinopsis antipoda Kudenov, 1993							Animalia	Annelida			Euphrosinidae	Euphrosinopsis		antarctica				Hartmann-Schröder and Rosenfeldt, 1992
Voucher	NHM.2018.23479		ENDEAVOUR Oil Well Development Environmental Baseline Survey		Fugro		1							specimen fixed in 4% formalin, stored in 80% IMS															Brada sp 1		Brada bransfieldia Hartman, 1967							Animalia	Annelida			Flabelligeridae	Brada		bransfieldia				Hartman, 1967
Voucher	NHM.2018.23480		ENDEAVOUR Oil Well Development Environmental Baseline Survey		Fugro		1							specimen fixed in 4% formalin, stored in 80% IMS															Lumbrineris sp 2		Lumbrineris kerguelensis/cingulata Group							Animalia	Annelida			Lumbrineridae	Lumbrineris		sp.				Blainville, 1828
Voucher	NHM.2018.23481		ENDEAVOUR Oil Well Development Environmental Baseline Survey		Fugro		1							specimen fixed in 4% formalin, stored in 80% IMS															Maldanidae sp 3		Euclymeninae sp. 2							Animalia	Annelida			Maldanidae			sp.				Arwidsson, 1906
Voucher	NHM.2018.23482		ENDEAVOUR Oil Well Development Environmental Baseline Survey		Fugro		1							specimen fixed in 4% formalin, stored in 80% IMS															Myriochele scotia		Galathowenia sp.							Animalia	Annelida			Oweniidae	Galathowenia		sp.				Kirkegaard, 1959
Voucher	NHM.2018.23483		ENDEAVOUR Oil Well Development Environmental Baseline Survey		Fugro		1							specimen fixed in 4% formalin, stored in 80% IMS															Petta sp 1		Pectinariidae sp. 1							Animalia	Annelida			Pectinariidae	Pectinariidae		sp.				Quatrefages, 1866
Voucher	NHM.2018.23484		ENDEAVOUR Oil Well Development Environmental Baseline Survey		Fugro		1							specimen fixed in 4% formalin, stored in 80% IMS															Ancistrosyllis cf groenlandica		Ancistrosyllis cf. groenlandica McIntosh, 1879							Animalia	Annelida			Pilargidae	Ancistrosyllis		groenlandica				McIntosh, 1879
Voucher	NHM.2018.23485		ENDEAVOUR Oil Well Development Environmental Baseline Survey		not available		1							specimen fixed in 4% formalin, stored in 80% IMS															Sphaerodoropsis sp. 2		Sphaerodoropsis sp. 2							Animalia	Annelida			Sphaerodoridae	Sphaerodoropsis		sp.				Hartman and Fauchald, 1971
Voucher	NHM.2018.23486		ENDEAVOUR Oil Well Development Environmental Baseline Survey		Fugro		1							specimen fixed in 4% formalin, stored in 80% IMS															Aonidella cirrobranchiata		Aonidella cirrobranchiata (Day, 1961) sensu López, 2010							Animalia	Annelida			Spionidae	Aonidella		cirrobranchiata				(Day, 1961)
Voucher	NHM.2018.23487		ENDEAVOUR Oil Well Development Environmental Baseline Survey		Fugro		1							specimen fixed in 4% formalin, stored in 80% IMS															Microspio sp 1		Laonice sp. 3							Animalia	Annelida			Spionidae	Laonice		sp.				Malmgren, 1867
Voucher	NHM.2018.23488		ENDEAVOUR Oil Well Development Environmental Baseline Survey		Fugro		1							specimen fixed in 4% formalin, stored in 80% IMS															Chaetozone sp. 1		Chaetozone sp. 1							Animalia	Annelida			Cirratulidae	Chaetozone		sp.				Malmgren, 1867
Voucher	NHM.2018.23489		ENDEAVOUR Oil Well Development Environmental Baseline Survey		Fugro		1							specimen fixed in 4% formalin, stored in 80% IMS															Syllis sclerolaema		Syllis sclerolaema Ehlers, 1901							Animalia	Annelida			Syllidae	Syllis		sclerolaema				Ehlers, 1901
Voucher	NHM.2018.23490		HERO Oil Well Development Environmental Baseline Survey		Gardline		1							specimen fixed in 4% formalin, stored in 80% IMS															Nephtyidae sp 1		Aglaophamus sp. 3							Animalia	Annelida			Nephtyidae	Aglaophamus						Kinberg, 1865
Voucher	NHM.2018.23491		HERO Oil Well Development Environmental Baseline Survey		Gardline		1							specimen fixed in 4% formalin, stored in 80% IMS															Minuspio		Aonidella cirrobranchiata (Day, 1961) sensu López, 2010							Animalia	Annelida			Spionidae	Aonidella		cirrobranchiata				(Day, 1961)
Voucher	NHM.2018.23492		INFLEXIBLE Oil Well Development Environmental Baseline Survey		Gardline		1							specimen fixed in 4% formalin, stored in 80% IMS															Tanseimaruana sp. 1		Tanseimaruana sp. 1							Animalia	Annelida			Ampharetidae	Tanseimaruana		sp.				Imajima, Reuscher and Fiege, 2013
Voucher	NHM.2018.23493		INFLEXIBLE Oil Well Development Environmental Baseline Survey		Gardline		1							specimen fixed in 4% formalin, stored in 80% IMS															Paramphinome australis		Paramphinome australis Monro, 1930							Animalia	Annelida			Amphinomidae	Paramphinome		australis				Monro, 1930
Voucher	NHM.2018.23494		INFLEXIBLE Oil Well Development Environmental Baseline Survey		Gardline		1							specimen fixed in 4% formalin, stored in 80% IMS															Capitella capitata		Capitella sp. 2							Animalia	Annelida			Capitellidae	Capitella		sp.				Blainville, 1828
Voucher	NHM.2018.23495		INFLEXIBLE Oil Well Development Environmental Baseline Survey		Gardline		1							specimen fixed in 4% formalin, stored in 80% IMS															Phyllochaetopterus sp 1		Phyllochaetopterus sp. 1							Animalia	Annelida			Chaetopteridae	Phyllochaetopterus		sp.				Grube, 1863
Voucher	NHM.2018.23496		INFLEXIBLE Oil Well Development Environmental Baseline Survey		Gardline		1							specimen fixed in 4% formalin, stored in 80% IMS															Spiochaetopterus typicus		Spiochaetopterus sp. 1							Animalia	Annelida			Chaetopteridae	Spiochaetopterus		sp.				M. Sars, 1856
Voucher	NHM.2018.23497		INFLEXIBLE Oil Well Development Environmental Baseline Survey		Gardline		1							specimen fixed in 4% formalin, stored in 80% IMS															Hesionidae sp 2		Hesionidae indet.							Animalia	Annelida			Hesionidae			indet.				Grube, 1850
Voucher	NHM.2018.23498		INFLEXIBLE Oil Well Development Environmental Baseline Survey		Gardline		1							specimen fixed in 4% formalin, stored in 80% IMS															Eranno sp 1		?Eranno sp. 1							Animalia	Annelida			Lumbrineridae	Eranno?		sp.				Kinberg, 1864
Voucher	NHM.2018.23499		INFLEXIBLE Oil Well Development Environmental Baseline Survey		Gardline		1							specimen fixed in 4% formalin, stored in 80% IMS															Eranno sp 1		?Eranno sp. 1							Animalia	Annelida			Lumbrineridae	Eranno?		sp.				Kinberg, 1864
Voucher	NHM.2018.23500		INFLEXIBLE Oil Well Development Environmental Baseline Survey		Gardline		1							specimen fixed in 4% formalin, stored in 80% IMS															Abyssoninoe abyssorum		Abyssoninoe abyssorum (McIntosh, 1885)							Animalia	Annelida			Lumbrineridae	Abyssoninoe		abyssorum				(McIntosh, 1885)
Voucher	NHM.2018.23501		INFLEXIBLE Oil Well Development Environmental Baseline Survey		Gardline		1							specimen fixed in 4% formalin, stored in 80% IMS															Aglaophamus cf digitatus		Aglaophamus posterobranchus Hartman, 1967							Animalia	Annelida			Nephtyidae	Aglaophamus		posterobranchus				Hartman, 1967
Voucher	NHM.2018.23502		INFLEXIBLE Oil Well Development Environmental Baseline Survey		Gardline		1							specimen fixed in 4% formalin, stored in 80% IMS															Nicon aestuariensis		Neanthes sp. 1							Animalia	Annelida			Nereididae	Neanthes		sp.				Kinberg, 1865
Voucher	NHM.2018.23503		INFLEXIBLE Oil Well Development Environmental Baseline Survey		Gardline		1							specimen fixed in 4% formalin, stored in 80% IMS															Leptoecia sp 1		Leptoecia vivipara Orensanz, 1990							Animalia	Annelida			Onuphidae	Leptoecia		vivipara				Orensanz, 1990
Voucher	NHM.2018.23504		INFLEXIBLE Oil Well Development Environmental Baseline Survey		Gardline		1							specimen fixed in 4% formalin, stored in 80% IMS															Leptoecia vivipara		Leptoecia vivipara Orensanz, 1990							Animalia	Annelida			Onuphidae	Leptoecia		vivipara				Orensanz, 1990
Voucher	NHM.2018.23505		INFLEXIBLE Oil Well Development Environmental Baseline Survey		Gardline		1							specimen fixed in 4% formalin, stored in 80% IMS															Ophelina robusta		Ophelina syringopyge (Ehlers, 1901)							Animalia	Annelida			Opheliidae	Ophelina		syringopyge				(Ehlers, 1901)
Voucher	NHM.2018.23506		INFLEXIBLE Oil Well Development Environmental Baseline Survey		Gardline		1							specimen fixed in 4% formalin, stored in 80% IMS															Orbinia (Phylo) sp 1		Phylo felix heterosetosa Hartmann-Schröder, 1965							Animalia	Annelida			Orbiniidae	Phylo		felix	heterosetosa			Hartmann-Schröder, 1965
Voucher	NHM.2018.23507		INFLEXIBLE Oil Well Development Environmental Baseline Survey		Gardline		1							specimen fixed in 4% formalin, stored in 80% IMS															Aricidea (Allia) sp 2		Aricidea (Allia) cf. antennata Annenkova, 1934							Animalia	Annelida			Paraonidae	Aricidea	(Allia)	antennata				Annenkova, 1934
Voucher	NHM.2018.23508		INFLEXIBLE Oil Well Development Environmental Baseline Survey		Gardline		1							specimen fixed in 4% formalin, stored in 80% IMS															Levinsenia cf gracilis		Levinsenia acutibranchiata (Strelzov, 1973)							Animalia	Annelida			Paraonidae	Levinsenia		acutibranchiata				(Strelzov, 1973)
Voucher	NHM.2018.23509		INFLEXIBLE Oil Well Development Environmental Baseline Survey		Gardline		1							specimen fixed in 4% formalin, stored in 80% IMS															Claviramus		Claviramus sp. 1							Animalia	Annelida			Sabellidae	Claviramus		sp.				Fitzhugh, 2002
Voucher	NHM.2018.23510		INFLEXIBLE Oil Well Development Environmental Baseline Survey		Gardline		1							specimen fixed in 4% formalin, stored in 80% IMS															Myxicola sulcata		Myxicola cf. sulcata Ehlers, 1912							Animalia	Annelida			Sabellidae	Myxicola		sulcata				Ehlers, 1912
Voucher	NHM.2018.23511		INFLEXIBLE Oil Well Development Environmental Baseline Survey		Gardline		1							specimen fixed in 4% formalin, stored in 80% IMS															Ephesiella antarctica		Ephesiella? sp. 1							Animalia	Annelida			Sphaerodoridae	Ephesiella?		sp.				Chamberlin, 1919
Voucher	NHM.2018.23512		INFLEXIBLE Oil Well Development Environmental Baseline Survey		Gardline		1							specimen fixed in 4% formalin, stored in 80% IMS															Sphaerodoropsis sp 1		Sphaerodoropsis sp. 1							Animalia	Annelida			Sphaerodoridae	Sphaerodoropsis		sp.				Hartman and Fauchald, 1971
Voucher	NHM.2018.23513		INFLEXIBLE Oil Well Development Environmental Baseline Survey		Gardline		1							specimen fixed in 4% formalin, stored in 80% IMS															Laonice weddellia		Laonice sp. 2							Animalia	Annelida			Spionidae	Laonice		sp.				Malmgren, 1867
Voucher	NHM.2018.23514		INFLEXIBLE Oil Well Development Environmental Baseline Survey		Gardline		1							specimen fixed in 4% formalin, stored in 80% IMS															Spirorbid sp 1		Spirorbidae sp. 1							Animalia	Annelida			Spirorbidae	Spirorbidae		sp.				Chamberlin, 1919
Voucher	NHM.2018.23515		INFLEXIBLE Oil Well Development Environmental Baseline Survey		Gardline		1							specimen fixed in 4% formalin, stored in 80% IMS															Spirorbid sp 1		Spirorbidae sp. 2							Animalia	Annelida			Spirorbidae	Spirorbidae		sp.				Chamberlin, 1919
Voucher	NHM.2018.23516		INFLEXIBLE Oil Well Development Environmental Baseline Survey		Gardline		1							specimen fixed in 4% formalin, stored in 80% IMS															Anguillosyllis palpata		Anguillosyllis palpata (Hartman, 1967)							Animalia	Annelida			Syllidae	Anguillosyllis		palpata				(Hartman, 1967)
Voucher	NHM.2018.23517		INFLEXIBLE Oil Well Development Environmental Baseline Survey		Gardline		1							specimen fixed in 4% formalin, stored in 80% IMS															Exogoninae sp 1		Exogone heterosetoides australis Hartmann-Schröder & Rosenfeldt, 1988							Animalia	Annelida			Syllidae	Exogone		heterosetoides	australis			Hartmann-Schröder and Rosenfeldt, 1988
Voucher	NHM.2018.23518		INFLEXIBLE Oil Well Development Environmental Baseline Survey		Gardline		1							specimen fixed in 4% formalin, stored in 80% IMS															Syllis cornuta?		Pionosyllis? sp. 1							Animalia	Annelida			Syllidae	Pionosyllis?		sp.				Malmgren, 1867
Voucher	NHM.2018.23519		INFLEXIBLE Oil Well Development Environmental Baseline Survey		Gardline		1							specimen fixed in 4% formalin, stored in 80% IMS															Artacama crassa		Artacama sp. 1							Animalia	Annelida			Terebellidae	Artacama		sp.				Malmgren, 1866
Voucher	NHM.2018.23520		INFLEXIBLE Oil Well Development Environmental Baseline Survey		Gardline		1							specimen fixed in 4% formalin, stored in 80% IMS															Artacama crassa		Artacama sp. 1							Animalia	Annelida			Terebellidae	Artacama		sp.				Malmgren, 1866
Voucher	NHM.2018.23521		INFLEXIBLE Oil Well Development Environmental Baseline Survey		Gardline		1							specimen fixed in 4% formalin, stored in 80% IMS															Aphelochaeta sp. 1		Aphelochaeta sp. 1							Animalia	Annelida			Cirratulidae	Aphelochaeta		sp.				Blake, 1991
Voucher	NHM.2018.23522		INFLEXIBLE Oil Well Development Environmental Baseline Survey		Gardline		1							specimen fixed in 4% formalin, stored in 80% IMS															Chaetozone sp. 1		Chaetozone sp. 1							Animalia	Annelida			Cirratulidae	Chaetozone		sp.				Malmgren, 1867
Voucher	NHM.2018.23523		INFLEXIBLE Oil Well Development Environmental Baseline Survey		Gardline		1							specimen fixed in 4% formalin, stored in 80% IMS															Cirratulus sp. 1		Cirratulus sp. 1							Animalia	Annelida			Cirratulidae	Cirratulus		sp.				Lamarck, 1818
Voucher	NHM.2018.23524		INFLEXIBLE Oil Well Development Environmental Baseline Survey		Gardline		1							specimen fixed in 4% formalin, stored in 80% IMS															Eunice cf. pennata		Eunice cf. pennata							Animalia	Annelida			Eunicidae	Eunice		pennata				(Müller, 1776)
Voucher	NHM.2018.23525		INFLEXIBLE Oil Well Development Environmental Baseline Survey		Gardline		1							specimen fixed in 4% formalin, stored in 80% IMS															Eunice cf. pennata		Eunice cf. pennata							Animalia	Annelida			Eunicidae	Eunice		pennata				(Müller, 1776)
Voucher	NHM.2018.23526		LOLIGO Oil Well Development Environmental Baseline Survey		Fugro		1							specimen fixed in 4% formalin, stored in 80% IMS															Samytha		Lysippe cf. fragilis (Wollebaeck, 1912)							Animalia	Annelida			Ampharetidae	Lysippe		fragilis				(Wollebaeck, 1912)
Voucher	NHM.2018.23527		LOLIGO Oil Well Development Environmental Baseline Survey		Fugro		1							specimen fixed in 4% formalin, stored in 80% IMS															Ampharete sp 1		Ampharete sp.1							Animalia	Annelida			Ampharetidae	Ampharete		sp.				Malmgren, 1866
Voucher	NHM.2018.23528		LOLIGO Oil Well Development Environmental Baseline Survey		Fugro		1							specimen fixed in 4% formalin, stored in 80% IMS															Notomastus sp 1		Notomastus sp. 1							Animalia	Annelida			Capitellidae	Notomastus		sp.				M. Sars, 1851
Voucher	NHM.2018.23529		LOLIGO Oil Well Development Environmental Baseline Survey		Fugro		1							specimen fixed in 4% formalin, stored in 80% IMS															Spiochaetopterus typicus		Spiochaetopterus sp. 1							Animalia	Annelida			Chaetopteridae	Spiochaetopterus		sp.				M. Sars, 1856
Voucher	NHM.2018.23530		LOLIGO Oil Well Development Environmental Baseline Survey		Fugro		1							specimen fixed in 4% formalin, stored in 80% IMS															Fauveliopsis sp 1		Laubieriopsis cf. brevis (Hartman, 1967)							Animalia	Annelida			Fauveliopsidae	Laubieriopsis		brevis				Hartman, 1967
Voucher	NHM.2018.23531		LOLIGO Oil Well Development Environmental Baseline Survey		Fugro		1							specimen fixed in 4% formalin, stored in 80% IMS															Lumbrineris sp 1		Lumbrineris kerguelensis/cingulata Group							Animalia	Annelida			Lumbrineridae	Lumbrineris		sp.				Blainville, 1828
Voucher	NHM.2018.23532		LOLIGO Oil Well Development Environmental Baseline Survey		Fugro		1							specimen fixed in 4% formalin, stored in 80% IMS															Notoproctus sp 1		Notoproctus sp. 1							Animalia	Annelida			Maldanidae	Notoproctus		sp.				Arwidsson, 1906
Voucher	NHM.2018.23533		LOLIGO Oil Well Development Environmental Baseline Survey		Fugro		1							specimen fixed in 4% formalin, stored in 80% IMS															Rhodine		Rhodine cf. antarctica Gravier, 1911							Animalia	Annelida			Maldanidae	Rhodine		antarctica				Gravier, 1911
Voucher	NHM.2018.23534		LOLIGO Oil Well Development Environmental Baseline Survey		Fugro		1							specimen fixed in 4% formalin, stored in 80% IMS															Rhodine		Rhodine cf. intermedia Arwidsson, 1911							Animalia	Annelida			Maldanidae	Rhodine		intermedia				Arwidsson, 1911
Voucher	NHM.2018.23535		LOLIGO Oil Well Development Environmental Baseline Survey		Fugro		1							specimen fixed in 4% formalin, stored in 80% IMS															Aglaophamus sp 1		Aglaophamus cf. peruana Hartman, 1940							Animalia	Annelida			Nephtyidae	Aglaophamus		peruana				Hartman, 1940
Voucher	NHM.2018.23536		LOLIGO Oil Well Development Environmental Baseline Survey		Fugro		1							specimen fixed in 4% formalin, stored in 80% IMS															Ceratocephale fauveli		Ceratocephalesp. 1							Animalia	Annelida			Nereididae	Ceratocephale		sp.				Malmgren, 1867
Voucher	NHM.2018.23537		LOLIGO Oil Well Development Environmental Baseline Survey		Fugro		1							specimen fixed in 4% formalin, stored in 80% IMS															Kinbergonuphis oligobranchiata		Kinbergonuphis oligobranchiata							Animalia	Annelida			Onuphidae	Kinbergonuphis		oligobranchiata				(Orensanz, 1974)
Voucher	NHM.2018.23538		LOLIGO Oil Well Development Environmental Baseline Survey		Fugro		1							specimen fixed in 4% formalin, stored in 80% IMS															Nothria anoculata		Nothria anoculata Orensanz, 1974							Animalia	Annelida			Onuphidae	Nothria		anoculata				Orensanz, 1974
Voucher	NHM.2018.23539		LOLIGO Oil Well Development Environmental Baseline Survey		Fugro		1							specimen fixed in 4% formalin, stored in 80% IMS															Orbinia (Phylo) sp 1		Phylo felix heterosetosa Hartmann-Schröder, 1965							Animalia	Annelida			Orbiniidae	Phylo		felix	heterosetosa			Hartmann-Schröder, 1965
Voucher	NHM.2018.23540		LOLIGO Oil Well Development Environmental Baseline Survey		Fugro		1							specimen fixed in 4% formalin, stored in 80% IMS															Fabriciinae		Amphicorina? sp. 1							Animalia	Annelida			Sabellidae	Amphicorina?		sp.				Claparède , 1864
Voucher	NHM.2018.23541		LOLIGO Oil Well Development Environmental Baseline Survey		Fugro		1							specimen fixed in 4% formalin, stored in 80% IMS															Euchone sp 2		Euchone sp. 2							Animalia	Annelida			Sabellidae	Euchone		sp.				Malmgren, 1866
Voucher	NHM.2018.23542		LOLIGO Oil Well Development Environmental Baseline Survey		Fugro		1							specimen fixed in 4% formalin, stored in 80% IMS															Sphaerosyllis lateropapillata		Sphaerosyllis lateropapillata Hartmann-Schröder, 1986							Animalia	Annelida			Syllidae	Sphaerosyllis		lateropapillata				Hartmann-Schröder, 1986
Voucher	NHM.2018.23543		LOLIGO Oil Well Development Environmental Baseline Survey		Fugro		1							specimen fixed in 4% formalin, stored in 80% IMS															Leaena sp 1		Leaena? sp. 1							Animalia	Annelida			Terebellidae	Leaena?		sp.				Malmgren, 1866
Voucher	NHM.2018.23544		LOLIGO Oil Well Development Environmental Baseline Survey		Fugro		1							specimen fixed in 4% formalin, stored in 80% IMS															Scionella sp 1		Pista sp. 3							Animalia	Annelida			Terebellidae	Pista		sp.				Malmgren, 1866
Voucher	NHM.2018.23545		LOLIGO Oil Well Development Environmental Baseline Survey		Fugro		1							specimen fixed in 4% formalin, stored in 80% IMS															Polycirrus sp 1		Polycirrus sp. 1							Animalia	Annelida			Terebellidae	Polycirrus		sp.				Grube, 1850
Voucher	NHM.2018.23546		LOLIGO Oil Well Development Environmental Baseline Survey		Fugro		1							specimen fixed in 4% formalin, stored in 80% IMS															Chaetozone sp. 4		Chaetozone sp. 4							Animalia	Annelida			Cirratulidae	Chaetozone		sp.				Malmgren, 1867
Voucher	NHM.2018.23547		LOLIGO Oil Well Development Environmental Baseline Survey		Gardline		1							specimen fixed in 4% formalin, stored in 80% IMS															Eunice cf. pennata		Eunice cf. pennata							Animalia	Annelida			Eunicidae	Eunice		pennata				(Müller, 1776)
Voucher	NHM.2018.23548		NIMROD Oil Well Development Environmental Baseline Survey		Fugro		1							specimen fixed in 4% formalin, stored in 80% IMS															Perkinsiana? sp. 2		Perkinsiana? sp. 2							Animalia	Annelida			Sabellidae	Perkinsiana?		sp.				Knight-Jones, 1983
Voucher	NHM.2018.23549		NIMROD Oil Well Development Environmental Baseline Survey		Fugro		1							specimen fixed in 4% formalin, stored in 80% IMS															Terebellides sp 1		Terebellides sp. 1							Animalia	Annelida			Trichobranchidae	Terebellides		sp.				Sars, 1835
Voucher	NHM.2018.23550		NIMROD Oil Well Development Environmental Baseline Survey		Fugro		1							specimen fixed in 4% formalin, stored in 80% IMS															Terebellides stroemii var. kerguelensis		Terebellides sp. 1							Animalia	Annelida			Trichobranchidae	Terebellides		sp.				Sars, 1835
Voucher	NHM.2018.23551		NIMROD Oil Well Development Environmental Baseline Survey		Fugro		1							specimen fixed in 4% formalin, stored in 80% IMS															Terebellides sp 1		Terebellides sp. 3							Animalia	Annelida			Trichobranchidae	Terebellides		sp.				Sars, 1835
Voucher	NHM.2018.23552		NIMROD Oil Well Development Environmental Baseline Survey		Fugro		1							specimen fixed in 4% formalin, stored in 80% IMS															Dodecaceria sp.2		Dodecaceria sp.2							Animalia	Annelida			Cirratulidae	Dodecaceria		sp.				Örsted, 1843
Voucher	NHM.2018.23553		NIMROD Oil Well Development Environmental Baseline Survey		Fugro		1							specimen fixed in 4% formalin, stored in 80% IMS															Euphrosinopsis crassiseta		Euphrosinopsis crassiseta Kudenov, 1993							Animalia	Annelida			Euphrosinidae	Euphrosinopsis		crassiseta				Kudenov, 1993
Voucher	NHM.2018.23554		TOROA Oil Well Development Environmental Baseline Survey		Fugro		1							specimen fixed in 4% formalin, stored in 80% IMS															Melinnexis collaris		Melinna arnaudi Parapar and San Martín, 1997							Animalia	Annelida			Ampharetidae	Melinna		arnaudi				Parapar and San Martín, 1997
Voucher	NHM.2018.23555		TOROA Oil Well Development Environmental Baseline Survey		Fugro		1							specimen fixed in 4% formalin, stored in 80% IMS															Eusamytha sp 1		Eusamythella sexdentata (Hartman, 1967)							Animalia	Annelida			Ampharetidae	Eusamythella		sexdentata				(Hartman), 1967
Voucher	NHM.2018.23556		TOROA Oil Well Development Environmental Baseline Survey		Fugro		1							specimen fixed in 4% formalin, stored in 80% IMS															Samytha sp 2		Samytha sp. 1							Animalia	Annelida			Ampharetidae	Samytha		sp.				Malmgren, 1866
Voucher	NHM.2018.23557		TOROA Oil Well Development Environmental Baseline Survey		Fugro		1							specimen fixed in 4% formalin, stored in 80% IMS															Samythella sp 1		Samythella sp. 1							Animalia	Annelida			Ampharetidae	Samythella		sp.				Verrill, 1873
Voucher	NHM.2018.23558		TOROA Oil Well Development Environmental Baseline Survey		Fugro		1							specimen fixed in 4% formalin, stored in 80% IMS															Abyssoninoe abyssorum		Abyssoninoe abyssorum (McIntosh, 1885)							Animalia	Annelida			Lumbrineridae	Abyssoninoe		abyssorum				(McIntosh), 1885
Voucher	NHM.2018.23559		TOROA Oil Well Development Environmental Baseline Survey		Fugro		1							specimen fixed in 4% formalin, stored in 80% IMS															Clymenura sp 2		Clymenura sp. 1							Animalia	Annelida			Maldanidae	Clymenura		sp.				Verrill, 1900
Voucher	NHM.2018.23560		TOROA Oil Well Development Environmental Baseline Survey		Fugro		1							specimen fixed in 4% formalin, stored in 80% IMS															Nicon aestuariensis		Neanthes sp. 1							Animalia	Annelida			Nereididae	Neanthes		sp.				Kinberg, 1865
Voucher	NHM.2018.23561		TOROA Oil Well Development Environmental Baseline Survey		Fugro		1							specimen fixed in 4% formalin, stored in 80% IMS															Arabella Iridicolor		Drilonereis tenuis (Ehlers, 1901)							Animalia	Annelida			Oenonidae	Drilonereis		tenuis				(Ehlers, 1901)
Voucher	NHM.2018.23562		TOROA Oil Well Development Environmental Baseline Survey		Fugro		1							specimen fixed in 4% formalin, stored in 80% IMS															Leptoecia vivipara		Leptoecia vivipara Orensanz, 1990							Animalia	Annelida			Onuphidae	Leptoecia		vivipara				Orensanz, 1990
Voucher	NHM.2018.23563		TOROA Oil Well Development Environmental Baseline Survey		Fugro		1							specimen fixed in 4% formalin, stored in 80% IMS															Onuphis pseudoiridescens		Onuphis pseudoiridescens Averincev, 1972							Animalia	Annelida			Onuphidae	Onuphis		pseudoiridescens				Averincev, 1972
Voucher	NHM.2018.23564		TOROA Oil Well Development Environmental Baseline Survey		Fugro		1							specimen fixed in 4% formalin, stored in 80% IMS															Kesun sp 1		Travisia sp. 1							Animalia	Annelida			Travisiidae	Travisia		sp.				Johnston, 1840
Voucher	NHM.2018.23565		TOROA Oil Well Development Environmental Baseline Survey		Fugro		1							specimen fixed in 4% formalin, stored in 80% IMS															Ancistrosyllis cf groenlandica		Ancistrosyllis cf. groenlandica McIntosh, 1879							Animalia	Annelida			Pilargidae	Ancistrosyllis		groenlandica				McIntosh, 1879
Voucher	NHM.2018.23566		TOROA Oil Well Development Environmental Baseline Survey		Fugro		1							specimen fixed in 4% formalin, stored in 80% IMS															Jasmineira sp 2		Jasmineira sp. 1							Animalia	Annelida			Sabellidae	Jasmineira		sp.				Langerhans, 1880
Voucher	NHM.2018.23567		TOROA Oil Well Development Environmental Baseline Survey		Fugro		1							specimen fixed in 4% formalin, stored in 80% IMS															Scalibregmata inflatum		Scalibregma sp. 2							Animalia	Annelida			Scalibregmatidae	Scalibregma		sp.				Rathke, 1843
Voucher	NHM.2018.23568		TOROA Oil Well Development Environmental Baseline Survey		Fugro		1							specimen fixed in 4% formalin, stored in 80% IMS															Neoleanira magellanica		Sigalionidae (Neoleanira?) sp. 1							Animalia	Annelida			Sigalionidae	Neoleanira		magellanica				(McIntosh, 1885)
Voucher	NHM.2018.23569		TOROA Oil Well Development Environmental Baseline Survey		Fugro		1							specimen fixed in 4% formalin, stored in 80% IMS															Pista Mirabilis		Pista sp. 2							Animalia	Annelida			Terebellidae	Pista		sp.				Malmgren, 1866
Voucher	NHM.2018.23570		TOROA Oil Well Development Environmental Baseline Survey		Fugro		1							specimen fixed in 4% formalin, stored in 80% IMS															Amphitritinae sp 1		Pista sp. 4							Animalia	Annelida			Terebellidae	Pista		sp.				Malmgren, 1866
Voucher	NHM.2018.23571		TOROA Oil Well Development Environmental Baseline Survey		Fugro		1							specimen fixed in 4% formalin, stored in 80% IMS															Terebellides stroemii var. kerguelensis		Terebellides sp. 2							Animalia	Annelida			Trichobranchidae	Terebellides		sp.				Sars, 1835
Voucher	NHM.2018.23572		TOROA Oil Well Development Environmental Baseline Survey		Fugro		1							specimen fixed in 4% formalin, stored in 80% IMS															Dodecaceria sp.1		Dodecaceria sp.1							Animalia	Annelida			Cirratulidae	Dodecaceria		sp.				Örsted, 1843
Voucher	NHM.2018.23573		VINSON WEST Oil Well Development Environmental Baseline Survey		Gardline		1							specimen fixed in 4% formalin, stored in 80% IMS															Melinna sp 1		Melinna sp. 1							Animalia	Annelida			Ampharetidae	Melinna		sp.				Malmgren, 1866
Voucher	NHM.2018.23574		VINSON WEST Oil Well Development Environmental Baseline Survey		Gardline		1							specimen fixed in 4% formalin, stored in 80% IMS															Capitellidae sp 1		Capitella sp. 3							Animalia	Annelida			Capitellidae	Capitella		sp.				Blainville, 1828
Voucher	NHM.2018.23575		VINSON WEST Oil Well Development Environmental Baseline Survey		Gardline		1							specimen fixed in 4% formalin, stored in 80% IMS															Capitellidae sp 3		Capitella sp. 3							Animalia	Annelida			Capitellidae	Capitella		sp.				Blainville, 1828
Voucher	NHM.2018.23576		VINSON WEST Oil Well Development Environmental Baseline Survey		Gardline		1							specimen fixed in 4% formalin, stored in 80% IMS															Notomastus sp 1		Neomediomastus sp. 1							Animalia	Annelida			Capitellidae	Neomediomastus		sp.				Hartman, 1969
Voucher	NHM.2018.23577		VINSON WEST Oil Well Development Environmental Baseline Survey		Gardline		1							specimen fixed in 4% formalin, stored in 80% IMS															Chaetopterid sp 1		Phyllochaetopterus sp. 1							Animalia	Annelida			Chaetopteridae	Phyllochaetopterus		sp.				Grube, 1863
Voucher	NHM.2018.23578		VINSON WEST Oil Well Development Environmental Baseline Survey		Gardline		1							specimen fixed in 4% formalin, stored in 80% IMS															Fabriciinae sp 4		cf. Novafabricia sp. 1							Animalia	Annelida			Fabriciidae	Novafabricia?		sp.				Fitzhugh, 1990
Voucher	NHM.2018.23579		VINSON WEST Oil Well Development Environmental Baseline Survey		Gardline		1							specimen fixed in 4% formalin, stored in 80% IMS															Glycera sp 1		Glycera sp. 1							Animalia	Annelida			Glyceridae	Glycera		sp.				Lamarck, 1818
Voucher	NHM.2018.23580		VINSON WEST Oil Well Development Environmental Baseline Survey		Gardline		1							specimen fixed in 4% formalin, stored in 80% IMS															Syllidae sp 1		Lacydonia sp. 1							Animalia	Annelida			Lacydoniidae	Lacydonia		sp.				Marion and Bobretzky, 1875
Voucher	NHM.2018.23581		VINSON WEST Oil Well Development Environmental Baseline Survey		Gardline		1							specimen fixed in 4% formalin, stored in 80% IMS															Eranno sp 1		?Eranno sp. 1							Animalia	Annelida			Lumbrineridae	Eranno?		sp.				Kinberg, 1864
Voucher	NHM.2018.23582		VINSON WEST Oil Well Development Environmental Baseline Survey		Gardline		1							specimen fixed in 4% formalin, stored in 80% IMS															Augeneria tentaculata		Augeneria tentaculata Monro, 1930							Animalia	Annelida			Lumbrineridae	Augeneria		tentaculata				Monro, 1930
Voucher	NHM.2018.23583		VINSON WEST Oil Well Development Environmental Baseline Survey		Gardline		1							specimen fixed in 4% formalin, stored in 80% IMS															Maldanidae sp 4		Boguea sp. 1							Animalia	Annelida			Maldanidae	Boguea		sp.				Hartman, 1945
Voucher	NHM.2018.23584		VINSON WEST Oil Well Development Environmental Baseline Survey		Gardline		1							specimen fixed in 4% formalin, stored in 80% IMS															Maldanidae sp 4		Boguea sp. 1							Animalia	Annelida			Maldanidae	Boguea		sp.				Hartman, 1945
Voucher	NHM.2018.23585		VINSON WEST Oil Well Development Environmental Baseline Survey		Gardline		1							specimen fixed in 4% formalin, stored in 80% IMS															Maldanidae sp 1		Lumbriclymenella sp. 1							Animalia	Annelida			Maldanidae	Lumbriclymenella		sp.				Arwidsson, 1911
Voucher	NHM.2018.23586		VINSON WEST Oil Well Development Environmental Baseline Survey		Gardline		1							specimen fixed in 4% formalin, stored in 80% IMS															Maldanidae sp 6		Micromaldane sp. 1 (larva?)							Animalia	Annelida			Maldanidae	Micromaldane		sp.				Monro, 1939
Voucher	NHM.2018.23587		VINSON WEST Oil Well Development Environmental Baseline Survey		Gardline		1							specimen fixed in 4% formalin, stored in 80% IMS															Nephtyidae sp 1		Aglaophamus sp. 3							Animalia	Annelida			Nephtyidae	Aglaophamus						Kinberg, 1865
Voucher	NHM.2018.23588		VINSON WEST Oil Well Development Environmental Baseline Survey		Gardline		1							specimen fixed in 4% formalin, stored in 80% IMS															Aglaophamus sp 1		Aglaophamus cf. peruana Hartman, 1940							Animalia	Annelida			Nephtyidae	Aglaophamus		peruana				Hartman, 1940
Voucher	NHM.2018.23589		VINSON WEST Oil Well Development Environmental Baseline Survey		Gardline		1							specimen fixed in 4% formalin, stored in 80% IMS															Aglaophamus cf digitatus		Aglaophamus sp. 1							Animalia	Annelida			Nephtyidae	Aglaophamus		sp.				Kinberg, 1865
Voucher	NHM.2018.23590		VINSON WEST Oil Well Development Environmental Baseline Survey		Gardline		1							specimen fixed in 4% formalin, stored in 80% IMS															Ceratocephale fauveli		Ceratocephalesp. 1							Animalia	Annelida			Nereididae	Ceratocephale		sp.				Malmgren, 1867
Voucher	NHM.2018.23591		VINSON WEST Oil Well Development Environmental Baseline Survey		Gardline		1							specimen fixed in 4% formalin, stored in 80% IMS															Anchinothria pycnobranchiata		Anchinothria cf. pycnobranchaiata (McIntosh, 1885)							Animalia	Annelida			Onuphidae	Anchinothria		pycnobranchaiata				(McIntosh, 1885)
Voucher	NHM.2018.23592		VINSON WEST Oil Well Development Environmental Baseline Survey		Gardline		1							specimen fixed in 4% formalin, stored in 80% IMS															Anchinothria pycnobranchiata		Anchinothria cf. pycnobranchaiata (McIntosh, 1885)							Animalia	Annelida			Onuphidae	Anchinothria		pycnobranchaiata				(McIntosh, 1885)
Voucher	NHM.2018.23593		VINSON WEST Oil Well Development Environmental Baseline Survey		Gardline		1							specimen fixed in 4% formalin, stored in 80% IMS															Scoloplos (Leodamas) sp 1		Leodamas sp. 1							Animalia	Annelida			Orbiniidae	Leodamas		sp.				Kinberg, 1866
Voucher	NHM.2018.23594		VINSON WEST Oil Well Development Environmental Baseline Survey		Gardline		1							specimen fixed in 4% formalin, stored in 80% IMS															Aricidea (Allia) sp 2		Aricidea pisanoi Montiel and Hilbig, 2004							Animalia	Annelida			Paraonidae	Aricidea	(Allia)	pisanoi				Montiel and Hilbig, 2004
Voucher	NHM.2018.23595		VINSON WEST Oil Well Development Environmental Baseline Survey		Gardline		1							specimen fixed in 4% formalin, stored in 80% IMS															Paraonella sp 1		Paradoneis sp. 1							Animalia	Annelida			Paraonidae	Paradoneis		sp.				Hartman, 1965
Voucher	NHM.2018.23596		VINSON WEST Oil Well Development Environmental Baseline Survey		Gardline		1							specimen fixed in 4% formalin, stored in 80% IMS															Pholoe sp 1		Pholoe sp. 1							Animalia	Annelida			Pholoidae	Pholoe		sp.				Johnston, 1839
Voucher	NHM.2018.23597		VINSON WEST Oil Well Development Environmental Baseline Survey		Gardline		1							specimen fixed in 4% formalin, stored in 80% IMS															Pholoe sp 1		Pholoe sp. 1							Animalia	Annelida			Pholoidae	Pholoe		sp.				Johnston, 1839
Voucher	NHM.2018.23598		VINSON WEST Oil Well Development Environmental Baseline Survey		Gardline		1							specimen fixed in 4% formalin, stored in 80% IMS															Phyllodocidae sp 5		Mystides sp. 1							Animalia	Annelida			Phyllodocidae	Mystides		sp.				Théel, 1879
Voucher	NHM.2018.23599		VINSON WEST Oil Well Development Environmental Baseline Survey		Gardline		1							specimen fixed in 4% formalin, stored in 80% IMS															Phyllodocidae sp 9		Protomystides? sp. 1							Animalia	Annelida			Phyllodocidae	Protomystides?		sp.				Czerniavsky, 1882
Voucher	NHM.2018.23600		VINSON WEST Oil Well Development Environmental Baseline Survey		Gardline		1							specimen fixed in 4% formalin, stored in 80% IMS															Phyllodocidae sp 2		Protomystides? sp. 2							Animalia	Annelida			Phyllodocidae	Protomystides?		sp.				Czerniavsky, 1882
Voucher	NHM.2018.23601		VINSON WEST Oil Well Development Environmental Baseline Survey		Gardline		1							specimen fixed in 4% formalin, stored in 80% IMS															Harmothoe cf magellanica		Harmothoe magellanica (McIntosh, 1885)							Animalia	Annelida			Polynoidae	Harmothoe		magellanica				(McIntosh), 1885
Voucher	NHM.2018.23602		VINSON WEST Oil Well Development Environmental Baseline Survey		Gardline		1							specimen fixed in 4% formalin, stored in 80% IMS															Chone sp 2		Amphicorina sp. 3							Animalia	Annelida			Sabellidae	Amphicorina		sp.				Claparède , 1864
Voucher	NHM.2018.23603		VINSON WEST Oil Well Development Environmental Baseline Survey		Gardline		1							specimen fixed in 4% formalin, stored in 80% IMS															Amphicorina sp. 4		Amphicorina sp. 4							Animalia	Annelida			Sabellidae	Amphicorina		sp.				Claparède , 1864
Voucher	NHM.2018.23604		VINSON WEST Oil Well Development Environmental Baseline Survey		Gardline		1							specimen fixed in 4% formalin, stored in 80% IMS															Euchone sp. 3		Euchone sp. 3							Animalia	Annelida			Sabellidae	Euchone		sp.				Malmgren, 1866
Voucher	NHM.2018.23605		VINSON WEST Oil Well Development Environmental Baseline Survey		Gardline		1							specimen fixed in 4% formalin, stored in 80% IMS															Euchone sp. 4		Euchone sp. 4							Animalia	Annelida			Sabellidae	Euchone		sp.				Malmgren, 1866
Voucher	NHM.2018.23606		VINSON WEST Oil Well Development Environmental Baseline Survey		Gardline		1							specimen fixed in 4% formalin, stored in 80% IMS															Jasmineira sp 2		Jasmineira sp. 4							Animalia	Annelida			Sabellidae	Jasmineira		sp.				Langerhans, 1880
Voucher	NHM.2018.23607		VINSON WEST Oil Well Development Environmental Baseline Survey		Gardline		1							specimen fixed in 4% formalin, stored in 80% IMS															Pseudoscalibregma bransfieldia		Pseudoscalibregma sp. 1							Animalia	Annelida			Scalibregmatidae	Pseudoscalibregma		sp.				Ashworth, 1901
Voucher	NHM.2018.23608		VINSON WEST Oil Well Development Environmental Baseline Survey		Gardline		1							specimen fixed in 4% formalin, stored in 80% IMS															Scalibregmata inflatum		Scalibregmatidae sp. 1							Animalia	Annelida			Scalibregmatidae	Scalibregmatidae		sp.				Malmgren, 1867
Voucher	NHM.2018.23609		VINSON WEST Oil Well Development Environmental Baseline Survey		Gardline		1							specimen fixed in 4% formalin, stored in 80% IMS															Aurospio foodbancsia		Aurospio foodbancsia Mincks et al. 2009							Animalia	Annelida			Spionidae	Aurospio		foodbancsia				Mincks, Dyal, Paterson, Smith and Glover, 2009
Voucher	NHM.2018.23610		VINSON WEST Oil Well Development Environmental Baseline Survey		Gardline		1							specimen fixed in 4% formalin, stored in 80% IMS															Anguillosyllis palpata		Anguillosyllis palpata (Hartman, 1967)							Animalia	Annelida			Syllidae	Anguillosyllis		palpata				(Hartman, 1967)
Voucher	NHM.2018.23611		VINSON WEST Oil Well Development Environmental Baseline Survey		Gardline		1							specimen fixed in 4% formalin, stored in 80% IMS															Spermosyllis sp 1		Exogone heterosetoides australis Hartmann-Schröder & Rosenfeldt, 1988							Animalia	Annelida			Syllidae	Exogone		heterosetoides	australis			Hartmann-Schröder and Rosenfledt, 1988
Voucher	NHM.2018.23612		VINSON WEST Oil Well Development Environmental Baseline Survey		Gardline		1							specimen fixed in 4% formalin, stored in 80% IMS															Exogone cf minuscula		Exogone (Paraexogone) cf. wolfi San Martín, 1991							Animalia	Annelida			Syllidae	Paraexogone		wolfi				San Martín, 1991
Voucher	NHM.2018.23613		VINSON WEST Oil Well Development Environmental Baseline Survey		Gardline		1							specimen fixed in 4% formalin, stored in 80% IMS															Eusyllinae sp 1		Pionosyllis? sp. 1							Animalia	Annelida			Syllidae	Pionosyllis?		sp.				Malmgren, 1867
Voucher	NHM.2018.23614		VINSON WEST Oil Well Development Environmental Baseline Survey		Gardline		1							specimen fixed in 4% formalin, stored in 80% IMS															Syllis sclerolaema		Syllis sclerolaema Ehlers, 1901							Animalia	Annelida			Syllidae	Syllis		sclerolaema				Ehlers, 1901
Voucher	NHM.2018.23615		VINSON WEST Oil Well Development Environmental Baseline Survey		Gardline		1							specimen fixed in 4% formalin, stored in 80% IMS															Syllis cornuta?		Syllis sp. 1							Animalia	Annelida			Syllidae	Syllis		sp.				Lamarck, 1818
Voucher	NHM.2018.23616		VINSON WEST Oil Well Development Environmental Baseline Survey		Gardline		1							specimen fixed in 4% formalin, stored in 80% IMS															Polycirrus sp 1		Hauchiella sp. 1							Animalia	Annelida			Terebellidae	Hauchiella		sp.				Levinsen, 1893
Voucher	NHM.2018.23617		VINSON WEST Oil Well Development Environmental Baseline Survey		Gardline		1							specimen fixed in 4% formalin, stored in 80% IMS															Proclea antarctica		Leaena? sp. 1							Animalia	Annelida			Terebellidae	Leaena?		sp.				Malmgren, 1866
Voucher	NHM.2018.23618		VINSON WEST Oil Well Development Environmental Baseline Survey		Gardline		1							specimen fixed in 4% formalin, stored in 80% IMS															Amphitritinae sp 1		Leaena? sp. 2							Animalia	Annelida			Terebellidae	Leaena?		sp.				Malmgren, 1866
Voucher	NHM.2018.23619		VINSON WEST Oil Well Development Environmental Baseline Survey		Gardline		1							specimen fixed in 4% formalin, stored in 80% IMS															Pista cristata		Pista sp. 2							Animalia	Annelida			Terebellidae	Pista		sp.				Malmgren, 1866
Voucher	NHM.2018.23620		VINSON WEST Oil Well Development Environmental Baseline Survey		Gardline		1							specimen fixed in 4% formalin, stored in 80% IMS															Trichobranchus glacialis antarcticus		Artacamella sp. 1							Animalia	Annelida			Trichobranchidae	Artacamella		sp.				Hartman, 1955
Voucher	NHM.2018.23621		VINSON WEST Oil Well Development Environmental Baseline Survey		Gardline		1							specimen fixed in 4% formalin, stored in 80% IMS															Terebellides stroemii var. kerguelensis		Terebellides sp. 2							Animalia	Annelida			Trichobranchidae	Terebellides		sp.				Sars, 1835
Voucher	NHM.2018.23622		VINSON WEST Oil Well Development Environmental Baseline Survey		Gardline		1							specimen fixed in 4% formalin, stored in 80% IMS															Aphelochaeta sp. 1		Aphelochaeta sp. 1							Animalia	Annelida			Cirratulidae	Aphelochaeta		sp.				Blake, 1991
Voucher	NHM.2018.23623		VINSON WEST Oil Well Development Environmental Baseline Survey		Gardline		1							specimen fixed in 4% formalin, stored in 80% IMS															Tharyx cf. epitoka		Tharyx cf. epitoka Monro, 1930							Animalia	Annelida			Cirratulidae	Tharyx		epitoka				Monro, 1930
Voucher	NHM.2018.23624		VINSON WEST Oil Well Development Environmental Baseline Survey		Gardline		1							specimen fixed in 4% formalin, stored in 80% IMS															Tharyx cf. epitoka		Tharyx cf. epitoka Monro, 1930							Animalia	Annelida			Cirratulidae	Tharyx		epitoka				Monro, 1930
Voucher	NHM.2018.23625		VINSON WEST Oil Well Development Environmental Baseline Survey		Gardline		1							specimen fixed in 4% formalin, stored in 80% IMS															Euchone sp. 1		Euchone sp. 1							Animalia	Annelida			Sabellidae	Euchone		sp.				Malmgren, 1866
Voucher	NHM.2018.23626		VINSON WEST Oil Well Development Environmental Baseline Survey		Gardline		1							specimen fixed in 4% formalin, stored in 80% IMS															Euphrosinopsis crassiseta		Euphrosinopsis crassiseta Kudenov, 1993							Animalia	Annelida			Euphrosinidae	Euphrosinopsis		crassiseta				Kudenov, 1993
Paratype	NHM.2018.25370		TOROA Oil Well Development Environmental Baseline Survey		Fugro		1							specimen fixed in 4% formalin, stored in 80% IMS															Aphelochaeta sp. 5B		Aphelochaeta falklandica Paterson and Neal in Neal et al. 2020							Animalia	Annelida			Cirratulidae	Aphelochaeta		falklandica				Paterson and Neal in Neal et al. 2020
Holotype	NHM.2018.23622		TOROA Oil Well Development Environmental Baseline Survey		Fugro		1							specimen fixed in 4% formalin, stored in 80% IMS															Dodecaceria sp. 1		Dodecaceria saeri Paterson and Neal in Neal et al. 2020							Animalia	Annelida			Cirratulidae	Dodecaceria		saeria				Paterson and Neal in Neal et al. 2020
[truncated: 68 more columns]
