# Supplementary material for: Biodiversity data and new species descriptions of polychaetes from offshore waters of the Falkland Islands, an area undergoing hydrocarbon exploration
Source: Zookeys. 2020 Jun 3;938:1–86. doi: 10.3897/zookeys.938.49349 (PMC7286948; doi:10.3897/zookeys.938.49349)
Supplement: Supplementary material 2 — Polychaete specimens (family level) from North Falklands Basin, SW Atlantic accessed at NHM London [file zookeys-938-001-s002.xlsx]

## Sheet: KE Families
typeStatus	catalogNumber	occurrenceDetails	occurrenceRemarks	recordNumber	recordedBy	individualID	individualCount	sex	lifeStage	reproductiveCondition	behavior	establishmentMeans	occurrenceStatus	preparations	disposition	otherCatalogNumbers	previousIdentifications	associatedMedia	associatedReferences	associatedOccurrences	associatedSequences	taxonID	scientificNameID	acceptedNameUsageID	parentNameUsageID	originalNameUsageID	nameAccordingToID	namePublishedInID	taxonConceptID		scientificName	acceptedNameUsage	parentNameUsage	originalNameUsage	nameAccordingTo	namePublishedIn	higherClassification	kingdom	phylum	class	order	family	genus	subgenus	specificEpithet		infraspecificEpithet	taxonRank	verbatimTaxonRank
other material	NHM.2018.9360		Sea Lion Field Development Environmental Baseline Survey		Gardline		1							specimen fixed in 4 formalin, stored in 80% IMS																	Lumbrineridae Schmarda, 1861							Animalia	Annelida			Lumbrineridae
other material	NHM.2018.9361		Sea Lion Field Development Environmental Baseline Survey		Gardline		1							specimen fixed in 4 formalin, stored in 80% IMS																	Trichobranchidae Malmgren, 1866							Animalia	Annelida			Trichobranchidae
other material	NHM.2018.9362		Sea Lion Field Development Environmental Baseline Survey		Gardline		1							specimen fixed in 4 formalin, stored in 80% IMS																	Nephtyidae Grube, 1850							Animalia	Annelida			Nephtyidae
other material	NHM.2018.9363		Sea Lion Field Development Environmental Baseline Survey		Gardline		1							specimen fixed in 4 formalin, stored in 80% IMS																	Phyllodocidae Örsted, 1843							Animalia	Annelida			Phyllodocidae
other material	NHM.2018.9364		Sea Lion Field Development Environmental Baseline Survey		Gardline		1							specimen fixed in 4 formalin, stored in 80% IMS																	Terebellidae Johnston, 1846							Animalia	Annelida			Terebellidae
other material	NHM.2018.9365		Sea Lion Field Development Environmental Baseline Survey		Gardline		1							specimen fixed in 4 formalin, stored in 80% IMS																	Nephtyidae Grube, 1850							Animalia	Annelida			Nephtyidae
other material	NHM.2018.9366		Sea Lion Field Development Environmental Baseline Survey		Gardline		1							specimen fixed in 4 formalin, stored in 80% IMS																	Pholoidae Kinberg, 1858							Animalia	Annelida			Pholoidae
other material	NHM.2018.9367		Sea Lion Field Development Environmental Baseline Survey		Gardline		1							specimen fixed in 4 formalin, stored in 80% IMS																	Cirratulidae Carrus, 1863							Animalia	Annelida			Cirratulidae
other material	NHM.2018.9368		Sea Lion Field Development Environmental Baseline Survey		Gardline		1							specimen fixed in 4 formalin, stored in 80% IMS																	Nephtyidae Grube, 1850							Animalia	Annelida			Nephtyidae
other material	NHM.2018.9369		Sea Lion Field Development Environmental Baseline Survey		Gardline		1							specimen fixed in 4 formalin, stored in 80% IMS																	Pholoidae Kinberg, 1858							Animalia	Annelida			Pholoidae
other material	NHM.2018.9370		Sea Lion Field Development Environmental Baseline Survey		Gardline		1							specimen fixed in 4 formalin, stored in 80% IMS																	Terebellidae Johnston, 1846							Animalia	Annelida			Terebellidae
other material	NHM.2018.9371		Sea Lion Field Development Environmental Baseline Survey		Gardline		1							specimen fixed in 4 formalin, stored in 80% IMS																	Lumbrineridae Schmarda, 1861							Animalia	Annelida			Lumbrineridae
other material	NHM.2018.9372		Sea Lion Field Development Environmental Baseline Survey		Gardline		1							specimen fixed in 4 formalin, stored in 80% IMS																	Nephtyidae Grube, 1850							Animalia	Annelida			Nephtyidae
other material	NHM.2018.9373		Sea Lion Field Development Environmental Baseline Survey		Gardline		1							specimen fixed in 4 formalin, stored in 80% IMS																	Phyllodocidae Örsted, 1843							Animalia	Annelida			Phyllodocidae
other material	NHM.2018.9374		Sea Lion Field Development Environmental Baseline Survey		Gardline		1							specimen fixed in 4 formalin, stored in 80% IMS																	Trochochaetidae Pettibone, 1963							Animalia	Annelida			Trochochaetidae
other material	NHM.2018.9375		Sea Lion Field Development Environmental Baseline Survey		Gardline		1							specimen fixed in 4 formalin, stored in 80% IMS																	Trichobranchidae Malmgren, 1866							Animalia	Annelida			Trichobranchidae
other material	NHM.2018.9376		Sea Lion Field Development Environmental Baseline Survey		Gardline		1							specimen fixed in 4 formalin, stored in 80% IMS																	Trichobranchidae Malmgren, 1866							Animalia	Annelida			Trichobranchidae
other material	NHM.2018.9377		Sea Lion Field Development Environmental Baseline Survey		Gardline		1							specimen fixed in 4 formalin, stored in 80% IMS																	Nephtyidae Grube, 1850							Animalia	Annelida			Nephtyidae
other material	NHM.2018.9378		Sea Lion Field Development Environmental Baseline Survey		Gardline		1							specimen fixed in 4 formalin, stored in 80% IMS																	Pholoidae Kinberg, 1858							Animalia	Annelida			Pholoidae
other material	NHM.2018.9379		Sea Lion Field Development Environmental Baseline Survey		Gardline		1							specimen fixed in 4 formalin, stored in 80% IMS																	Pholoidae Kinberg, 1858							Animalia	Annelida			Pholoidae
other material	NHM.2018.9380		Sea Lion Field Development Environmental Baseline Survey		Gardline		1							specimen fixed in 4 formalin, stored in 80% IMS																	Phyllodocidae Örsted, 1843							Animalia	Annelida			Phyllodocidae
other material	NHM.2018.9381		Sea Lion Field Development Environmental Baseline Survey		Gardline		1							specimen fixed in 4 formalin, stored in 80% IMS																	Nephtyidae Grube, 1850							Animalia	Annelida			Nephtyidae
other material	NHM.2018.9382		Sea Lion Field Development Environmental Baseline Survey		Gardline		1							specimen fixed in 4 formalin, stored in 80% IMS																	Pholoidae Kinberg, 1858							Animalia	Annelida			Pholoidae
other material	NHM.2018.9383		Sea Lion Field Development Environmental Baseline Survey		Gardline		1							specimen fixed in 4 formalin, stored in 80% IMS																	Trichobranchidae Malmgren, 1866							Animalia	Annelida			Trichobranchidae
other material	NHM.2018.9384		Sea Lion Field Development Environmental Baseline Survey		Gardline		1							specimen fixed in 4 formalin, stored in 80% IMS																	Phyllodocidae Örsted, 1843							Animalia	Annelida			Phyllodocidae
other material	NHM.2018.9385		Sea Lion Field Development Environmental Baseline Survey		Gardline		1							specimen fixed in 4 formalin, stored in 80% IMS																	Nephtyidae Grube, 1850							Animalia	Annelida			Nephtyidae
other material	NHM.2018.9386		Sea Lion Field Development Environmental Baseline Survey		Gardline		1							specimen fixed in 4 formalin, stored in 80% IMS																	Terebellidae Johnston, 1846							Animalia	Annelida			Terebellidae
other material	NHM.2018.9387		Sea Lion Field Development Environmental Baseline Survey		Gardline		1							specimen fixed in 4 formalin, stored in 80% IMS																	Trichobranchidae Malmgren, 1866							Animalia	Annelida			Trichobranchidae
other material	NHM.2018.9388		Sea Lion Field Development Environmental Baseline Survey		Gardline		1							specimen fixed in 4 formalin, stored in 80% IMS																	Pholoidae Kinberg, 1858							Animalia	Annelida			Pholoidae
other material	NHM.2018.9389		Sea Lion Field Development Environmental Baseline Survey		Gardline		1							specimen fixed in 4 formalin, stored in 80% IMS																	Nephtyidae Grube, 1850							Animalia	Annelida			Nephtyidae
other material	NHM.2018.9390		Sea Lion Field Development Environmental Baseline Survey		Gardline		1							specimen fixed in 4 formalin, stored in 80% IMS																	Phyllodocidae Örsted, 1843							Animalia	Annelida			Phyllodocidae
other material	NHM.2018.9391		Sea Lion Field Development Environmental Baseline Survey		Gardline		1							specimen fixed in 4 formalin, stored in 80% IMS																	Phyllodocidae Örsted, 1843							Animalia	Annelida			Phyllodocidae
other material	NHM.2018.9392		Sea Lion Field Development Environmental Baseline Survey		Gardline		1							specimen fixed in 4 formalin, stored in 80% IMS																	Phyllodocidae Örsted, 1843							Animalia	Annelida			Phyllodocidae
other material	NHM.2018.9393		Sea Lion Field Development Environmental Baseline Survey		Gardline		1							specimen fixed in 4 formalin, stored in 80% IMS																	Trichobranchidae Malmgren, 1866							Animalia	Annelida			Trichobranchidae
other material	NHM.2018.9394		Sea Lion Field Development Environmental Baseline Survey		Gardline		1							specimen fixed in 4 formalin, stored in 80% IMS																	Phyllodocidae Örsted, 1843							Animalia	Annelida			Phyllodocidae
other material	NHM.2018.9395		Sea Lion Field Development Environmental Baseline Survey		Gardline		1							specimen fixed in 4 formalin, stored in 80% IMS																	Phyllodocidae Örsted, 1843							Animalia	Annelida			Phyllodocidae
other material	NHM.2018.9396		Sea Lion Field Development Environmental Baseline Survey		Gardline		1							specimen fixed in 4 formalin, stored in 80% IMS																	Phyllodocidae Örsted, 1843							Animalia	Annelida			Phyllodocidae
other material	NHM.2018.9397		Sea Lion Field Development Environmental Baseline Survey		Gardline		1							specimen fixed in 4 formalin, stored in 80% IMS																	Trichobranchidae Malmgren, 1866							Animalia	Annelida			Trichobranchidae
other material	NHM.2018.9398		Sea Lion Field Development Environmental Baseline Survey		Gardline		1							specimen fixed in 4 formalin, stored in 80% IMS																	Nephtyidae Grube, 1850							Animalia	Annelida			Nephtyidae
other material	NHM.2018.9399		Sea Lion Field Development Environmental Baseline Survey		Gardline		1							specimen fixed in 4 formalin, stored in 80% IMS																	Pholoidae Kinberg, 1858							Animalia	Annelida			Pholoidae
other material	NHM.2018.9400		Sea Lion Field Development Environmental Baseline Survey		Gardline		1							specimen fixed in 4 formalin, stored in 80% IMS																	Cirratulidae Carrus, 1863							Animalia	Annelida			Cirratulidae
other material	NHM.2018.9401		Sea Lion Field Development Environmental Baseline Survey		Gardline		1							specimen fixed in 4 formalin, stored in 80% IMS																	Terebellidae Johnston, 1846							Animalia	Annelida			Terebellidae
other material	NHM.2018.9402		Sea Lion Field Development Environmental Baseline Survey		Gardline		1							specimen fixed in 4 formalin, stored in 80% IMS																	Nephtyidae Grube, 1850							Animalia	Annelida			Nephtyidae
other material	NHM.2018.9403		Sea Lion Field Development Environmental Baseline Survey		Gardline		1							specimen fixed in 4 formalin, stored in 80% IMS																	Pholoidae Kinberg, 1858							Animalia	Annelida			Pholoidae
other material	NHM.2018.9404		Sea Lion Field Development Environmental Baseline Survey		Gardline		1							specimen fixed in 4 formalin, stored in 80% IMS																	Terebellidae Johnston, 1846							Animalia	Annelida			Terebellidae
other material	NHM.2018.9405		Sea Lion Field Development Environmental Baseline Survey		Gardline		1							specimen fixed in 4 formalin, stored in 80% IMS																	Lumbrineridae Schmarda, 1861							Animalia	Annelida			Lumbrineridae
other material	NHM.2018.9406		Sea Lion Field Development Environmental Baseline Survey		Gardline		1							specimen fixed in 4 formalin, stored in 80% IMS																	Pholoidae Kinberg, 1858							Animalia	Annelida			Pholoidae
other material	NHM.2018.9407		Sea Lion Field Development Environmental Baseline Survey		Gardline		1							specimen fixed in 4 formalin, stored in 80% IMS																	Terebellidae Johnston, 1846							Animalia	Annelida			Terebellidae
other material	NHM.2018.9408		Sea Lion Field Development Environmental Baseline Survey		Gardline		1							specimen fixed in 4 formalin, stored in 80% IMS																	Phyllodocidae Örsted, 1843							Animalia	Annelida			Phyllodocidae
other material	NHM.2018.9409		Sea Lion Field Development Environmental Baseline Survey		Gardline		1							specimen fixed in 4 formalin, stored in 80% IMS																	Pholoidae Kinberg, 1858							Animalia	Annelida			Pholoidae
other material	NHM.2018.9410		Sea Lion Field Development Environmental Baseline Survey		Gardline		1							specimen fixed in 4 formalin, stored in 80% IMS																	Terebellidae Johnston, 1846							Animalia	Annelida			Terebellidae
other material	NHM.2018.9411		Sea Lion Field Development Environmental Baseline Survey		Gardline		1							specimen fixed in 4 formalin, stored in 80% IMS																	Trichobranchidae Malmgren, 1866							Animalia	Annelida			Trichobranchidae
other material	NHM.2018.9412		Sea Lion Field Development Environmental Baseline Survey		Gardline		1							specimen fixed in 4 formalin, stored in 80% IMS																	Lumbrineridae Schmarda, 1861							Animalia	Annelida			Lumbrineridae
other material	NHM.2018.9413		Sea Lion Field Development Environmental Baseline Survey		Gardline		1							specimen fixed in 4 formalin, stored in 80% IMS																	Pholoidae Kinberg, 1858							Animalia	Annelida			Pholoidae
other material	NHM.2018.9414		Sea Lion Field Development Environmental Baseline Survey		Gardline		1							specimen fixed in 4 formalin, stored in 80% IMS																	Phyllodocidae Örsted, 1843							Animalia	Annelida			Phyllodocidae
other material	NHM.2018.9415		Sea Lion Field Development Environmental Baseline Survey		Gardline		1							specimen fixed in 4 formalin, stored in 80% IMS																	Phyllodocidae Örsted, 1843							Animalia	Annelida			Phyllodocidae
other material	NHM.2018.9416		Sea Lion Field Development Environmental Baseline Survey		Gardline		1							specimen fixed in 4 formalin, stored in 80% IMS																	Trichobranchidae Malmgren, 1866							Animalia	Annelida			Trichobranchidae
other material	NHM.2018.9417		Sea Lion Field Development Environmental Baseline Survey		Gardline		1							specimen fixed in 4 formalin, stored in 80% IMS																	Cirratulidae Carrus, 1863							Animalia	Annelida			Cirratulidae
other material	NHM.2018.9418		Sea Lion Field Development Environmental Baseline Survey		Gardline		1							specimen fixed in 4 formalin, stored in 80% IMS																	Trichobranchidae Malmgren, 1866							Animalia	Annelida			Trichobranchidae
other material	NHM.2018.9419		Sea Lion Field Development Environmental Baseline Survey		Gardline		1							specimen fixed in 4 formalin, stored in 80% IMS																	Nephtyidae Grube, 1850							Animalia	Annelida			Nephtyidae
other material	NHM.2018.9420		Sea Lion Field Development Environmental Baseline Survey		Gardline		1							specimen fixed in 4 formalin, stored in 80% IMS																	Terebellidae Johnston, 1846							Animalia	Annelida			Terebellidae
other material	NHM.2018.9421		Sea Lion Field Development Environmental Baseline Survey		Gardline		1							specimen fixed in 4 formalin, stored in 80% IMS																	Phyllodocidae Örsted, 1843							Animalia	Annelida			Phyllodocidae
other material	NHM.2018.9422		Sea Lion Field Development Environmental Baseline Survey		Gardline		1							specimen fixed in 4 formalin, stored in 80% IMS																	Terebellidae Johnston, 1846							Animalia	Annelida			Terebellidae
other material	NHM.2018.9423		Sea Lion Field Development Environmental Baseline Survey		Gardline		1							specimen fixed in 4 formalin, stored in 80% IMS																	Terebellidae Johnston, 1846							Animalia	Annelida			Terebellidae
other material	NHM.2018.9424		Sea Lion Field Development Environmental Baseline Survey		Gardline		1							specimen fixed in 4 formalin, stored in 80% IMS																	Phyllodocidae Örsted, 1843							Animalia	Annelida			Phyllodocidae
other material	NHM.2018.9425		Sea Lion Field Development Environmental Baseline Survey		Gardline		1							specimen fixed in 4 formalin, stored in 80% IMS																	Trichobranchidae Malmgren, 1866							Animalia	Annelida			Trichobranchidae
other material	NHM.2018.9426		Sea Lion Field Development Environmental Baseline Survey		Gardline		1							specimen fixed in 4 formalin, stored in 80% IMS																	Phyllodocidae Örsted, 1843							Animalia	Annelida			Phyllodocidae
other material	NHM.2018.9427		Sea Lion Field Development Environmental Baseline Survey		Gardline		1							specimen fixed in 4 formalin, stored in 80% IMS																	Cirratulidae Carrus, 1863							Animalia	Annelida			Cirratulidae
other material	NHM.2018.9428		Sea Lion Field Development Environmental Baseline Survey		Gardline		1							specimen fixed in 4 formalin, stored in 80% IMS																	Trichobranchidae Malmgren, 1866							Animalia	Annelida			Trichobranchidae
other material	NHM.2018.9429		Sea Lion Field Development Environmental Baseline Survey		Gardline		1							specimen fixed in 4 formalin, stored in 80% IMS																	Phyllodocidae Örsted, 1843							Animalia	Annelida			Phyllodocidae
other material	NHM.2018.9430		Sea Lion Field Development Environmental Baseline Survey		Gardline		1							specimen fixed in 4 formalin, stored in 80% IMS																	Nephtyidae Grube, 1850							Animalia	Annelida			Nephtyidae
other material	NHM.2018.9431		Sea Lion Field Development Environmental Baseline Survey		Gardline		1							specimen fixed in 4 formalin, stored in 80% IMS																	Terebellidae Johnston, 1846							Animalia	Annelida			Terebellidae
other material	NHM.2018.9432		Sea Lion Field Development Environmental Baseline Survey		Gardline		1							specimen fixed in 4 formalin, stored in 80% IMS																	Cirratulidae Carrus, 1863							Animalia	Annelida			Cirratulidae
other material	NHM.2018.9433		Sea Lion Field Development Environmental Baseline Survey		Gardline		1							specimen fixed in 4 formalin, stored in 80% IMS																	Pholoidae Kinberg, 1858							Animalia	Annelida			Pholoidae
other material	NHM.2018.9434		Sea Lion Field Development Environmental Baseline Survey		Gardline		1							specimen fixed in 4 formalin, stored in 80% IMS																	Trichobranchidae Malmgren, 1866							Animalia	Annelida			Trichobranchidae
other material	NHM.2018.9435		Sea Lion Field Development Environmental Baseline Survey		Gardline		1							specimen fixed in 4 formalin, stored in 80% IMS																	Terebellidae Johnston, 1846							Animalia	Annelida			Terebellidae
other material	NHM.2018.9436		Sea Lion Field Development Environmental Baseline Survey		Gardline		1							specimen fixed in 4 formalin, stored in 80% IMS																	Nephtyidae Grube, 1850							Animalia	Annelida			Nephtyidae
other material	NHM.2018.9437		Sea Lion Field Development Environmental Baseline Survey		Gardline		1							specimen fixed in 4 formalin, stored in 80% IMS																	Nephtyidae Grube, 1850							Animalia	Annelida			Nephtyidae
other material	NHM.2018.9438		Sea Lion Field Development Environmental Baseline Survey		Gardline		1							specimen fixed in 4 formalin, stored in 80% IMS																	Terebellidae Johnston, 1846							Animalia	Annelida			Terebellidae
other material	NHM.2018.9439		Sea Lion Field Development Environmental Baseline Survey		Gardline		1							specimen fixed in 4 formalin, stored in 80% IMS																	Cirratulidae Carrus, 1863							Animalia	Annelida			Cirratulidae
other material	NHM.2018.9440		Sea Lion Field Development Environmental Baseline Survey		Gardline		1							specimen fixed in 4 formalin, stored in 80% IMS																	Nephtyidae Grube, 1850							Animalia	Annelida			Nephtyidae
other material	NHM.2018.9441		Sea Lion Field Development Environmental Baseline Survey		Gardline		1							specimen fixed in 4 formalin, stored in 80% IMS																	Phyllodocidae Örsted, 1843							Animalia	Annelida			Phyllodocidae
other material	NHM.2018.9442		Sea Lion Field Development Environmental Baseline Survey		Gardline		1							specimen fixed in 4 formalin, stored in 80% IMS																	Phyllodocidae Örsted, 1843							Animalia	Annelida			Phyllodocidae
other material	NHM.2018.9443		Sea Lion Field Development Environmental Baseline Survey		Gardline		1							specimen fixed in 4 formalin, stored in 80% IMS																	Trochochaetidae Pettibone, 1963							Animalia	Annelida			Trochochaetidae
other material	NHM.2018.9444		Sea Lion Field Development Environmental Baseline Survey		Gardline		1							specimen fixed in 4 formalin, stored in 80% IMS																	Lumbrineridae Schmarda, 1861							Animalia	Annelida			Lumbrineridae
other material	NHM.2018.9445		Sea Lion Field Development Environmental Baseline Survey		Gardline		1							specimen fixed in 4 formalin, stored in 80% IMS																	Trichobranchidae Malmgren, 1866							Animalia	Annelida			Trichobranchidae
other material	NHM.2018.9446		Sea Lion Field Development Environmental Baseline Survey		Gardline		1							specimen fixed in 4 formalin, stored in 80% IMS																	Lumbrineridae Schmarda, 1861							Animalia	Annelida			Lumbrineridae
other material	NHM.2018.9447		Sea Lion Field Development Environmental Baseline Survey		Gardline		1							specimen fixed in 4 formalin, stored in 80% IMS																	Cirratulidae Carrus, 1863							Animalia	Annelida			Cirratulidae
other material	NHM.2018.9448		Sea Lion Field Development Environmental Baseline Survey		Gardline		1							specimen fixed in 4 formalin, stored in 80% IMS																	Pholoidae Kinberg, 1858							Animalia	Annelida			Pholoidae
other material	NHM.2018.9449		Sea Lion Field Development Environmental Baseline Survey		Gardline		1							specimen fixed in 4 formalin, stored in 80% IMS																	Cirratulidae Carrus, 1863							Animalia	Annelida			Cirratulidae
other material	NHM.2018.9450		Sea Lion Field Development Environmental Baseline Survey		Gardline		1							specimen fixed in 4 formalin, stored in 80% IMS																	Phyllodocidae Örsted, 1843							Animalia	Annelida			Phyllodocidae
other material	NHM.2018.9451		Sea Lion Field Development Environmental Baseline Survey		Gardline		1							specimen fixed in 4 formalin, stored in 80% IMS																	Terebellidae Johnston, 1846							Animalia	Annelida			Terebellidae
other material	NHM.2018.9452		Sea Lion Field Development Environmental Baseline Survey		Gardline		1							specimen fixed in 4 formalin, stored in 80% IMS																	Trichobranchidae Malmgren, 1866							Animalia	Annelida			Trichobranchidae
other material	NHM.2018.9453		Sea Lion Field Development Environmental Baseline Survey		Gardline		1							specimen fixed in 4 formalin, stored in 80% IMS																	Nephtyidae Grube, 1850							Animalia	Annelida			Nephtyidae
other material	NHM.2018.9454		Sea Lion Field Development Environmental Baseline Survey		Gardline		1							specimen fixed in 4 formalin, stored in 80% IMS																	Pholoidae Kinberg, 1858							Animalia	Annelida			Pholoidae
other material	NHM.2018.9455		Sea Lion Field Development Environmental Baseline Survey		Gardline		1							specimen fixed in 4 formalin, stored in 80% IMS																	Cirratulidae Carrus, 1863							Animalia	Annelida			Cirratulidae
other material	NHM.2018.9456		Sea Lion Field Development Environmental Baseline Survey		Gardline		1							specimen fixed in 4 formalin, stored in 80% IMS																	Cirratulidae Carrus, 1863							Animalia	Annelida			Cirratulidae
other material	NHM.2018.9457		Sea Lion Field Development Environmental Baseline Survey		Gardline		1							specimen fixed in 4 formalin, stored in 80% IMS																	Terebellidae Johnston, 1846							Animalia	Annelida			Terebellidae
other material	NHM.2018.9458		Sea Lion Field Development Environmental Baseline Survey		Gardline		1							specimen fixed in 4 formalin, stored in 80% IMS																	Trichobranchidae Malmgren, 1866							Animalia	Annelida			Trichobranchidae
other material	NHM.2018.9459		Sea Lion Field Development Environmental Baseline Survey		Gardline		1							specimen fixed in 4 formalin, stored in 80% IMS																	Phyllodocidae Örsted, 1843							Animalia	Annelida			Phyllodocidae
other material	NHM.2018.9460		Sea Lion Field Development Environmental Baseline Survey		Gardline		1							specimen fixed in 4 formalin, stored in 80% IMS																	Terebellidae Johnston, 1846							Animalia	Annelida			Terebellidae
other material	NHM.2018.9461		Sea Lion Field Development Environmental Baseline Survey		Gardline		1							specimen fixed in 4 formalin, stored in 80% IMS																	Lumbrineridae Schmarda, 1861							Animalia	Annelida			Lumbrineridae
other material	NHM.2018.9462		Sea Lion Field Development Environmental Baseline Survey		Gardline		1							specimen fixed in 4 formalin, stored in 80% IMS																	Nephtyidae Grube, 1850							Animalia	Annelida			Nephtyidae
other material	NHM.2018.9463		Sea Lion Field Development Environmental Baseline Survey		Gardline		1							specimen fixed in 4 formalin, stored in 80% IMS																	Terebellidae Johnston, 1846							Animalia	Annelida			Terebellidae
other material	NHM.2018.9464		Sea Lion Field Development Environmental Baseline Survey		Gardline		1							specimen fixed in 4 formalin, stored in 80% IMS																	Trichobranchidae Malmgren, 1866							Animalia	Annelida			Trichobranchidae
other material	NHM.2018.9465		Sea Lion Field Development Environmental Baseline Survey		Gardline		1							specimen fixed in 4 formalin, stored in 80% IMS																	Phyllodocidae Örsted, 1843							Animalia	Annelida			Phyllodocidae
other material	NHM.2018.9466		Sea Lion Field Development Environmental Baseline Survey		Gardline		1							specimen fixed in 4 formalin, stored in 80% IMS																	Cirratulidae Carrus, 1863							Animalia	Annelida			Cirratulidae
other material	NHM.2018.9467		Sea Lion Field Development Environmental Baseline Survey		Gardline		1							specimen fixed in 4 formalin, stored in 80% IMS																	Cirratulidae Carrus, 1863							Animalia	Annelida			Cirratulidae
other material	NHM.2018.9468		Sea Lion Field Development Environmental Baseline Survey		Gardline		1							specimen fixed in 4 formalin, stored in 80% IMS																	Phyllodocidae Örsted, 1843							Animalia	Annelida			Phyllodocidae
other material	NHM.2018.9469		Sea Lion Field Development Environmental Baseline Survey		Gardline		1							specimen fixed in 4 formalin, stored in 80% IMS																	Terebellidae Johnston, 1846							Animalia	Annelida			Terebellidae
other material	NHM.2018.9470		Sea Lion Field Development Environmental Baseline Survey		Gardline		1							specimen fixed in 4 formalin, stored in 80% IMS																	Trichobranchidae Malmgren, 1866							Animalia	Annelida			Trichobranchidae
other material	NHM.2018.9471		Sea Lion Field Development Environmental Baseline Survey		Gardline		1							specimen fixed in 4 formalin, stored in 80% IMS																	Nephtyidae Grube, 1850							Animalia	Annelida			Nephtyidae
other material	NHM.2018.9472		Sea Lion Field Development Environmental Baseline Survey		Gardline		1							specimen fixed in 4 formalin, stored in 80% IMS																	Trichobranchidae Malmgren, 1866							Animalia	Annelida			Trichobranchidae
other material	NHM.2018.9473		Sea Lion Field Development Environmental Baseline Survey		Gardline		1							specimen fixed in 4 formalin, stored in 80% IMS																	Nephtyidae Grube, 1850							Animalia	Annelida			Nephtyidae
other material	NHM.2018.9474		Sea Lion Field Development Environmental Baseline Survey		Gardline		1							specimen fixed in 4 formalin, stored in 80% IMS																	Trichobranchidae Malmgren, 1866							Animalia	Annelida			Trichobranchidae
other material	NHM.2018.9475		Sea Lion Field Development Environmental Baseline Survey		Gardline		1							specimen fixed in 4 formalin, stored in 80% IMS																	Cirratulidae Carrus, 1863							Animalia	Annelida			Cirratulidae
other material	NHM.2018.9476		Sea Lion Field Development Environmental Baseline Survey		Gardline		1							specimen fixed in 4 formalin, stored in 80% IMS																	Phyllodocidae Örsted, 1843							Animalia	Annelida			Phyllodocidae
other material	NHM.2018.9477		Sea Lion Field Development Environmental Baseline Survey		Gardline		1							specimen fixed in 4 formalin, stored in 80% IMS																	Terebellidae Johnston, 1846							Animalia	Annelida			Terebellidae
other material	NHM.2018.9478		Sea Lion Field Development Environmental Baseline Survey		Gardline		1							specimen fixed in 4 formalin, stored in 80% IMS																	Trichobranchidae Malmgren, 1866							Animalia	Annelida			Trichobranchidae
other material	NHM.2018.9479		Sea Lion Field Development Environmental Baseline Survey		Gardline		1							specimen fixed in 4 formalin, stored in 80% IMS																	Pholoidae Kinberg, 1858							Animalia	Annelida			Pholoidae
other material	NHM.2018.9480		Sea Lion Field Development Environmental Baseline Survey		Gardline		1							specimen fixed in 4 formalin, stored in 80% IMS																	Terebellidae Johnston, 1846							Animalia	Annelida			Terebellidae
other material	NHM.2018.9481		Sea Lion Field Development Environmental Baseline Survey		Gardline		1							specimen fixed in 4 formalin, stored in 80% IMS																	Trichobranchidae Malmgren, 1866							Animalia	Annelida			Trichobranchidae
other material	NHM.2018.9482		Sea Lion Field Development Environmental Baseline Survey		Gardline		1							specimen fixed in 4 formalin, stored in 80% IMS																	Nephtyidae Grube, 1850							Animalia	Annelida			Nephtyidae
other material	NHM.2018.9483		Sea Lion Field Development Environmental Baseline Survey		Gardline		1							specimen fixed in 4 formalin, stored in 80% IMS																	Pholoidae Kinberg, 1858							Animalia	Annelida			Pholoidae
other material	NHM.2018.9484		Sea Lion Field Development Environmental Baseline Survey		Gardline		1							specimen fixed in 4 formalin, stored in 80% IMS																	Terebellidae Johnston, 1846							Animalia	Annelida			Terebellidae
other material	NHM.2018.9485		Sea Lion Field Development Environmental Baseline Survey		Gardline		1							specimen fixed in 4 formalin, stored in 80% IMS																	Trichobranchidae Malmgren, 1866							Animalia	Annelida			Trichobranchidae
other material	NHM.2018.9486		Sea Lion Field Development Environmental Baseline Survey		Gardline		1							specimen fixed in 4 formalin, stored in 80% IMS																	Pholoidae Kinberg, 1858							Animalia	Annelida			Pholoidae
other material	NHM.2018.9487		Sea Lion Field Development Environmental Baseline Survey		Gardline		1							specimen fixed in 4 formalin, stored in 80% IMS																	Terebellidae Johnston, 1846							Animalia	Annelida			Terebellidae
other material	NHM.2018.9488		Sea Lion Field Development Environmental Baseline Survey		Gardline		1							specimen fixed in 4 formalin, stored in 80% IMS																	Cirratulidae Carrus, 1863							Animalia	Annelida			Cirratulidae
other material	NHM.2018.9489		Sea Lion Field Development Environmental Baseline Survey		Gardline		1							specimen fixed in 4 formalin, stored in 80% IMS																	Terebellidae Johnston, 1846							Animalia	Annelida			Terebellidae
other material	NHM.2018.9490		Sea Lion Field Development Environmental Baseline Survey		Gardline		1							specimen fixed in 4 formalin, stored in 80% IMS																	Cirratulidae Carrus, 1863							Animalia	Annelida			Cirratulidae
other material	NHM.2018.9491		Sea Lion Field Development Environmental Baseline Survey		Gardline		1							specimen fixed in 4 formalin, stored in 80% IMS																	Phyllodocidae Örsted, 1843							Animalia	Annelida			Phyllodocidae
other material	NHM.2018.9492		Sea Lion Field Development Environmental Baseline Survey		Gardline		1							specimen fixed in 4 formalin, stored in 80% IMS																	Nephtyidae Grube, 1850							Animalia	Annelida			Nephtyidae
other material	NHM.2018.9493		Sea Lion Field Development Environmental Baseline Survey		Gardline		1							specimen fixed in 4 formalin, stored in 80% IMS																	Lumbrineridae Schmarda, 1861							Animalia	Annelida			Lumbrineridae
other material	NHM.2018.9494		Sea Lion Field Development Environmental Baseline Survey		Gardline		1							specimen fixed in 4 formalin, stored in 80% IMS																	Phyllodocidae Örsted, 1843							Animalia	Annelida			Phyllodocidae
other material	NHM.2018.9495		Sea Lion Field Development Environmental Baseline Survey		Gardline		1							specimen fixed in 4 formalin, stored in 80% IMS																	Nephtyidae Grube, 1850							Animalia	Annelida			Nephtyidae
other material	NHM.2018.9496		Sea Lion Field Development Environmental Baseline Survey		Gardline		1							specimen fixed in 4 formalin, stored in 80% IMS																	Nephtyidae Grube, 1850							Animalia	Annelida			Nephtyidae
other material	NHM.2018.9497		Sea Lion Field Development Environmental Baseline Survey		Gardline		1							specimen fixed in 4 formalin, stored in 80% IMS																	Lumbrineridae Schmarda, 1861							Animalia	Annelida			Lumbrineridae
other material	NHM.2018.9498		Sea Lion Field Development Environmental Baseline Survey		Gardline		1							specimen fixed in 4 formalin, stored in 80% IMS																	Nephtyidae Grube, 1850							Animalia	Annelida			Nephtyidae
other material	NHM.2018.9499		Sea Lion Field Development Environmental Baseline Survey		Gardline		1							specimen fixed in 4 formalin, stored in 80% IMS																	Terebellidae Johnston, 1846							Animalia	Annelida			Terebellidae
other material	NHM.2018.9500		Sea Lion Field Development Environmental Baseline Survey		Gardline		1							specimen fixed in 4 formalin, stored in 80% IMS																	Trichobranchidae Malmgren, 1866							Animalia	Annelida			Trichobranchidae
other material	NHM.2018.9501		Sea Lion Field Development Environmental Baseline Survey		Gardline		1							specimen fixed in 4 formalin, stored in 80% IMS																	Phyllodocidae Örsted, 1843							Animalia	Annelida			Phyllodocidae
other material	NHM.2018.9502		Sea Lion Field Development Environmental Baseline Survey		Gardline		1							specimen fixed in 4 formalin, stored in 80% IMS																	Trichobranchidae Malmgren, 1866							Animalia	Annelida			Trichobranchidae
other material	NHM.2018.9503		Sea Lion Field Development Environmental Baseline Survey		Gardline		1							specimen fixed in 4 formalin, stored in 80% IMS																	Trichobranchidae Malmgren, 1866							Animalia	Annelida			Trichobranchidae
other material	NHM.2018.9504		Sea Lion Field Development Environmental Baseline Survey		Gardline		1							specimen fixed in 4 formalin, stored in 80% IMS																	Cirratulidae Carrus, 1863							Animalia	Annelida			Cirratulidae
other material	NHM.2018.9505		Sea Lion Field Development Environmental Baseline Survey		Gardline		1							specimen fixed in 4 formalin, stored in 80% IMS																	Nephtyidae Grube, 1850							Animalia	Annelida			Nephtyidae
other material	NHM.2018.9506		Sea Lion Field Development Environmental Baseline Survey		Gardline		1							specimen fixed in 4 formalin, stored in 80% IMS																	Phyllodocidae Örsted, 1843							Animalia	Annelida			Phyllodocidae
other material	NHM.2018.9507		Sea Lion Field Development Environmental Baseline Survey		Gardline		1							specimen fixed in 4 formalin, stored in 80% IMS																	Terebellidae Johnston, 1846							Animalia	Annelida			Terebellidae
other material	NHM.2018.9508		Sea Lion Field Development Environmental Baseline Survey		Gardline		1							specimen fixed in 4 formalin, stored in 80% IMS																	Nephtyidae Grube, 1850							Animalia	Annelida			Nephtyidae
other material	NHM.2018.9509		Sea Lion Field Development Environmental Baseline Survey		Gardline		1							specimen fixed in 4 formalin, stored in 80% IMS																	Terebellidae Johnston, 1846							Animalia	Annelida			Terebellidae
other material	NHM.2018.9510		Sea Lion Field Development Environmental Baseline Survey		Gardline		1							specimen fixed in 4 formalin, stored in 80% IMS																	Trichobranchidae Malmgren, 1866							Animalia	Annelida			Trichobranchidae
other material	NHM.2018.9511		Sea Lion Field Development Environmental Baseline Survey		Gardline		1							specimen fixed in 4 formalin, stored in 80% IMS																	Trichobranchidae Malmgren, 1866							Animalia	Annelida			Trichobranchidae
other material	NHM.2018.9512		Sea Lion Field Development Environmental Baseline Survey		Gardline		1							specimen fixed in 4 formalin, stored in 80% IMS																	Terebellidae Johnston, 1846							Animalia	Annelida			Terebellidae
other material	NHM.2018.9513		Sea Lion Field Development Environmental Baseline Survey		Gardline		1							specimen fixed in 4 formalin, stored in 80% IMS																	Trichobranchidae Malmgren, 1866							Animalia	Annelida			Trichobranchidae
other material	NHM.2018.9514		Sea Lion Field Development Environmental Baseline Survey		Gardline		1							specimen fixed in 4 formalin, stored in 80% IMS																	Phyllodocidae Örsted, 1843							Animalia	Annelida			Phyllodocidae
other material	NHM.2018.9515		Sea Lion Field Development Environmental Baseline Survey		Gardline		1							specimen fixed in 4 formalin, stored in 80% IMS																	Terebellidae Johnston, 1846							Animalia	Annelida			Terebellidae
other material	NHM.2018.9516		Sea Lion Field Development Environmental Baseline Survey		Gardline		1							specimen fixed in 4 formalin, stored in 80% IMS																	Trichobranchidae Malmgren, 1866							Animalia	Annelida			Trichobranchidae
other material	NHM.2018.9517		Sea Lion Field Development Environmental Baseline Survey		Gardline		1							specimen fixed in 4 formalin, stored in 80% IMS																	Cirratulidae Carrus, 1863							Animalia	Annelida			Cirratulidae
other material	NHM.2018.9518		Sea Lion Field Development Environmental Baseline Survey		Gardline		1							specimen fixed in 4 formalin, stored in 80% IMS																	Terebellidae Johnston, 1846							Animalia	Annelida			Terebellidae
other material	NHM.2018.9519		Sea Lion Field Development Environmental Baseline Survey		Gardline		1							specimen fixed in 4 formalin, stored in 80% IMS																	Pholoidae Kinberg, 1858							Animalia	Annelida			Pholoidae
other material	NHM.2018.9520		Sea Lion Field Development Environmental Baseline Survey		Gardline		1							specimen fixed in 4 formalin, stored in 80% IMS																	Terebellidae Johnston, 1846							Animalia	Annelida			Terebellidae
other material	NHM.2018.9521		Sea Lion Field Development Environmental Baseline Survey		Gardline		1							specimen fixed in 4 formalin, stored in 80% IMS																	Cirratulidae Carrus, 1863							Animalia	Annelida			Cirratulidae
other material	NHM.2018.9522		Sea Lion Field Development Environmental Baseline Survey		Gardline		1							specimen fixed in 4 formalin, stored in 80% IMS																	Trichobranchidae Malmgren, 1866							Animalia	Annelida			Trichobranchidae
other material	NHM.2018.9523		Sea Lion Field Development Environmental Baseline Survey		Gardline		1							specimen fixed in 4 formalin, stored in 80% IMS																	Nephtyidae Grube, 1850							Animalia	Annelida			Nephtyidae
other material	NHM.2018.9524		Sea Lion Field Development Environmental Baseline Survey		Gardline		1							specimen fixed in 4 formalin, stored in 80% IMS																	Pholoidae Kinberg, 1858							Animalia	Annelida			Pholoidae
other material	NHM.2018.9525		Sea Lion Field Development Environmental Baseline Survey		Gardline		1							specimen fixed in 4 formalin, stored in 80% IMS																	Cirratulidae Carrus, 1863							Animalia	Annelida			Cirratulidae
other material	NHM.2018.9526		Sea Lion Field Development Environmental Baseline Survey		Gardline		1							specimen fixed in 4 formalin, stored in 80% IMS																	Cirratulidae Carrus, 1863							Animalia	Annelida			Cirratulidae
other material	NHM.2018.9527		Sea Lion Field Development Environmental Baseline Survey		Gardline		1							specimen fixed in 4 formalin, stored in 80% IMS																	Terebellidae Johnston, 1846							Animalia	Annelida			Terebellidae
other material	NHM.2018.9528		Sea Lion Field Development Environmental Baseline Survey		Gardline		1							specimen fixed in 4 formalin, stored in 80% IMS																	Phyllodocidae Örsted, 1843							Animalia	Annelida			Phyllodocidae
other material	NHM.2018.9529		Sea Lion Field Development Environmental Baseline Survey		Gardline		1							specimen fixed in 4 formalin, stored in 80% IMS																	Trichobranchidae Malmgren, 1866							Animalia	Annelida			Trichobranchidae
other material	NHM.2018.9530		Sea Lion Field Development Environmental Baseline Survey		Gardline		1							specimen fixed in 4 formalin, stored in 80% IMS																	Phyllodocidae Örsted, 1843							Animalia	Annelida			Phyllodocidae
other material	NHM.2018.9531		Sea Lion Field Development Environmental Baseline Survey		Gardline		1							specimen fixed in 4 formalin, stored in 80% IMS																	Terebellidae Johnston, 1846							Animalia	Annelida			Terebellidae
other material	NHM.2018.9532		Sea Lion Field Development Environmental Baseline Survey		Gardline		1							specimen fixed in 4 formalin, stored in 80% IMS																	Trichobranchidae Malmgren, 1866							Animalia	Annelida			Trichobranchidae
other material	NHM.2018.9533		Sea Lion Field Development Environmental Baseline Survey		Gardline		1							specimen fixed in 4 formalin, stored in 80% IMS																	Cirratulidae Carrus, 1863							Animalia	Annelida			Cirratulidae
other material	NHM.2018.9534		Sea Lion Field Development Environmental Baseline Survey		Gardline		1							specimen fixed in 4 formalin, stored in 80% IMS																	Nephtyidae Grube, 1850							Animalia	Annelida			Nephtyidae
other material	NHM.2018.9535		Sea Lion Field Development Environmental Baseline Survey		Gardline		1							specimen fixed in 4 formalin, stored in 80% IMS																	Pholoidae Kinberg, 1858							Animalia	Annelida			Pholoidae
other material	NHM.2018.9536		Sea Lion Field Development Environmental Baseline Survey		Gardline		1							specimen fixed in 4 formalin, stored in 80% IMS																	Cirratulidae Carrus, 1863							Animalia	Annelida			Cirratulidae
other material	NHM.2018.9537		Sea Lion Field Development Environmental Baseline Survey		Gardline		1							specimen fixed in 4 formalin, stored in 80% IMS																	Nephtyidae Grube, 1850							Animalia	Annelida			Nephtyidae
other material	NHM.2018.9538		Sea Lion Field Development Environmental Baseline Survey		Gardline		1							specimen fixed in 4 formalin, stored in 80% IMS																	Terebellidae Johnston, 1846							Animalia	Annelida			Terebellidae
other material	NHM.2018.9539		Sea Lion Field Development Environmental Baseline Survey		Gardline		1							specimen fixed in 4 formalin, stored in 80% IMS																	Cirratulidae Carrus, 1863							Animalia	Annelida			Cirratulidae
other material	NHM.2018.9540		Sea Lion Field Development Environmental Baseline Survey		Gardline		1							specimen fixed in 4 formalin, stored in 80% IMS																	Pholoidae Kinberg, 1858							Animalia	Annelida			Pholoidae
other material	NHM.2018.9541		Sea Lion Field Development Environmental Baseline Survey		Gardline		1							specimen fixed in 4 formalin, stored in 80% IMS																	Nephtyidae Grube, 1850							Animalia	Annelida			Nephtyidae
other material	NHM.2018.9542		Sea Lion Field Development Environmental Baseline Survey		Gardline		1							specimen fixed in 4 formalin, stored in 80% IMS																	Pholoidae Kinberg, 1858							Animalia	Annelida			Pholoidae
other material	NHM.2018.9543		Sea Lion Field Development Environmental Baseline Survey		Gardline		1							specimen fixed in 4 formalin, stored in 80% IMS																	Trichobranchidae Malmgren, 1866							Animalia	Annelida			Trichobranchidae
other material	NHM.2018.9544		Sea Lion Field Development Environmental Baseline Survey		Gardline		1							specimen fixed in 4 formalin, stored in 80% IMS																	Nephtyidae Grube, 1850							Animalia	Annelida			Nephtyidae
other material	NHM.2018.9545		Sea Lion Field Development Environmental Baseline Survey		Gardline		1							specimen fixed in 4 formalin, stored in 80% IMS																	Phyllodocidae Örsted, 1843							Animalia	Annelida			Phyllodocidae
other material	NHM.2018.9546		Sea Lion Field Development Environmental Baseline Survey		Gardline		1							specimen fixed in 4 formalin, stored in 80% IMS																	Cirratulidae Carrus, 1863							Animalia	Annelida			Cirratulidae
other material	NHM.2018.9547		Sea Lion Field Development Environmental Baseline Survey		Gardline		1							specimen fixed in 4 formalin, stored in 80% IMS																	Terebellidae Johnston, 1846							Animalia	Annelida			Terebellidae
other material	NHM.2018.9548		Sea Lion Field Development Environmental Baseline Survey		Gardline		1							specimen fixed in 4 formalin, stored in 80% IMS																	Lumbrineridae Schmarda, 1861							Animalia	Annelida			Lumbrineridae
other material	NHM.2018.9549		Sea Lion Field Development Environmental Baseline Survey		Gardline		1							specimen fixed in 4 formalin, stored in 80% IMS																	Nephtyidae Grube, 1850							Animalia	Annelida			Nephtyidae
other material	NHM.2018.9550		Sea Lion Field Development Environmental Baseline Survey		Gardline		1							specimen fixed in 4 formalin, stored in 80% IMS																	Pholoidae Kinberg, 1858							Animalia	Annelida			Pholoidae
other material	NHM.2018.9551		Sea Lion Field Development Environmental Baseline Survey		Gardline		1							specimen fixed in 4 formalin, stored in 80% IMS																	Pholoidae Kinberg, 1858							Animalia	Annelida			Pholoidae
other material	NHM.2018.9552		Sea Lion Field Development Environmental Baseline Survey		Gardline		1							specimen fixed in 4 formalin, stored in 80% IMS																	Nephtyidae Grube, 1850							Animalia	Annelida			Nephtyidae
other material	NHM.2018.9553		Sea Lion Field Development Environmental Baseline Survey		Gardline		1							specimen fixed in 4 formalin, stored in 80% IMS																	Terebellidae Johnston, 1846							Animalia	Annelida			Terebellidae
other material	NHM.2018.9554		Sea Lion Field Development Environmental Baseline Survey		Gardline		1							specimen fixed in 4 formalin, stored in 80% IMS																	Trichobranchidae Malmgren, 1866							Animalia	Annelida			Trichobranchidae
other material	NHM.2018.9555		Sea Lion Field Development Environmental Baseline Survey		Gardline		1							specimen fixed in 4 formalin, stored in 80% IMS																	Lumbrineridae Schmarda, 1861							Animalia	Annelida			Lumbrineridae
other material	NHM.2018.9556		Sea Lion Field Development Environmental Baseline Survey		Gardline		1							specimen fixed in 4 formalin, stored in 80% IMS																	Trichobranchidae Malmgren, 1866							Animalia	Annelida			Trichobranchidae
other material	NHM.2018.9557		Sea Lion Field Development Environmental Baseline Survey		Gardline		1							specimen fixed in 4 formalin, stored in 80% IMS																	Phyllodocidae Örsted, 1843							Animalia	Annelida			Phyllodocidae
other material	NHM.2018.9558		Sea Lion Field Development Environmental Baseline Survey		Gardline		1							specimen fixed in 4 formalin, stored in 80% IMS																	Terebellidae Johnston, 1846							Animalia	Annelida			Terebellidae
other material	NHM.2018.9559		Sea Lion Field Development Environmental Baseline Survey		Gardline		1							specimen fixed in 4 formalin, stored in 80% IMS																	Trichobranchidae Malmgren, 1866							Animalia	Annelida			Trichobranchidae
other material	NHM.2018.9560		Sea Lion Field Development Environmental Baseline Survey		Gardline		1							specimen fixed in 4 formalin, stored in 80% IMS																	Terebellidae Johnston, 1846							Animalia	Annelida			Terebellidae
other material	NHM.2018.9561		Sea Lion Field Development Environmental Baseline Survey		Gardline		1							specimen fixed in 4 formalin, stored in 80% IMS																	Nephtyidae Grube, 1850							Animalia	Annelida			Nephtyidae
other material	NHM.2018.9562		Sea Lion Field Development Environmental Baseline Survey		Gardline		1							specimen fixed in 4 formalin, stored in 80% IMS																	Pholoidae Kinberg, 1858							Animalia	Annelida			Pholoidae
other material	NHM.2018.9563		Sea Lion Field Development Environmental Baseline Survey		Gardline		1							specimen fixed in 4 formalin, stored in 80% IMS																	Trichobranchidae Malmgren, 1866							Animalia	Annelida			Trichobranchidae
other material	NHM.2018.9564		Sea Lion Field Development Environmental Baseline Survey		Gardline		1							specimen fixed in 4 formalin, stored in 80% IMS																	Pholoidae Kinberg, 1858							Animalia	Annelida			Pholoidae
other material	NHM.2018.9565		Sea Lion Field Development Environmental Baseline Survey		Gardline		1							specimen fixed in 4 formalin, stored in 80% IMS																	Terebellidae Johnston, 1846							Animalia	Annelida			Terebellidae
other material	NHM.2018.9566		Sea Lion Field Development Environmental Baseline Survey		Gardline		1							specimen fixed in 4 formalin, stored in 80% IMS																	Trichobranchidae Malmgren, 1866							Animalia	Annelida			Trichobranchidae
other material	NHM.2018.9567		Sea Lion Field Development Environmental Baseline Survey		Gardline		1							specimen fixed in 4 formalin, stored in 80% IMS																	Cirratulidae Carrus, 1863							Animalia	Annelida			Cirratulidae
other material	NHM.2018.9568		Sea Lion Field Development Environmental Baseline Survey		Gardline		1							specimen fixed in 4 formalin, stored in 80% IMS																	Lumbrineridae Schmarda, 1861							Animalia	Annelida			Lumbrineridae
other material	NHM.2018.9569		Sea Lion Field Development Environmental Baseline Survey		Gardline		1							specimen fixed in 4 formalin, stored in 80% IMS																	Terebellidae Johnston, 1846							Animalia	Annelida			Terebellidae
other material	NHM.2018.9570		Sea Lion Field Development Environmental Baseline Survey		Gardline		1							specimen fixed in 4 formalin, stored in 80% IMS																	Trichobranchidae Malmgren, 1866							Animalia	Annelida			Trichobranchidae
other material	NHM.2018.9571		Sea Lion Field Development Environmental Baseline Survey		Gardline		1							specimen fixed in 4 formalin, stored in 80% IMS																	Pholoidae Kinberg, 1858							Animalia	Annelida			Pholoidae
other material	NHM.2018.9572		Sea Lion Field Development Environmental Baseline Survey		Gardline		1							specimen fixed in 4 formalin, stored in 80% IMS																	Terebellidae Johnston, 1846							Animalia	Annelida			Terebellidae
other material	NHM.2018.9573		Sea Lion Field Development Environmental Baseline Survey		Gardline		1							specimen fixed in 4 formalin, stored in 80% IMS																	Lumbrineridae Schmarda, 1861							Animalia	Annelida			Lumbrineridae
other material	NHM.2018.9574		Sea Lion Field Development Environmental Baseline Survey		Gardline		1							specimen fixed in 4 formalin, stored in 80% IMS																	Trichobranchidae Malmgren, 1866							Animalia	Annelida			Trichobranchidae
other material	NHM.2018.9575		Sea Lion Field Development Environmental Baseline Survey		Gardline		1							specimen fixed in 4 formalin, stored in 80% IMS																	Phyllodocidae Örsted, 1843							Animalia	Annelida			Phyllodocidae
other material	NHM.2018.9576		Sea Lion Field Development Environmental Baseline Survey		Gardline		1							specimen fixed in 4 formalin, stored in 80% IMS																	Trichobranchidae Malmgren, 1866							Animalia	Annelida			Trichobranchidae
other material	NHM.2018.9577		Sea Lion Field Development Environmental Baseline Survey		Gardline		1							specimen fixed in 4 formalin, stored in 80% IMS																	Pholoidae Kinberg, 1858							Animalia	Annelida			Pholoidae
other material	NHM.2018.9578		Sea Lion Field Development Environmental Baseline Survey		Gardline		1							specimen fixed in 4 formalin, stored in 80% IMS																	Pholoidae Kinberg, 1858							Animalia	Annelida			Pholoidae
other material	NHM.2018.9579		Sea Lion Field Development Environmental Baseline Survey		Gardline		1							specimen fixed in 4 formalin, stored in 80% IMS																	Phyllodocidae Örsted, 1843							Animalia	Annelida			Phyllodocidae
other material	NHM.2018.9580		Sea Lion Field Development Environmental Baseline Survey		Gardline		1							specimen fixed in 4 formalin, stored in 80% IMS																	Terebellidae Johnston, 1846							Animalia	Annelida			Terebellidae
other material	NHM.2018.9581		Sea Lion Field Development Environmental Baseline Survey		Gardline		1							specimen fixed in 4 formalin, stored in 80% IMS																	Trochochaetidae Pettibone, 1963							Animalia	Annelida			Trochochaetidae
other material	NHM.2018.9582		Sea Lion Field Development Environmental Baseline Survey		Gardline		1							specimen fixed in 4 formalin, stored in 80% IMS																	Trichobranchidae Malmgren, 1866							Animalia	Annelida			Trichobranchidae
other material	NHM.2018.9583		Sea Lion Field Development Environmental Baseline Survey		Gardline		1							specimen fixed in 4 formalin, stored in 80% IMS																	Phyllodocidae Örsted, 1843							Animalia	Annelida			Phyllodocidae
other material	NHM.2018.9584		Sea Lion Field Development Environmental Baseline Survey		Gardline		1							specimen fixed in 4 formalin, stored in 80% IMS																	Nephtyidae Grube, 1850							Animalia	Annelida			Nephtyidae
other material	NHM.2018.9585		Sea Lion Field Development Environmental Baseline Survey		Gardline		1							specimen fixed in 4 formalin, stored in 80% IMS																	Nephtyidae Grube, 1850							Animalia	Annelida			Nephtyidae
other material	NHM.2018.9586		Sea Lion Field Development Environmental Baseline Survey		Gardline		1							specimen fixed in 4 formalin, stored in 80% IMS																	Phyllodocidae Örsted, 1843							Animalia	Annelida			Phyllodocidae
other material	NHM.2018.9587		Sea Lion Field Development Environmental Baseline Survey		Gardline		1							specimen fixed in 4 formalin, stored in 80% IMS																	Terebellidae Johnston, 1846							Animalia	Annelida			Terebellidae
other material	NHM.2018.9588		Sea Lion Field Development Environmental Baseline Survey		Gardline		1							specimen fixed in 4 formalin, stored in 80% IMS																	Trichobranchidae Malmgren, 1866							Animalia	Annelida			Trichobranchidae
other material	NHM.2018.9589		Sea Lion Field Development Environmental Baseline Survey		Gardline		1							specimen fixed in 4 formalin, stored in 80% IMS																	Trichobranchidae Malmgren, 1866							Animalia	Annelida			Trichobranchidae
other material	NHM.2018.9590		Sea Lion Field Development Environmental Baseline Survey		Gardline		1							specimen fixed in 4 formalin, stored in 80% IMS																	Terebellidae Johnston, 1846							Animalia	Annelida			Terebellidae
other material	NHM.2018.9591		Sea Lion Field Development Environmental Baseline Survey		Gardline		1							specimen fixed in 4 formalin, stored in 80% IMS																	Phyllodocidae Örsted, 1843							Animalia	Annelida			Phyllodocidae
other material	NHM.2018.9592		Sea Lion Field Development Environmental Baseline Survey		Gardline		1							specimen fixed in 4 formalin, stored in 80% IMS																	Trichobranchidae Malmgren, 1866							Animalia	Annelida			Trichobranchidae
other material	NHM.2018.9593		Sea Lion Field Development Environmental Baseline Survey		Gardline		1							specimen fixed in 4 formalin, stored in 80% IMS																	Pholoidae Kinberg, 1858							Animalia	Annelida			Pholoidae
other material	NHM.2018.9594		Sea Lion Field Development Environmental Baseline Survey		Gardline		1							specimen fixed in 4 formalin, stored in 80% IMS																	Trichobranchidae Malmgren, 1866							Animalia	Annelida			Trichobranchidae
other material	NHM.2018.9595		Sea Lion Field Development Environmental Baseline Survey		Gardline		1							specimen fixed in 4 formalin, stored in 80% IMS																	Phyllodocidae Örsted, 1843							Animalia	Annelida			Phyllodocidae
other material	NHM.2018.9596		Sea Lion Field Development Environmental Baseline Survey		Gardline		1							specimen fixed in 4 formalin, stored in 80% IMS																	Terebellidae Johnston, 1846							Animalia	Annelida			Terebellidae
other material	NHM.2018.9597		Sea Lion Field Development Environmental Baseline Survey		Gardline		1							specimen fixed in 4 formalin, stored in 80% IMS																	Terebellidae Johnston, 1846							Animalia	Annelida			Terebellidae
other material	NHM.2018.9598		Sea Lion Field Development Environmental Baseline Survey		Gardline		1							specimen fixed in 4 formalin, stored in 80% IMS																	Trichobranchidae Malmgren, 1866							Animalia	Annelida			Trichobranchidae
other material	NHM.2018.9599		Sea Lion Field Development Environmental Baseline Survey		Gardline		1							specimen fixed in 4 formalin, stored in 80% IMS																	Phyllodocidae Örsted, 1843							Animalia	Annelida			Phyllodocidae
other material	NHM.2018.9600		Sea Lion Field Development Environmental Baseline Survey		Gardline		1							specimen fixed in 4 formalin, stored in 80% IMS																	Terebellidae Johnston, 1846							Animalia	Annelida			Terebellidae
other material	NHM.2018.9601		Sea Lion Field Development Environmental Baseline Survey		Gardline		1							specimen fixed in 4 formalin, stored in 80% IMS																	Trichobranchidae Malmgren, 1866							Animalia	Annelida			Trichobranchidae
other material	NHM.2018.9602		Sea Lion Field Development Environmental Baseline Survey		Gardline		1							specimen fixed in 4 formalin, stored in 80% IMS																	Terebellidae Johnston, 1846							Animalia	Annelida			Terebellidae
other material	NHM.2018.9603		Sea Lion Field Development Environmental Baseline Survey		Gardline		1							specimen fixed in 4 formalin, stored in 80% IMS																	Phyllodocidae Örsted, 1843							Animalia	Annelida			Phyllodocidae
other material	NHM.2018.9604		Sea Lion Field Development Environmental Baseline Survey		Gardline		1							specimen fixed in 4 formalin, stored in 80% IMS																	Terebellidae Johnston, 1846							Animalia	Annelida			Terebellidae
other material	NHM.2018.9605		Sea Lion Field Development Environmental Baseline Survey		Gardline		1							specimen fixed in 4 formalin, stored in 80% IMS																	Trichobranchidae Malmgren, 1866							Animalia	Annelida			Trichobranchidae
other material	NHM.2018.9606		Sea Lion Field Development Environmental Baseline Survey		Gardline		1							specimen fixed in 4 formalin, stored in 80% IMS																	Trichobranchidae Malmgren, 1866							Animalia	Annelida			Trichobranchidae
other material	NHM.2018.9607		Sea Lion Field Development Environmental Baseline Survey		Gardline		1							specimen fixed in 4 formalin, stored in 80% IMS																	Lumbrineridae Schmarda, 1861							Animalia	Annelida			Lumbrineridae
other material	NHM.2018.9608		Sea Lion Field Development Environmental Baseline Survey		Gardline		1							specimen fixed in 4 formalin, stored in 80% IMS																	Nephtyidae Grube, 1850							Animalia	Annelida			Nephtyidae
other material	NHM.2018.9609		Sea Lion Field Development Environmental Baseline Survey		Gardline		1							specimen fixed in 4 formalin, stored in 80% IMS																	Pholoidae Kinberg, 1858							Animalia	Annelida			Pholoidae
other material	NHM.2018.9610		Sea Lion Field Development Environmental Baseline Survey		Gardline		1							specimen fixed in 4 formalin, stored in 80% IMS																	Trichobranchidae Malmgren, 1866							Animalia	Annelida			Trichobranchidae
other material	NHM.2018.9611		Sea Lion Field Development Environmental Baseline Survey		Gardline		1							specimen fixed in 4 formalin, stored in 80% IMS																	Lumbrineridae Schmarda, 1861							Animalia	Annelida			Lumbrineridae
other material	NHM.2018.9612		Sea Lion Field Development Environmental Baseline Survey		Gardline		1							specimen fixed in 4 formalin, stored in 80% IMS																	Phyllodocidae Örsted, 1843							Animalia	Annelida			Phyllodocidae
other material	NHM.2018.9613		Sea Lion Field Development Environmental Baseline Survey		Gardline		1							specimen fixed in 4 formalin, stored in 80% IMS																	Cirratulidae Carrus, 1863							Animalia	Annelida			Cirratulidae
other material	NHM.2018.9614		Sea Lion Field Development Environmental Baseline Survey		Gardline		1							specimen fixed in 4 formalin, stored in 80% IMS																	Lumbrineridae Schmarda, 1861							Animalia	Annelida			Lumbrineridae
other material	NHM.2018.9615		Sea Lion Field Development Environmental Baseline Survey		Gardline		1							specimen fixed in 4 formalin, stored in 80% IMS																	Nephtyidae Grube, 1850							Animalia	Annelida			Nephtyidae
other material	NHM.2018.9616		Sea Lion Field Development Environmental Baseline Survey		Gardline		1							specimen fixed in 4 formalin, stored in 80% IMS																	Phyllodocidae Örsted, 1843							Animalia	Annelida			Phyllodocidae
other material	NHM.2018.9617		Sea Lion Field Development Environmental Baseline Survey		Gardline		1							specimen fixed in 4 formalin, stored in 80% IMS																	Phyllodocidae Örsted, 1843							Animalia	Annelida			Phyllodocidae
other material	NHM.2018.9618		Sea Lion Field Development Environmental Baseline Survey		Gardline		1							specimen fixed in 4 formalin, stored in 80% IMS																	Phyllodocidae Örsted, 1843							Animalia	Annelida			Phyllodocidae
other material	NHM.2018.9619		Sea Lion Field Development Environmental Baseline Survey		Gardline		1							specimen fixed in 4 formalin, stored in 80% IMS																	Terebellidae Johnston, 1846							Animalia	Annelida			Terebellidae
other material	NHM.2018.9620		Sea Lion Field Development Environmental Baseline Survey		Gardline		1							specimen fixed in 4 formalin, stored in 80% IMS																	Phyllodocidae Örsted, 1843							Animalia	Annelida			Phyllodocidae
other material	NHM.2018.9621		Sea Lion Field Development Environmental Baseline Survey		Gardline		1							specimen fixed in 4 formalin, stored in 80% IMS																	Pholoidae Kinberg, 1858							Animalia	Annelida			Pholoidae
other material	NHM.2018.9622		Sea Lion Field Development Environmental Baseline Survey		Gardline		1							specimen fixed in 4 formalin, stored in 80% IMS																	Cirratulidae Carrus, 1863							Animalia	Annelida			Cirratulidae
other material	NHM.2018.9623		Sea Lion Field Development Environmental Baseline Survey		Gardline		1							specimen fixed in 4 formalin, stored in 80% IMS																	Nephtyidae Grube, 1850							Animalia	Annelida			Nephtyidae
other material	NHM.2018.9624		Sea Lion Field Development Environmental Baseline Survey		Gardline		1							specimen fixed in 4 formalin, stored in 80% IMS																	Trichobranchidae Malmgren, 1866							Animalia	Annelida			Trichobranchidae
other material	NHM.2018.9625		Sea Lion Field Development Environmental Baseline Survey		Gardline		1							specimen fixed in 4 formalin, stored in 80% IMS																	Phyllodocidae Örsted, 1843							Animalia	Annelida			Phyllodocidae
other material	NHM.2018.9626		Sea Lion Field Development Environmental Baseline Survey		Gardline		1							specimen fixed in 4 formalin, stored in 80% IMS																	Nephtyidae Grube, 1850							Animalia	Annelida			Nephtyidae
other material	NHM.2018.9627		Sea Lion Field Development Environmental Baseline Survey		Gardline		1							specimen fixed in 4 formalin, stored in 80% IMS																	Phyllodocidae Örsted, 1843							Animalia	Annelida			Phyllodocidae
other material	NHM.2018.9628		Sea Lion Field Development Environmental Baseline Survey		Gardline		1							specimen fixed in 4 formalin, stored in 80% IMS																	Terebellidae Johnston, 1846							Animalia	Annelida			Terebellidae
other material	NHM.2018.9629–9630		Sea Lion Field Development Environmental Baseline Survey		Gardline		2							specimen fixed in 4 formalin, stored in 80% IMS																	Lumbrineridae Schmarda, 1861							Animalia	Annelida			Lumbrineridae
other material	NHM.2018.9631–9632		Sea Lion Field Development Environmental Baseline Survey		Gardline		2							specimen fixed in 4 formalin, stored in 80% IMS																	Terebellidae Johnston, 1846							Animalia	Annelida			Terebellidae
other material	NHM.2018.9633–9634		Sea Lion Field Development Environmental Baseline Survey		Gardline		2							specimen fixed in 4 formalin, stored in 80% IMS																	Lumbrineridae Schmarda, 1861							Animalia	Annelida			Lumbrineridae
other material	NHM.2018.9635–9636		Sea Lion Field Development Environmental Baseline Survey		Gardline		2							specimen fixed in 4 formalin, stored in 80% IMS																	Nephtyidae Grube, 1850							Animalia	Annelida			Nephtyidae
other material	NHM.2018.9637–9638		Sea Lion Field Development Environmental Baseline Survey		Gardline		2							specimen fixed in 4 formalin, stored in 80% IMS																	Terebellidae Johnston, 1846							Animalia	Annelida			Terebellidae
other material	NHM.2018.9639–9640		Sea Lion Field Development Environmental Baseline Survey		Gardline		2							specimen fixed in 4 formalin, stored in 80% IMS																	Nephtyidae Grube, 1850							Animalia	Annelida			Nephtyidae
other material	NHM.2018.9641–9642		Sea Lion Field Development Environmental Baseline Survey		Gardline		2							specimen fixed in 4 formalin, stored in 80% IMS																	Terebellidae Johnston, 1846							Animalia	Annelida			Terebellidae
other material	NHM.2018.9643–9644		Sea Lion Field Development Environmental Baseline Survey		Gardline		2							specimen fixed in 4 formalin, stored in 80% IMS																	Terebellidae Johnston, 1846							Animalia	Annelida			Terebellidae
other material	NHM.2018.9645–9646		Sea Lion Field Development Environmental Baseline Survey		Gardline		2							specimen fixed in 4 formalin, stored in 80% IMS																	Lumbrineridae Schmarda, 1861							Animalia	Annelida			Lumbrineridae
other material	NHM.2018.9647–9648		Sea Lion Field Development Environmental Baseline Survey		Gardline		2							specimen fixed in 4 formalin, stored in 80% IMS																	Terebellidae Johnston, 1846							Animalia	Annelida			Terebellidae
other material	NHM.2018.9649–9650		Sea Lion Field Development Environmental Baseline Survey		Gardline		2							specimen fixed in 4 formalin, stored in 80% IMS																	Trichobranchidae Malmgren, 1866							Animalia	Annelida			Trichobranchidae
other material	NHM.2018.9651–9652		Sea Lion Field Development Environmental Baseline Survey		Gardline		2							specimen fixed in 4 formalin, stored in 80% IMS																	Cirratulidae Carrus, 1863							Animalia	Annelida			Cirratulidae
other material	NHM.2018.9653–9654		Sea Lion Field Development Environmental Baseline Survey		Gardline		2							specimen fixed in 4 formalin, stored in 80% IMS																	Nephtyidae Grube, 1850							Animalia	Annelida			Nephtyidae
other material	NHM.2018.9655–9656		Sea Lion Field Development Environmental Baseline Survey		Gardline		2							specimen fixed in 4 formalin, stored in 80% IMS																	Terebellidae Johnston, 1846							Animalia	Annelida			Terebellidae
other material	NHM.2018.9657–9658		Sea Lion Field Development Environmental Baseline Survey		Gardline		2							specimen fixed in 4 formalin, stored in 80% IMS																	Lumbrineridae Schmarda, 1861							Animalia	Annelida			Lumbrineridae
other material	NHM.2018.9659–9660		Sea Lion Field Development Environmental Baseline Survey		Gardline		2							specimen fixed in 4 formalin, stored in 80% IMS																	Lumbrineridae Schmarda, 1861							Animalia	Annelida			Lumbrineridae
other material	NHM.2018.9661–9662		Sea Lion Field Development Environmental Baseline Survey		Gardline		2							specimen fixed in 4 formalin, stored in 80% IMS																	Terebellidae Johnston, 1846							Animalia	Annelida			Terebellidae
other material	NHM.2018.9663–9664		Sea Lion Field Development Environmental Baseline Survey		Gardline		2							specimen fixed in 4 formalin, stored in 80% IMS																	Trichobranchidae Malmgren, 1866							Animalia	Annelida			Trichobranchidae
other material	NHM.2018.9665–9666		Sea Lion Field Development Environmental Baseline Survey		Gardline		2							specimen fixed in 4 formalin, stored in 80% IMS																	Lumbrineridae Schmarda, 1861							Animalia	Annelida			Lumbrineridae
other material	NHM.2018.9667–9668		Sea Lion Field Development Environmental Baseline Survey		Gardline		2							specimen fixed in 4 formalin, stored in 80% IMS																	Nephtyidae Grube, 1850							Animalia	Annelida			Nephtyidae
other material	NHM.2018.9669–9670		Sea Lion Field Development Environmental Baseline Survey		Gardline		2							specimen fixed in 4 formalin, stored in 80% IMS																	Phyllodocidae Örsted, 1843							Animalia	Annelida			Phyllodocidae
other material	NHM.2018.9671–9672		Sea Lion Field Development Environmental Baseline Survey		Gardline		2							specimen fixed in 4 formalin, stored in 80% IMS																	Trichobranchidae Malmgren, 1866							Animalia	Annelida			Trichobranchidae
other material	NHM.2018.9673–9674		Sea Lion Field Development Environmental Baseline Survey		Gardline		2							specimen fixed in 4 formalin, stored in 80% IMS																	Nephtyidae Grube, 1850							Animalia	Annelida			Nephtyidae
other material	NHM.2018.9675–9676		Sea Lion Field Development Environmental Baseline Survey		Gardline		2							specimen fixed in 4 formalin, stored in 80% IMS																	Nephtyidae Grube, 1850							Animalia	Annelida			Nephtyidae
other material	NHM.2018.9677–9678		Sea Lion Field Development Environmental Baseline Survey		Gardline		2							specimen fixed in 4 formalin, stored in 80% IMS																	Lumbrineridae Schmarda, 1861							Animalia	Annelida			Lumbrineridae
other material	NHM.2018.9679–9680		Sea Lion Field Development Environmental Baseline Survey		Gardline		2							specimen fixed in 4 formalin, stored in 80% IMS																	Nephtyidae Grube, 1850							Animalia	Annelida			Nephtyidae
other material	NHM.2018.9681–9682		Sea Lion Field Development Environmental Baseline Survey		Gardline		2							specimen fixed in 4 formalin, stored in 80% IMS																	Nephtyidae Grube, 1850							Animalia	Annelida			Nephtyidae
other material	NHM.2018.9683–9684		Sea Lion Field Development Environmental Baseline Survey		Gardline		2							specimen fixed in 4 formalin, stored in 80% IMS																	Pholoidae Kinberg, 1858							Animalia	Annelida			Pholoidae
other material	NHM.2018.9685–9686		Sea Lion Field Development Environmental Baseline Survey		Gardline		2							specimen fixed in 4 formalin, stored in 80% IMS																	Terebellidae Johnston, 1846							Animalia	Annelida			Terebellidae
other material	NHM.2018.9687–9688		Sea Lion Field Development Environmental Baseline Survey		Gardline		2							specimen fixed in 4 formalin, stored in 80% IMS																	Nephtyidae Grube, 1850							Animalia	Annelida			Nephtyidae
other material	NHM.2018.9689–9690		Sea Lion Field Development Environmental Baseline Survey		Gardline		2							specimen fixed in 4 formalin, stored in 80% IMS																	Pholoidae Kinberg, 1858							Animalia	Annelida			Pholoidae
other material	NHM.2018.9691–9692		Sea Lion Field Development Environmental Baseline Survey		Gardline		2							specimen fixed in 4 formalin, stored in 80% IMS																	Terebellidae Johnston, 1846							Animalia	Annelida			Terebellidae
other material	NHM.2018.9693–9694		Sea Lion Field Development Environmental Baseline Survey		Gardline		2							specimen fixed in 4 formalin, stored in 80% IMS																	Cirratulidae Carrus, 1863							Animalia	Annelida			Cirratulidae
other material	NHM.2018.9695–9696		Sea Lion Field Development Environmental Baseline Survey		Gardline		2							specimen fixed in 4 formalin, stored in 80% IMS																	Lumbrineridae Schmarda, 1861							Animalia	Annelida			Lumbrineridae
other material	NHM.2018.9697–9698		Sea Lion Field Development Environmental Baseline Survey		Gardline		2							specimen fixed in 4 formalin, stored in 80% IMS																	Trichobranchidae Malmgren, 1866							Animalia	Annelida			Trichobranchidae
other material	NHM.2018.9699–9700		Sea Lion Field Development Environmental Baseline Survey		Gardline		2							specimen fixed in 4 formalin, stored in 80% IMS																	Cirratulidae Carrus, 1863							Animalia	Annelida			Cirratulidae
other material	NHM.2018.9701–9702		Sea Lion Field Development Environmental Baseline Survey		Gardline		2							specimen fixed in 4 formalin, stored in 80% IMS																	Nephtyidae Grube, 1850							Animalia	Annelida			Nephtyidae
other material	NHM.2018.9703–9704		Sea Lion Field Development Environmental Baseline Survey		Gardline		2							specimen fixed in 4 formalin, stored in 80% IMS																	Phyllodocidae Örsted, 1843							Animalia	Annelida			Phyllodocidae
other material	NHM.2018.9705–9706		Sea Lion Field Development Environmental Baseline Survey		Gardline		2							specimen fixed in 4 formalin, stored in 80% IMS																	Nephtyidae Grube, 1850							Animalia	Annelida			Nephtyidae
other material	NHM.2018.9707–9708		Sea Lion Field Development Environmental Baseline Survey		Gardline		2							specimen fixed in 4 formalin, stored in 80% IMS																	Pholoidae Kinberg, 1858							Animalia	Annelida			Pholoidae
other material	NHM.2018.9709–9710		Sea Lion Field Development Environmental Baseline Survey		Gardline		2							specimen fixed in 4 formalin, stored in 80% IMS																	Terebellidae Johnston, 1846							Animalia	Annelida			Terebellidae
other material	NHM.2018.9711–9712		Sea Lion Field Development Environmental Baseline Survey		Gardline		2							specimen fixed in 4 formalin, stored in 80% IMS																	Cirratulidae Carrus, 1863							Animalia	Annelida			Cirratulidae
other material	NHM.2018.9713–9714		Sea Lion Field Development Environmental Baseline Survey		Gardline		2							specimen fixed in 4 formalin, stored in 80% IMS																	Nephtyidae Grube, 1850							Animalia	Annelida			Nephtyidae
other material	NHM.2018.9715–9716		Sea Lion Field Development Environmental Baseline Survey		Gardline		2							specimen fixed in 4 formalin, stored in 80% IMS																	Pholoidae Kinberg, 1858							Animalia	Annelida			Pholoidae
other material	NHM.2018.9717–9718		Sea Lion Field Development Environmental Baseline Survey		Gardline		2							specimen fixed in 4 formalin, stored in 80% IMS																	Lumbrineridae Schmarda, 1861							Animalia	Annelida			Lumbrineridae
other material	NHM.2018.9719–9720		Sea Lion Field Development Environmental Baseline Survey		Gardline		2							specimen fixed in 4 formalin, stored in 80% IMS																	Lumbrineridae Schmarda, 1861							Animalia	Annelida			Lumbrineridae
other material	NHM.2018.9721–9722		Sea Lion Field Development Environmental Baseline Survey		Gardline		2							specimen fixed in 4 formalin, stored in 80% IMS																	Phyllodocidae Örsted, 1843							Animalia	Annelida			Phyllodocidae
other material	NHM.2018.9723–9724		Sea Lion Field Development Environmental Baseline Survey		Gardline		2							specimen fixed in 4 formalin, stored in 80% IMS																	Trichobranchidae Malmgren, 1866							Animalia	Annelida			Trichobranchidae
other material	NHM.2018.9725–9726		Sea Lion Field Development Environmental Baseline Survey		Gardline		2							specimen fixed in 4 formalin, stored in 80% IMS																	Cirratulidae Carrus, 1863							Animalia	Annelida			Cirratulidae
other material	NHM.2018.9727–9728		Sea Lion Field Development Environmental Baseline Survey		Gardline		2							specimen fixed in 4 formalin, stored in 80% IMS																	Lumbrineridae Schmarda, 1861							Animalia	Annelida			Lumbrineridae
other material	NHM.2018.9729–9730		Sea Lion Field Development Environmental Baseline Survey		Gardline		2							specimen fixed in 4 formalin, stored in 80% IMS																	Phyllodocidae Örsted, 1843							Animalia	Annelida			Phyllodocidae
other material	NHM.2018.9731–9732		Sea Lion Field Development Environmental Baseline Survey		Gardline		2							specimen fixed in 4 formalin, stored in 80% IMS																	Pholoidae Kinberg, 1858							Animalia	Annelida			Pholoidae
other material	NHM.2018.9733–9734		Sea Lion Field Development Environmental Baseline Survey		Gardline		2							specimen fixed in 4 formalin, stored in 80% IMS																	Nephtyidae Grube, 1850							Animalia	Annelida			Nephtyidae
other material	NHM.2018.9735–9736		Sea Lion Field Development Environmental Baseline Survey		Gardline		2							specimen fixed in 4 formalin, stored in 80% IMS																	Nephtyidae Grube, 1850							Animalia	Annelida			Nephtyidae
other material	NHM.2018.9737–9738		Sea Lion Field Development Environmental Baseline Survey		Gardline		2							specimen fixed in 4 formalin, stored in 80% IMS																	Cirratulidae Carrus, 1863							Animalia	Annelida			Cirratulidae
other material	NHM.2018.9739–9740		Sea Lion Field Development Environmental Baseline Survey		Gardline		2							specimen fixed in 4 formalin, stored in 80% IMS																	Lumbrineridae Schmarda, 1861							Animalia	Annelida			Lumbrineridae
other material	NHM.2018.9741–9742		Sea Lion Field Development Environmental Baseline Survey		Gardline		2							specimen fixed in 4 formalin, stored in 80% IMS																	Nephtyidae Grube, 1850							Animalia	Annelida			Nephtyidae
other material	NHM.2018.9743–9744		Sea Lion Field Development Environmental Baseline Survey		Gardline		2							specimen fixed in 4 formalin, stored in 80% IMS																	Nephtyidae Grube, 1850							Animalia	Annelida			Nephtyidae
other material	NHM.2018.9745–9746		Sea Lion Field Development Environmental Baseline Survey		Gardline		2							specimen fixed in 4 formalin, stored in 80% IMS																	Terebellidae Johnston, 1846							Animalia	Annelida			Terebellidae
other material	NHM.2018.9747–9748		Sea Lion Field Development Environmental Baseline Survey		Gardline		2							specimen fixed in 4 formalin, stored in 80% IMS																	Phyllodocidae Örsted, 1843							Animalia	Annelida			Phyllodocidae
other material	NHM.2018.9749–9750		Sea Lion Field Development Environmental Baseline Survey		Gardline		2							specimen fixed in 4 formalin, stored in 80% IMS																	Trichobranchidae Malmgren, 1866							Animalia	Annelida			Trichobranchidae
other material	NHM.2018.9751–9752		Sea Lion Field Development Environmental Baseline Survey		Gardline		2							specimen fixed in 4 formalin, stored in 80% IMS																	Pholoidae Kinberg, 1858							Animalia	Annelida			Pholoidae
other material	NHM.2018.9753–9754		Sea Lion Field Development Environmental Baseline Survey		Gardline		2							specimen fixed in 4 formalin, stored in 80% IMS																	Nephtyidae Grube, 1850							Animalia	Annelida			Nephtyidae
other material	NHM.2018.9755–9756		Sea Lion Field Development Environmental Baseline Survey		Gardline		2							specimen fixed in 4 formalin, stored in 80% IMS																	Pholoidae Kinberg, 1858							Animalia	Annelida			Pholoidae
other material	NHM.2018.9757–9758		Sea Lion Field Development Environmental Baseline Survey		Gardline		2							specimen fixed in 4 formalin, stored in 80% IMS																	Phyllodocidae Örsted, 1843							Animalia	Annelida			Phyllodocidae
other material	NHM.2018.9759–9760		Sea Lion Field Development Environmental Baseline Survey		Gardline		2							specimen fixed in 4 formalin, stored in 80% IMS																	Terebellidae Johnston, 1846							Animalia	Annelida			Terebellidae
other material	NHM.2018.9761–9762		Sea Lion Field Development Environmental Baseline Survey		Gardline		2							specimen fixed in 4 formalin, stored in 80% IMS																	Lumbrineridae Schmarda, 1861							Animalia	Annelida			Lumbrineridae
other material	NHM.2018.9763–9764		Sea Lion Field Development Environmental Baseline Survey		Gardline		2							specimen fixed in 4 formalin, stored in 80% IMS																	Pholoidae Kinberg, 1858							Animalia	Annelida			Pholoidae
other material	NHM.2018.9765–9766		Sea Lion Field Development Environmental Baseline Survey		Gardline		2							specimen fixed in 4 formalin, stored in 80% IMS																	Phyllodocidae Örsted, 1843							Animalia	Annelida			Phyllodocidae
other material	NHM.2018.9767–9768		Sea Lion Field Development Environmental Baseline Survey		Gardline		2							specimen fixed in 4 formalin, stored in 80% IMS																	Trichobranchidae Malmgren, 1866							Animalia	Annelida			Trichobranchidae
other material	NHM.2018.9769–9770		Sea Lion Field Development Environmental Baseline Survey		Gardline		2							specimen fixed in 4 formalin, stored in 80% IMS																	Trichobranchidae Malmgren, 1866							Animalia	Annelida			Trichobranchidae
other material	NHM.2018.9771–9772		Sea Lion Field Development Environmental Baseline Survey		Gardline		2							specimen fixed in 4 formalin, stored in 80% IMS																	Nephtyidae Grube, 1850							Animalia	Annelida			Nephtyidae
other material	NHM.2018.9773–9774		Sea Lion Field Development Environmental Baseline Survey		Gardline		2							specimen fixed in 4 formalin, stored in 80% IMS																	Trichobranchidae Malmgren, 1866							Animalia	Annelida			Trichobranchidae
other material	NHM.2018.9775–9776		Sea Lion Field Development Environmental Baseline Survey		Gardline		2							specimen fixed in 4 formalin, stored in 80% IMS																	Cirratulidae Carrus, 1863							Animalia	Annelida			Cirratulidae
other material	NHM.2018.9777–9778		Sea Lion Field Development Environmental Baseline Survey		Gardline		2							specimen fixed in 4 formalin, stored in 80% IMS																	Cirratulidae Carrus, 1863							Animalia	Annelida			Cirratulidae
other material	NHM.2018.9779–9780		Sea Lion Field Development Environmental Baseline Survey		Gardline		2							specimen fixed in 4 formalin, stored in 80% IMS																	Lumbrineridae Schmarda, 1861							Animalia	Annelida			Lumbrineridae
other material	NHM.2018.9781–9782		Sea Lion Field Development Environmental Baseline Survey		Gardline		2							specimen fixed in 4 formalin, stored in 80% IMS																	Phyllodocidae Örsted, 1843							Animalia	Annelida			Phyllodocidae
other material	NHM.2018.9783–9784		Sea Lion Field Development Environmental Baseline Survey		Gardline		2							specimen fixed in 4 formalin, stored in 80% IMS																	Pholoidae Kinberg, 1858							Animalia	Annelida			Pholoidae
other material	NHM.2018.9785–9786		Sea Lion Field Development Environmental Baseline Survey		Gardline		2							specimen fixed in 4 formalin, stored in 80% IMS																	Nephtyidae Grube, 1850							Animalia	Annelida			Nephtyidae
other material	NHM.2018.9787–9788		Sea Lion Field Development Environmental Baseline Survey		Gardline		2							specimen fixed in 4 formalin, stored in 80% IMS																	Cirratulidae Carrus, 1863							Animalia	Annelida			Cirratulidae
other material	NHM.2018.9789–9790		Sea Lion Field Development Environmental Baseline Survey		Gardline		2							specimen fixed in 4 formalin, stored in 80% IMS																	Trichobranchidae Malmgren, 1866							Animalia	Annelida			Trichobranchidae
other material	NHM.2018.9791–9792		Sea Lion Field Development Environmental Baseline Survey		Gardline		2							specimen fixed in 4 formalin, stored in 80% IMS																	Nephtyidae Grube, 1850							Animalia	Annelida			Nephtyidae
other material	NHM.2018.9793–9794		Sea Lion Field Development Environmental Baseline Survey		Gardline		2							specimen fixed in 4 formalin, stored in 80% IMS																	Cirratulidae Carrus, 1863							Animalia	Annelida			Cirratulidae
other material	NHM.2018.9795–9796		Sea Lion Field Development Environmental Baseline Survey		Gardline		2							specimen fixed in 4 formalin, stored in 80% IMS																	Lumbrineridae Schmarda, 1861							Animalia	Annelida			Lumbrineridae
other material	NHM.2018.9797–9798		Sea Lion Field Development Environmental Baseline Survey		Gardline		2							specimen fixed in 4 formalin, stored in 80% IMS																	Phyllodocidae Örsted, 1843							Animalia	Annelida			Phyllodocidae
other material	NHM.2018.9799–9800		Sea Lion Field Development Environmental Baseline Survey		Gardline		2							specimen fixed in 4 formalin, stored in 80% IMS																	Trichobranchidae Malmgren, 1866							Animalia	Annelida			Trichobranchidae
other material	NHM.2018.9801–9802		Sea Lion Field Development Environmental Baseline Survey		Gardline		2							specimen fixed in 4 formalin, stored in 80% IMS																	Cirratulidae Carrus, 1863							Animalia	Annelida			Cirratulidae
other material	NHM.2018.9803–9804		Sea Lion Field Development Environmental Baseline Survey		Gardline		2							specimen fixed in 4 formalin, stored in 80% IMS																	Nephtyidae Grube, 1850							Animalia	Annelida			Nephtyidae
other material	NHM.2018.9805–9806		Sea Lion Field Development Environmental Baseline Survey		Gardline		2							specimen fixed in 4 formalin, stored in 80% IMS																	Trichobranchidae Malmgren, 1866							Animalia	Annelida			Trichobranchidae
other material	NHM.2018.9807–9808		Sea Lion Field Development Environmental Baseline Survey		Gardline		2							specimen fixed in 4 formalin, stored in 80% IMS																	Nephtyidae Grube, 1850							Animalia	Annelida			Nephtyidae
other material	NHM.2018.9809–9810		Sea Lion Field Development Environmental Baseline Survey		Gardline		2							specimen fixed in 4 formalin, stored in 80% IMS																	Phyllodocidae Örsted, 1843							Animalia	Annelida			Phyllodocidae
other material	NHM.2018.9811–9812		Sea Lion Field Development Environmental Baseline Survey		Gardline		2							specimen fixed in 4 formalin, stored in 80% IMS																	Terebellidae Johnston, 1846							Animalia	Annelida			Terebellidae
other material	NHM.2018.9813–9814		Sea Lion Field Development Environmental Baseline Survey		Gardline		2							specimen fixed in 4 formalin, stored in 80% IMS																	Cirratulidae Carrus, 1863							Animalia	Annelida			Cirratulidae
other material	NHM.2018.9815–9816		Sea Lion Field Development Environmental Baseline Survey		Gardline		2							specimen fixed in 4 formalin, stored in 80% IMS																	Nephtyidae Grube, 1850							Animalia	Annelida			Nephtyidae
other material	NHM.2018.9817–9818		Sea Lion Field Development Environmental Baseline Survey		Gardline		2							specimen fixed in 4 formalin, stored in 80% IMS																	Cirratulidae Carrus, 1863							Animalia	Annelida			Cirratulidae
other material	NHM.2018.9819–9820		Sea Lion Field Development Environmental Baseline Survey		Gardline		2							specimen fixed in 4 formalin, stored in 80% IMS																	Trichobranchidae Malmgren, 1866							Animalia	Annelida			Trichobranchidae
other material	NHM.2018.9821–9822		Sea Lion Field Development Environmental Baseline Survey		Gardline		2							specimen fixed in 4 formalin, stored in 80% IMS																	Phyllodocidae Örsted, 1843							Animalia	Annelida			Phyllodocidae
other material	NHM.2018.9823–9824		Sea Lion Field Development Environmental Baseline Survey		Gardline		2							specimen fixed in 4 formalin, stored in 80% IMS																	Nephtyidae Grube, 1850							Animalia	Annelida			Nephtyidae
other material	NHM.2018.9825–9826		Sea Lion Field Development Environmental Baseline Survey		Gardline		2							specimen fixed in 4 formalin, stored in 80% IMS																	Cirratulidae Carrus, 1863							Animalia	Annelida			Cirratulidae
other material	NHM.2018.9827–9828		Sea Lion Field Development Environmental Baseline Survey		Gardline		2							specimen fixed in 4 formalin, stored in 80% IMS																	Nephtyidae Grube, 1850							Animalia	Annelida			Nephtyidae
other material	NHM.2018.9829–9830		Sea Lion Field Development Environmental Baseline Survey		Gardline		2							specimen fixed in 4 formalin, stored in 80% IMS																	Cirratulidae Carrus, 1863							Animalia	Annelida			Cirratulidae
other material	NHM.2018.9831–9832		Sea Lion Field Development Environmental Baseline Survey		Gardline		2							specimen fixed in 4 formalin, stored in 80% IMS																	Nephtyidae Grube, 1850							Animalia	Annelida			Nephtyidae
other material	NHM.2018.9833–9834		Sea Lion Field Development Environmental Baseline Survey		Gardline		2							specimen fixed in 4 formalin, stored in 80% IMS																	Cirratulidae Carrus, 1863							Animalia	Annelida			Cirratulidae
other material	NHM.2018.9835–9836		Sea Lion Field Development Environmental Baseline Survey		Gardline		2							specimen fixed in 4 formalin, stored in 80% IMS																	Lumbrineridae Schmarda, 1861							Animalia	Annelida			Lumbrineridae
other material	NHM.2018.9837–9838		Sea Lion Field Development Environmental Baseline Survey		Gardline		2							specimen fixed in 4 formalin, stored in 80% IMS																	Terebellidae Johnston, 1846							Animalia	Annelida			Terebellidae
other material	NHM.2018.9839–9840		Sea Lion Field Development Environmental Baseline Survey		Gardline		2							specimen fixed in 4 formalin, stored in 80% IMS																	Lumbrineridae Schmarda, 1861							Animalia	Annelida			Lumbrineridae
other material	NHM.2018.9841–9842		Sea Lion Field Development Environmental Baseline Survey		Gardline		2							specimen fixed in 4 formalin, stored in 80% IMS																	Phyllodocidae Örsted, 1843							Animalia	Annelida			Phyllodocidae
other material	NHM.2018.9843–9844		Sea Lion Field Development Environmental Baseline Survey		Gardline		2							specimen fixed in 4 formalin, stored in 80% IMS																	Cirratulidae Carrus, 1863							Animalia	Annelida			Cirratulidae
other material	NHM.2018.9845–9846		Sea Lion Field Development Environmental Baseline Survey		Gardline		2							specimen fixed in 4 formalin, stored in 80% IMS																	Trichobranchidae Malmgren, 1866							Animalia	Annelida			Trichobranchidae
other material	NHM.2018.9847–9848		Sea Lion Field Development Environmental Baseline Survey		Gardline		2							specimen fixed in 4 formalin, stored in 80% IMS																	Cirratulidae Carrus, 1863							Animalia	Annelida			Cirratulidae
other material	NHM.2018.9849–9850		Sea Lion Field Development Environmental Baseline Survey		Gardline		2							specimen fixed in 4 formalin, stored in 80% IMS																	Pholoidae Kinberg, 1858							Animalia	Annelida			Pholoidae
other material	NHM.2018.9851–9852		Sea Lion Field Development Environmental Baseline Survey		Gardline		2							specimen fixed in 4 formalin, stored in 80% IMS																	Phyllodocidae Örsted, 1843							Animalia	Annelida			Phyllodocidae
other material	NHM.2018.9853–9854		Sea Lion Field Development Environmental Baseline Survey		Gardline		2							specimen fixed in 4 formalin, stored in 80% IMS																	Cirratulidae Carrus, 1863							Animalia	Annelida			Cirratulidae
other material	NHM.2018.9855–9856		Sea Lion Field Development Environmental Baseline Survey		Gardline		2							specimen fixed in 4 formalin, stored in 80% IMS																	Lumbrineridae Schmarda, 1861							Animalia	Annelida			Lumbrineridae
other material	NHM.2018.9857–9858		Sea Lion Field Development Environmental Baseline Survey		Gardline		2							specimen fixed in 4 formalin, stored in 80% IMS																	Phyllodocidae Örsted, 1843							Animalia	Annelida			Phyllodocidae
other material	NHM.2018.9859–9860		Sea Lion Field Development Environmental Baseline Survey		Gardline		2							specimen fixed in 4 formalin, stored in 80% IMS																	Nephtyidae Grube, 1850							Animalia	Annelida			Nephtyidae
other material	NHM.2018.9861–9862		Sea Lion Field Development Environmental Baseline Survey		Gardline		2							specimen fixed in 4 formalin, stored in 80% IMS																	Nephtyidae Grube, 1850							Animalia	Annelida			Nephtyidae
other material	NHM.2018.9863–9864		Sea Lion Field Development Environmental Baseline Survey		Gardline		2							specimen fixed in 4 formalin, stored in 80% IMS																	Lumbrineridae Schmarda, 1861							Animalia	Annelida			Lumbrineridae
other material	NHM.2018.9865–9866		Sea Lion Field Development Environmental Baseline Survey		Gardline		2							specimen fixed in 4 formalin, stored in 80% IMS																	Trichobranchidae Malmgren, 1866							Animalia	Annelida			Trichobranchidae
other material	NHM.2018.9867–9868		Sea Lion Field Development Environmental Baseline Survey		Gardline		2							specimen fixed in 4 formalin, stored in 80% IMS																	Lumbrineridae Schmarda, 1861							Animalia	Annelida			Lumbrineridae
other material	NHM.2018.9869–9870		Sea Lion Field Development Environmental Baseline Survey		Gardline		2							specimen fixed in 4 formalin, stored in 80% IMS																	Pholoidae Kinberg, 1858							Animalia	Annelida			Pholoidae
other material	NHM.2018.9871–9872		Sea Lion Field Development Environmental Baseline Survey		Gardline		2							specimen fixed in 4 formalin, stored in 80% IMS																	Cirratulidae Carrus, 1863							Animalia	Annelida			Cirratulidae
other material	NHM.2018.9873–9874		Sea Lion Field Development Environmental Baseline Survey		Gardline		2							specimen fixed in 4 formalin, stored in 80% IMS																	Nephtyidae Grube, 1850							Animalia	Annelida			Nephtyidae
other material	NHM.2018.9875–9876		Sea Lion Field Development Environmental Baseline Survey		Gardline		2							specimen fixed in 4 formalin, stored in 80% IMS																	Pholoidae Kinberg, 1858							Animalia	Annelida			Pholoidae
other material	NHM.2018.9877–9878		Sea Lion Field Development Environmental Baseline Survey		Gardline		2							specimen fixed in 4 formalin, stored in 80% IMS																	Cirratulidae Carrus, 1863							Animalia	Annelida			Cirratulidae
other material	NHM.2018.9879–9880		Sea Lion Field Development Environmental Baseline Survey		Gardline		2							specimen fixed in 4 formalin, stored in 80% IMS																	Cirratulidae Carrus, 1863							Animalia	Annelida			Cirratulidae
other material	NHM.2018.9881–9882		Sea Lion Field Development Environmental Baseline Survey		Gardline		2							specimen fixed in 4 formalin, stored in 80% IMS																	Cirratulidae Carrus, 1863							Animalia	Annelida			Cirratulidae
other material	NHM.2018.9883–9884		Sea Lion Field Development Environmental Baseline Survey		Gardline		2							specimen fixed in 4 formalin, stored in 80% IMS																	Trichobranchidae Malmgren, 1866							Animalia	Annelida			Trichobranchidae
other material	NHM.2018.9885–9886		Sea Lion Field Development Environmental Baseline Survey		Gardline		2							specimen fixed in 4 formalin, stored in 80% IMS																	Trichobranchidae Malmgren, 1866							Animalia	Annelida			Trichobranchidae
other material	NHM.2018.9887–9888		Sea Lion Field Development Environmental Baseline Survey		Gardline		2							specimen fixed in 4 formalin, stored in 80% IMS																	Lumbrineridae Schmarda, 1861							Animalia	Annelida			Lumbrineridae
other material	NHM.2018.9889–9890		Sea Lion Field Development Environmental Baseline Survey		Gardline		2							specimen fixed in 4 formalin, stored in 80% IMS																	Nephtyidae Grube, 1850							Animalia	Annelida			Nephtyidae
other material	NHM.2018.9891–9892		Sea Lion Field Development Environmental Baseline Survey		Gardline		2							specimen fixed in 4 formalin, stored in 80% IMS																	Terebellidae Johnston, 1846							Animalia	Annelida			Terebellidae
other material	NHM.2018.9893–9894		Sea Lion Field Development Environmental Baseline Survey		Gardline		2							specimen fixed in 4 formalin, stored in 80% IMS																	Cirratulidae Carrus, 1863							Animalia	Annelida			Cirratulidae
other material	NHM.2018.9895–9896		Sea Lion Field Development Environmental Baseline Survey		Gardline		2							specimen fixed in 4 formalin, stored in 80% IMS																	Pholoidae Kinberg, 1858							Animalia	Annelida			Pholoidae
other material	NHM.2018.9897–9898		Sea Lion Field Development Environmental Baseline Survey		Gardline		2							specimen fixed in 4 formalin, stored in 80% IMS																	Nephtyidae Grube, 1850							Animalia	Annelida			Nephtyidae
other material	NHM.2018.9899–9900		Sea Lion Field Development Environmental Baseline Survey		Gardline		2							specimen fixed in 4 formalin, stored in 80% IMS																	Cirratulidae Carrus, 1863							Animalia	Annelida			Cirratulidae
other material	NHM.2018.9901–9902		Sea Lion Field Development Environmental Baseline Survey		Gardline		2							specimen fixed in 4 formalin, stored in 80% IMS																	Lumbrineridae Schmarda, 1861							Animalia	Annelida			Lumbrineridae
other material	NHM.2018.9903–9904		Sea Lion Field Development Environmental Baseline Survey		Gardline		2							specimen fixed in 4 formalin, stored in 80% IMS																	Phyllodocidae Örsted, 1843							Animalia	Annelida			Phyllodocidae
other material	NHM.2018.9905–9906		Sea Lion Field Development Environmental Baseline Survey		Gardline		2							specimen fixed in 4 formalin, stored in 80% IMS																	Terebellidae Johnston, 1846							Animalia	Annelida			Terebellidae
other material	NHM.2018.9907–9908		Sea Lion Field Development Environmental Baseline Survey		Gardline		2							specimen fixed in 4 formalin, stored in 80% IMS																	Nephtyidae Grube, 1850							Animalia	Annelida			Nephtyidae
other material	NHM.2018.9909–9910		Sea Lion Field Development Environmental Baseline Survey		Gardline		2							specimen fixed in 4 formalin, stored in 80% IMS																	Nephtyidae Grube, 1850							Animalia	Annelida			Nephtyidae
other material	NHM.2018.9911–9912		Sea Lion Field Development Environmental Baseline Survey		Gardline		2							specimen fixed in 4 formalin, stored in 80% IMS																	Cirratulidae Carrus, 1863							Animalia	Annelida			Cirratulidae
other material	NHM.2018.9913–9914		Sea Lion Field Development Environmental Baseline Survey		Gardline		2							specimen fixed in 4 formalin, stored in 80% IMS																	Lumbrineridae Schmarda, 1861							Animalia	Annelida			Lumbrineridae
other material	NHM.2018.9915–9916		Sea Lion Field Development Environmental Baseline Survey		Gardline		2							specimen fixed in 4 formalin, stored in 80% IMS																	Nephtyidae Grube, 1850							Animalia	Annelida			Nephtyidae
other material	NHM.2018.9917–9918		Sea Lion Field Development Environmental Baseline Survey		Gardline		2							specimen fixed in 4 formalin, stored in 80% IMS																	Phyllodocidae Örsted, 1843							Animalia	Annelida			Phyllodocidae
other material	NHM.2018.9919–9920		Sea Lion Field Development Environmental Baseline Survey		Gardline		2							specimen fixed in 4 formalin, stored in 80% IMS																	Nephtyidae Grube, 1850							Animalia	Annelida			Nephtyidae
other material	NHM.2018.9921–9922		Sea Lion Field Development Environmental Baseline Survey		Gardline		2							specimen fixed in 4 formalin, stored in 80% IMS																	Cirratulidae Carrus, 1863							Animalia	Annelida			Cirratulidae
other material	NHM.2018.9923–9924		Sea Lion Field Development Environmental Baseline Survey		Gardline		2							specimen fixed in 4 formalin, stored in 80% IMS																	Lumbrineridae Schmarda, 1861							Animalia	Annelida			Lumbrineridae
other material	NHM.2018.9925–9926		Sea Lion Field Development Environmental Baseline Survey		Gardline		2							specimen fixed in 4 formalin, stored in 80% IMS																	Phyllodocidae Örsted, 1843							Animalia	Annelida			Phyllodocidae
other material	NHM.2018.9927–9928		Sea Lion Field Development Environmental Baseline Survey		Gardline		2							specimen fixed in 4 formalin, stored in 80% IMS																	Trochochaetidae Pettibone, 1963							Animalia	Annelida			Trochochaetidae
other material	NHM.2018.9929–9930		Sea Lion Field Development Environmental Baseline Survey		Gardline		2							specimen fixed in 4 formalin, stored in 80% IMS																	Pholoidae Kinberg, 1858							Animalia	Annelida			Pholoidae
other material	NHM.2018.9931–9932		Sea Lion Field Development Environmental Baseline Survey		Gardline		2							specimen fixed in 4 formalin, stored in 80% IMS																	Lumbrineridae Schmarda, 1861							Animalia	Annelida			Lumbrineridae
other material	NHM.2018.9933–9934		Sea Lion Field Development Environmental Baseline Survey		Gardline		2							specimen fixed in 4 formalin, stored in 80% IMS																	Terebellidae Johnston, 1846							Animalia	Annelida			Terebellidae
other material	NHM.2018.9935–9936		Sea Lion Field Development Environmental Baseline Survey		Gardline		2							specimen fixed in 4 formalin, stored in 80% IMS																	Trichobranchidae Malmgren, 1866							Animalia	Annelida			Trichobranchidae
other material	NHM.2018.9937–9938		Sea Lion Field Development Environmental Baseline Survey		Gardline		2							specimen fixed in 4 formalin, stored in 80% IMS																	Phyllodocidae Örsted, 1843							Animalia	Annelida			Phyllodocidae
other material	NHM.2018.9939–9940		Sea Lion Field Development Environmental Baseline Survey		Gardline		2							specimen fixed in 4 formalin, stored in 80% IMS																	Trichobranchidae Malmgren, 1866							Animalia	Annelida			Trichobranchidae
other material	NHM.2018.9941–9942		Sea Lion Field Development Environmental Baseline Survey		Gardline		2							specimen fixed in 4 formalin, stored in 80% IMS																	Pholoidae Kinberg, 1858							Animalia	Annelida			Pholoidae
other material	NHM.2018.9943–9944		Sea Lion Field Development Environmental Baseline Survey		Gardline		2							specimen fixed in 4 formalin, stored in 80% IMS																	Phyllodocidae Örsted, 1843							Animalia	Annelida			Phyllodocidae
other material	NHM.2018.9945–9946		Sea Lion Field Development Environmental Baseline Survey		Gardline		2							specimen fixed in 4 formalin, stored in 80% IMS																	Terebellidae Johnston, 1846							Animalia	Annelida			Terebellidae
other material	NHM.2018.9947–9948		Sea Lion Field Development Environmental Baseline Survey		Gardline		2							specimen fixed in 4 formalin, stored in 80% IMS																	Lumbrineridae Schmarda, 1861							Animalia	Annelida			Lumbrineridae
other material	NHM.2018.9949–9950		Sea Lion Field Development Environmental Baseline Survey		Gardline		2							specimen fixed in 4 formalin, stored in 80% IMS																	Pholoidae Kinberg, 1858							Animalia	Annelida			Pholoidae
other material	NHM.2018.9951–9952		Sea Lion Field Development Environmental Baseline Survey		Gardline		2							specimen fixed in 4 formalin, stored in 80% IMS																	Phyllodocidae Örsted, 1843							Animalia	Annelida			Phyllodocidae
other material	NHM.2018.9953–9954		Sea Lion Field Development Environmental Baseline Survey		Gardline		2							specimen fixed in 4 formalin, stored in 80% IMS																	Nephtyidae Grube, 1850							Animalia	Annelida			Nephtyidae
other material	NHM.2018.9955–9956		Sea Lion Field Development Environmental Baseline Survey		Gardline		2							specimen fixed in 4 formalin, stored in 80% IMS																	Pholoidae Kinberg, 1858							Animalia	Annelida			Pholoidae
other material	NHM.2018.9957–9958		Sea Lion Field Development Environmental Baseline Survey		Gardline		2							specimen fixed in 4 formalin, stored in 80% IMS																	Pholoidae Kinberg, 1858							Animalia	Annelida			Pholoidae
other material	NHM.2018.9959–9960		Sea Lion Field Development Environmental Baseline Survey		Gardline		2							specimen fixed in 4 formalin, stored in 80% IMS																	Terebellidae Johnston, 1846							Animalia	Annelida			Terebellidae
other material	NHM.2018.9961–9962		Sea Lion Field Development Environmental Baseline Survey		Gardline		2							specimen fixed in 4 formalin, stored in 80% IMS																	Terebellidae Johnston, 1846							Animalia	Annelida			Terebellidae
other material	NHM.2018.9963–9964		Sea Lion Field Development Environmental Baseline Survey		Gardline		2							specimen fixed in 4 formalin, stored in 80% IMS																	Trichobranchidae Malmgren, 1866							Animalia	Annelida			Trichobranchidae
other material	NHM.2018.9965–9966		Sea Lion Field Development Environmental Baseline Survey		Gardline		2							specimen fixed in 4 formalin, stored in 80% IMS																	Terebellidae Johnston, 1846							Animalia	Annelida			Terebellidae
other material	NHM.2018.9967–9968		Sea Lion Field Development Environmental Baseline Survey		Gardline		2							specimen fixed in 4 formalin, stored in 80% IMS																	Pholoidae Kinberg, 1858							Animalia	Annelida			Pholoidae
other material	NHM.2018.9969–9970		Sea Lion Field Development Environmental Baseline Survey		Gardline		2							specimen fixed in 4 formalin, stored in 80% IMS																	Pholoidae Kinberg, 1858							Animalia	Annelida			Pholoidae
other material	NHM.2018.9971–9972		Sea Lion Field Development Environmental Baseline Survey		Gardline		2							specimen fixed in 4 formalin, stored in 80% IMS																	Cirratulidae Carrus, 1863							Animalia	Annelida			Cirratulidae
other material	NHM.2018.9973–9974		Sea Lion Field Development Environmental Baseline Survey		Gardline		2							specimen fixed in 4 formalin, stored in 80% IMS																	Nephtyidae Grube, 1850							Animalia	Annelida			Nephtyidae
other material	NHM.2018.9975–9976		Sea Lion Field Development Environmental Baseline Survey		Gardline		2							specimen fixed in 4 formalin, stored in 80% IMS																	Terebellidae Johnston, 1846							Animalia	Annelida			Terebellidae
other material	NHM.2018.9977–9978		Sea Lion Field Development Environmental Baseline Survey		Gardline		2							specimen fixed in 4 formalin, stored in 80% IMS																	Cirratulidae Carrus, 1863							Animalia	Annelida			Cirratulidae
other material	NHM.2018.9979–9980		Sea Lion Field Development Environmental Baseline Survey		Gardline		2							specimen fixed in 4 formalin, stored in 80% IMS																	Nephtyidae Grube, 1850							Animalia	Annelida			Nephtyidae
other material	NHM.2018.9981–9982		Sea Lion Field Development Environmental Baseline Survey		Gardline		2							specimen fixed in 4 formalin, stored in 80% IMS																	Trichobranchidae Malmgren, 1866							Animalia	Annelida			Trichobranchidae
other material	NHM.2018.9983–9984		Sea Lion Field Development Environmental Baseline Survey		Gardline		2							specimen fixed in 4 formalin, stored in 80% IMS																	Lumbrineridae Schmarda, 1861							Animalia	Annelida			Lumbrineridae
other material	NHM.2018.9985–9986		Sea Lion Field Development Environmental Baseline Survey		Gardline		2							specimen fixed in 4 formalin, stored in 80% IMS																	Lumbrineridae Schmarda, 1861							Animalia	Annelida			Lumbrineridae
other material	NHM.2018.9987–9988		Sea Lion Field Development Environmental Baseline Survey		Gardline		2							specimen fixed in 4 formalin, stored in 80% IMS																	Nephtyidae Grube, 1850							Animalia	Annelida			Nephtyidae
other material	NHM.2018.9989–9990		Sea Lion Field Development Environmental Baseline Survey		Gardline		2							specimen fixed in 4 formalin, stored in 80% IMS																	Phyllodocidae Örsted, 1843							Animalia	Annelida			Phyllodocidae
other material	NHM.2018.9991–9992		Sea Lion Field Development Environmental Baseline Survey		Gardline		2							specimen fixed in 4 formalin, stored in 80% IMS																	Cirratulidae Carrus, 1863							Animalia	Annelida			Cirratulidae
other material	NHM.2018.9993–9994		Sea Lion Field Development Environmental Baseline Survey		Gardline		2							specimen fixed in 4 formalin, stored in 80% IMS																	Nephtyidae Grube, 1850							Animalia	Annelida			Nephtyidae
other material	NHM.2018.9995–9996		Sea Lion Field Development Environmental Baseline Survey		Gardline		2							specimen fixed in 4 formalin, stored in 80% IMS																	Pholoidae Kinberg, 1858							Animalia	Annelida			Pholoidae
other material	NHM.2018.9997–9998		Sea Lion Field Development Environmental Baseline Survey		Gardline		2							specimen fixed in 4 formalin, stored in 80% IMS																	Trochochaetidae Pettibone, 1963							Animalia	Annelida			Trochochaetidae
other material	NHM.2018.9999–10001		Sea Lion Field Development Environmental Baseline Survey		Gardline		3							specimen fixed in 4 formalin, stored in 80% IMS																	Pholoidae Kinberg, 1858							Animalia	Annelida			Pholoidae
other material	NHM.2018.10002–10004		Sea Lion Field Development Environmental Baseline Survey		Gardline		3							specimen fixed in 4 formalin, stored in 80% IMS																	Pholoidae Kinberg, 1858							Animalia	Annelida			Pholoidae
other material	NHM.2018.10005–10007		Sea Lion Field Development Environmental Baseline Survey		Gardline		3							specimen fixed in 4 formalin, stored in 80% IMS																	Cirratulidae Carrus, 1863							Animalia	Annelida			Cirratulidae
other material	NHM.2018.10008–10010		Sea Lion Field Development Environmental Baseline Survey		Gardline		3							specimen fixed in 4 formalin, stored in 80% IMS																	Pholoidae Kinberg, 1858							Animalia	Annelida			Pholoidae
other material	NHM.2018.10011–10013		Sea Lion Field Development Environmental Baseline Survey		Gardline		3							specimen fixed in 4 formalin, stored in 80% IMS																	Trichobranchidae Malmgren, 1866							Animalia	Annelida			Trichobranchidae
other material	NHM.2018.10014–10016		Sea Lion Field Development Environmental Baseline Survey		Gardline		3							specimen fixed in 4 formalin, stored in 80% IMS																	Cirratulidae Carrus, 1863							Animalia	Annelida			Cirratulidae
other material	NHM.2018.10017–10019		Sea Lion Field Development Environmental Baseline Survey		Gardline		3							specimen fixed in 4 formalin, stored in 80% IMS																	Lumbrineridae Schmarda, 1861							Animalia	Annelida			Lumbrineridae
other material	NHM.2018.10020–10022		Sea Lion Field Development Environmental Baseline Survey		Gardline		3							specimen fixed in 4 formalin, stored in 80% IMS																	Nephtyidae Grube, 1850							Animalia	Annelida			Nephtyidae
other material	NHM.2018.10023–10025		Sea Lion Field Development Environmental Baseline Survey		Gardline		3							specimen fixed in 4 formalin, stored in 80% IMS																	Cirratulidae Carrus, 1863							Animalia	Annelida			Cirratulidae
other material	NHM.2018.10026–10028		Sea Lion Field Development Environmental Baseline Survey		Gardline		3							specimen fixed in 4 formalin, stored in 80% IMS																	Pholoidae Kinberg, 1858							Animalia	Annelida			Pholoidae
other material	NHM.2018.10029–10031		Sea Lion Field Development Environmental Baseline Survey		Gardline		3							specimen fixed in 4 formalin, stored in 80% IMS																	Pholoidae Kinberg, 1858							Animalia	Annelida			Pholoidae
other material	NHM.2018.10032–10034		Sea Lion Field Development Environmental Baseline Survey		Gardline		3							specimen fixed in 4 formalin, stored in 80% IMS																	Lumbrineridae Schmarda, 1861							Animalia	Annelida			Lumbrineridae
other material	NHM.2018.10035–10037		Sea Lion Field Development Environmental Baseline Survey		Gardline		3							specimen fixed in 4 formalin, stored in 80% IMS																	Nephtyidae Grube, 1850							Animalia	Annelida			Nephtyidae
other material	NHM.2018.10038–10040		Sea Lion Field Development Environmental Baseline Survey		Gardline		3							specimen fixed in 4 formalin, stored in 80% IMS																	Nephtyidae Grube, 1850							Animalia	Annelida			Nephtyidae
other material	NHM.2018.10041–10043		Sea Lion Field Development Environmental Baseline Survey		Gardline		3							specimen fixed in 4 formalin, stored in 80% IMS																	Pholoidae Kinberg, 1858							Animalia	Annelida			Pholoidae
other material	NHM.2018.10044–10046		Sea Lion Field Development Environmental Baseline Survey		Gardline		3							specimen fixed in 4 formalin, stored in 80% IMS																	Phyllodocidae Örsted, 1843							Animalia	Annelida			Phyllodocidae
other material	NHM.2018.10047–10049		Sea Lion Field Development Environmental Baseline Survey		Gardline		3							specimen fixed in 4 formalin, stored in 80% IMS																	Cirratulidae Carrus, 1863							Animalia	Annelida			Cirratulidae
other material	NHM.2018.10050–10052		Sea Lion Field Development Environmental Baseline Survey		Gardline		3							specimen fixed in 4 formalin, stored in 80% IMS																	Lumbrineridae Schmarda, 1861							Animalia	Annelida			Lumbrineridae
other material	NHM.2018.10053–10055		Sea Lion Field Development Environmental Baseline Survey		Gardline		3							specimen fixed in 4 formalin, stored in 80% IMS																	Pholoidae Kinberg, 1858							Animalia	Annelida			Pholoidae
other material	NHM.2018.10056–10058		Sea Lion Field Development Environmental Baseline Survey		Gardline		3							specimen fixed in 4 formalin, stored in 80% IMS																	Lumbrineridae Schmarda, 1861							Animalia	Annelida			Lumbrineridae
other material	NHM.2018.10059–10061		Sea Lion Field Development Environmental Baseline Survey		Gardline		3							specimen fixed in 4 formalin, stored in 80% IMS																	Nephtyidae Grube, 1850							Animalia	Annelida			Nephtyidae
other material	NHM.2018.10062–10064		Sea Lion Field Development Environmental Baseline Survey		Gardline		3							specimen fixed in 4 formalin, stored in 80% IMS																	Cirratulidae Carrus, 1863							Animalia	Annelida			Cirratulidae
other material	NHM.2018.10065–10067		Sea Lion Field Development Environmental Baseline Survey		Gardline		3							specimen fixed in 4 formalin, stored in 80% IMS																	Cirratulidae Carrus, 1863							Animalia	Annelida			Cirratulidae
other material	NHM.2018.10068–10070		Sea Lion Field Development Environmental Baseline Survey		Gardline		3							specimen fixed in 4 formalin, stored in 80% IMS																	Cirratulidae Carrus, 1863							Animalia	Annelida			Cirratulidae
other material	NHM.2018.10071–10073		Sea Lion Field Development Environmental Baseline Survey		Gardline		3							specimen fixed in 4 formalin, stored in 80% IMS																	Pholoidae Kinberg, 1858							Animalia	Annelida			Pholoidae
other material	NHM.2018.10074–10076		Sea Lion Field Development Environmental Baseline Survey		Gardline		3							specimen fixed in 4 formalin, stored in 80% IMS																	Lumbrineridae Schmarda, 1861							Animalia	Annelida			Lumbrineridae
other material	NHM.2018.10077–10079		Sea Lion Field Development Environmental Baseline Survey		Gardline		3							specimen fixed in 4 formalin, stored in 80% IMS																	Pholoidae Kinberg, 1858							Animalia	Annelida			Pholoidae
other material	NHM.2018.10080–10082		Sea Lion Field Development Environmental Baseline Survey		Gardline		3							specimen fixed in 4 formalin, stored in 80% IMS																	Cirratulidae Carrus, 1863							Animalia	Annelida			Cirratulidae
other material	NHM.2018.10083–10085		Sea Lion Field Development Environmental Baseline Survey		Gardline		3							specimen fixed in 4 formalin, stored in 80% IMS																	Cirratulidae Carrus, 1863							Animalia	Annelida			Cirratulidae
other material	NHM.2018.10086–10088		Sea Lion Field Development Environmental Baseline Survey		Gardline		3							specimen fixed in 4 formalin, stored in 80% IMS																	Lumbrineridae Schmarda, 1861							Animalia	Annelida			Lumbrineridae
other material	NHM.2018.10089–10091		Sea Lion Field Development Environmental Baseline Survey		Gardline		3							specimen fixed in 4 formalin, stored in 80% IMS																	Cirratulidae Carrus, 1863							Animalia	Annelida			Cirratulidae
other material	NHM.2018.10092–10094		Sea Lion Field Development Environmental Baseline Survey		Gardline		3							specimen fixed in 4 formalin, stored in 80% IMS																	Nephtyidae Grube, 1850							Animalia	Annelida			Nephtyidae
other material	NHM.2018.10095–10097		Sea Lion Field Development Environmental Baseline Survey		Gardline		3							specimen fixed in 4 formalin, stored in 80% IMS																	Nephtyidae Grube, 1850							Animalia	Annelida			Nephtyidae
other material	NHM.2018.10098–10100		Sea Lion Field Development Environmental Baseline Survey		Gardline		3							specimen fixed in 4 formalin, stored in 80% IMS																	Pholoidae Kinberg, 1858							Animalia	Annelida			Pholoidae
other material	NHM.2018.10101–10103		Sea Lion Field Development Environmental Baseline Survey		Gardline		3							specimen fixed in 4 formalin, stored in 80% IMS																	Lumbrineridae Schmarda, 1861							Animalia	Annelida			Lumbrineridae
other material	NHM.2018.10104–10106		Sea Lion Field Development Environmental Baseline Survey		Gardline		3							specimen fixed in 4 formalin, stored in 80% IMS																	Pholoidae Kinberg, 1858							Animalia	Annelida			Pholoidae
other material	NHM.2018.10107–10109		Sea Lion Field Development Environmental Baseline Survey		Gardline		3							specimen fixed in 4 formalin, stored in 80% IMS																	Cirratulidae Carrus, 1863							Animalia	Annelida			Cirratulidae
other material	NHM.2018.10110–10112		Sea Lion Field Development Environmental Baseline Survey		Gardline		3							specimen fixed in 4 formalin, stored in 80% IMS																	Nephtyidae Grube, 1850							Animalia	Annelida			Nephtyidae
other material	NHM.2018.10113–10115		Sea Lion Field Development Environmental Baseline Survey		Gardline		3							specimen fixed in 4 formalin, stored in 80% IMS																	Pholoidae Kinberg, 1858							Animalia	Annelida			Pholoidae
other material	NHM.2018.10116–10118		Sea Lion Field Development Environmental Baseline Survey		Gardline		3							specimen fixed in 4 formalin, stored in 80% IMS																	Lumbrineridae Schmarda, 1861							Animalia	Annelida			Lumbrineridae
other material	NHM.2018.10119–10121		Sea Lion Field Development Environmental Baseline Survey		Gardline		3							specimen fixed in 4 formalin, stored in 80% IMS																	Cirratulidae Carrus, 1863							Animalia	Annelida			Cirratulidae
other material	NHM.2018.10122–10124		Sea Lion Field Development Environmental Baseline Survey		Gardline		3							specimen fixed in 4 formalin, stored in 80% IMS																	Nephtyidae Grube, 1850							Animalia	Annelida			Nephtyidae
other material	NHM.2018.10125–10127		Sea Lion Field Development Environmental Baseline Survey		Gardline		3							specimen fixed in 4 formalin, stored in 80% IMS																	Lumbrineridae Schmarda, 1861							Animalia	Annelida			Lumbrineridae
other material	NHM.2018.10128–10130		Sea Lion Field Development Environmental Baseline Survey		Gardline		3							specimen fixed in 4 formalin, stored in 80% IMS																	Pholoidae Kinberg, 1858							Animalia	Annelida			Pholoidae
other material	NHM.2018.10131–10133		Sea Lion Field Development Environmental Baseline Survey		Gardline		3							specimen fixed in 4 formalin, stored in 80% IMS																	Cirratulidae Carrus, 1863							Animalia	Annelida			Cirratulidae
other material	NHM.2018.10134–10136		Sea Lion Field Development Environmental Baseline Survey		Gardline		3							specimen fixed in 4 formalin, stored in 80% IMS																	Cirratulidae Carrus, 1863							Animalia	Annelida			Cirratulidae
other material	NHM.2018.10137–10139		Sea Lion Field Development Environmental Baseline Survey		Gardline		3							specimen fixed in 4 formalin, stored in 80% IMS																	Cirratulidae Carrus, 1863							Animalia	Annelida			Cirratulidae
other material	NHM.2018.10140–10142		Sea Lion Field Development Environmental Baseline Survey		Gardline		3							specimen fixed in 4 formalin, stored in 80% IMS																	Lumbrineridae Schmarda, 1861							Animalia	Annelida			Lumbrineridae
other material	NHM.2018.10143–10145		Sea Lion Field Development Environmental Baseline Survey		Gardline		3							specimen fixed in 4 formalin, stored in 80% IMS																	Cirratulidae Carrus, 1863							Animalia	Annelida			Cirratulidae
other material	NHM.2018.10146–10148		Sea Lion Field Development Environmental Baseline Survey		Gardline		3							specimen fixed in 4 formalin, stored in 80% IMS																	Trichobranchidae Malmgren, 1866							Animalia	Annelida			Trichobranchidae
other material	NHM.2018.10149–10151		Sea Lion Field Development Environmental Baseline Survey		Gardline		3							specimen fixed in 4 formalin, stored in 80% IMS																	Lumbrineridae Schmarda, 1861							Animalia	Annelida			Lumbrineridae
other material	NHM.2018.10152–10154		Sea Lion Field Development Environmental Baseline Survey		Gardline		3							specimen fixed in 4 formalin, stored in 80% IMS																	Nephtyidae Grube, 1850							Animalia	Annelida			Nephtyidae
other material	NHM.2018.10155–10157		Sea Lion Field Development Environmental Baseline Survey		Gardline		3							specimen fixed in 4 formalin, stored in 80% IMS																	Nephtyidae Grube, 1850							Animalia	Annelida			Nephtyidae
other material	NHM.2018.10158–10160		Sea Lion Field Development Environmental Baseline Survey		Gardline		3							specimen fixed in 4 formalin, stored in 80% IMS																	Phyllodocidae Örsted, 1843							Animalia	Annelida			Phyllodocidae
other material	NHM.2018.10161–10163		Sea Lion Field Development Environmental Baseline Survey		Gardline		3							specimen fixed in 4 formalin, stored in 80% IMS																	Nephtyidae Grube, 1850							Animalia	Annelida			Nephtyidae
other material	NHM.2018.10164–10166		Sea Lion Field Development Environmental Baseline Survey		Gardline		3							specimen fixed in 4 formalin, stored in 80% IMS																	Nephtyidae Grube, 1850							Animalia	Annelida			Nephtyidae
other material	NHM.2018.10167–10169		Sea Lion Field Development Environmental Baseline Survey		Gardline		3							specimen fixed in 4 formalin, stored in 80% IMS																	Pholoidae Kinberg, 1858							Animalia	Annelida			Pholoidae
other material	NHM.2018.10170–10172		Sea Lion Field Development Environmental Baseline Survey		Gardline		3							specimen fixed in 4 formalin, stored in 80% IMS																	Phyllodocidae Örsted, 1843							Animalia	Annelida			Phyllodocidae
other material	NHM.2018.10173–10175		Sea Lion Field Development Environmental Baseline Survey		Gardline		3							specimen fixed in 4 formalin, stored in 80% IMS																	Cirratulidae Carrus, 1863							Animalia	Annelida			Cirratulidae
other material	NHM.2018.10176–10178		Sea Lion Field Development Environmental Baseline Survey		Gardline		3							specimen fixed in 4 formalin, stored in 80% IMS																	Cirratulidae Carrus, 1863							Animalia	Annelida			Cirratulidae
other material	NHM.2018.10179–10181		Sea Lion Field Development Environmental Baseline Survey		Gardline		3							specimen fixed in 4 formalin, stored in 80% IMS																	Cirratulidae Carrus, 1863							Animalia	Annelida			Cirratulidae
other material	NHM.2018.10182–10184		Sea Lion Field Development Environmental Baseline Survey		Gardline		3							specimen fixed in 4 formalin, stored in 80% IMS																	Pholoidae Kinberg, 1858							Animalia	Annelida			Pholoidae
other material	NHM.2018.10185–10187		Sea Lion Field Development Environmental Baseline Survey		Gardline		3							specimen fixed in 4 formalin, stored in 80% IMS																	Lumbrineridae Schmarda, 1861							Animalia	Annelida			Lumbrineridae
other material	NHM.2018.10188–10190		Sea Lion Field Development Environmental Baseline Survey		Gardline		3							specimen fixed in 4 formalin, stored in 80% IMS																	Phyllodocidae Örsted, 1843							Animalia	Annelida			Phyllodocidae
other material	NHM.2018.10191–10193		Sea Lion Field Development Environmental Baseline Survey		Gardline		3							specimen fixed in 4 formalin, stored in 80% IMS																	Phyllodocidae Örsted, 1843							Animalia	Annelida			Phyllodocidae
other material	NHM.2018.10194–10196		Sea Lion Field Development Environmental Baseline Survey		Gardline		3							specimen fixed in 4 formalin, stored in 80% IMS																	Pholoidae Kinberg, 1858							Animalia	Annelida			Pholoidae
other material	NHM.2018.10197–10199		Sea Lion Field Development Environmental Baseline Survey		Gardline		3							specimen fixed in 4 formalin, stored in 80% IMS																	Cirratulidae Carrus, 1863							Animalia	Annelida			Cirratulidae
other material	NHM.2018.10200–10202		Sea Lion Field Development Environmental Baseline Survey		Gardline		3							specimen fixed in 4 formalin, stored in 80% IMS																	Lumbrineridae Schmarda, 1861							Animalia	Annelida			Lumbrineridae
other material	NHM.2018.10203–10205		Sea Lion Field Development Environmental Baseline Survey		Gardline		3							specimen fixed in 4 formalin, stored in 80% IMS																	Nephtyidae Grube, 1850							Animalia	Annelida			Nephtyidae
other material	NHM.2018.10206–10208		Sea Lion Field Development Environmental Baseline Survey		Gardline		3							specimen fixed in 4 formalin, stored in 80% IMS																	Lumbrineridae Schmarda, 1861							Animalia	Annelida			Lumbrineridae
other material	NHM.2018.10209–10211		Sea Lion Field Development Environmental Baseline Survey		Gardline		3							specimen fixed in 4 formalin, stored in 80% IMS																	Cirratulidae Carrus, 1863							Animalia	Annelida			Cirratulidae
other material	NHM.2018.10212–10214		Sea Lion Field Development Environmental Baseline Survey		Gardline		3							specimen fixed in 4 formalin, stored in 80% IMS																	Pholoidae Kinberg, 1858							Animalia	Annelida			Pholoidae
other material	NHM.2018.10215–10217		Sea Lion Field Development Environmental Baseline Survey		Gardline		3							specimen fixed in 4 formalin, stored in 80% IMS																	Trichobranchidae Malmgren, 1866							Animalia	Annelida			Trichobranchidae
other material	NHM.2018.10218–10220		Sea Lion Field Development Environmental Baseline Survey		Gardline		3							specimen fixed in 4 formalin, stored in 80% IMS																	Lumbrineridae Schmarda, 1861							Animalia	Annelida			Lumbrineridae
other material	NHM.2018.10221–10223		Sea Lion Field Development Environmental Baseline Survey		Gardline		3							specimen fixed in 4 formalin, stored in 80% IMS																	Nephtyidae Grube, 1850							Animalia	Annelida			Nephtyidae
other material	NHM.2018.10224–10226		Sea Lion Field Development Environmental Baseline Survey		Gardline		3							specimen fixed in 4 formalin, stored in 80% IMS																	Phyllodocidae Örsted, 1843							Animalia	Annelida			Phyllodocidae
other material	NHM.2018.10227–10229		Sea Lion Field Development Environmental Baseline Survey		Gardline		3							specimen fixed in 4 formalin, stored in 80% IMS																	Trochochaetidae Pettibone, 1963							Animalia	Annelida			Trochochaetidae
other material	NHM.2018.10230–10232		Sea Lion Field Development Environmental Baseline Survey		Gardline		3							specimen fixed in 4 formalin, stored in 80% IMS																	Nephtyidae Grube, 1850							Animalia	Annelida			Nephtyidae
other material	NHM.2018.10233–10235		Sea Lion Field Development Environmental Baseline Survey		Gardline		3							specimen fixed in 4 formalin, stored in 80% IMS																	Trichobranchidae Malmgren, 1866							Animalia	Annelida			Trichobranchidae
other material	NHM.2018.10236–10238		Sea Lion Field Development Environmental Baseline Survey		Gardline		3							specimen fixed in 4 formalin, stored in 80% IMS																	Cirratulidae Carrus, 1863							Animalia	Annelida			Cirratulidae
other material	NHM.2018.10239–10241		Sea Lion Field Development Environmental Baseline Survey		Gardline		3							specimen fixed in 4 formalin, stored in 80% IMS																	Nephtyidae Grube, 1850							Animalia	Annelida			Nephtyidae
other material	NHM.2018.10242–10244		Sea Lion Field Development Environmental Baseline Survey		Gardline		3							specimen fixed in 4 formalin, stored in 80% IMS																	Pholoidae Kinberg, 1858							Animalia	Annelida			Pholoidae
other material	NHM.2018.10245–10247		Sea Lion Field Development Environmental Baseline Survey		Gardline		3							specimen fixed in 4 formalin, stored in 80% IMS																	Phyllodocidae Örsted, 1843							Animalia	Annelida			Phyllodocidae
other material	NHM.2018.10248–10250		Sea Lion Field Development Environmental Baseline Survey		Gardline		3							specimen fixed in 4 formalin, stored in 80% IMS																	Cirratulidae Carrus, 1863							Animalia	Annelida			Cirratulidae
other material	NHM.2018.10251–10253		Sea Lion Field Development Environmental Baseline Survey		Gardline		3							specimen fixed in 4 formalin, stored in 80% IMS																	Pholoidae Kinberg, 1858							Animalia	Annelida			Pholoidae
other material	NHM.2018.10254–10256		Sea Lion Field Development Environmental Baseline Survey		Gardline		3							specimen fixed in 4 formalin, stored in 80% IMS																	Pholoidae Kinberg, 1858							Animalia	Annelida			Pholoidae
other material	NHM.2018.10257–10259		Sea Lion Field Development Environmental Baseline Survey		Gardline		3							specimen fixed in 4 formalin, stored in 80% IMS																	Cirratulidae Carrus, 1863							Animalia	Annelida			Cirratulidae
other material	NHM.2018.10260–10262		Sea Lion Field Development Environmental Baseline Survey		Gardline		3							specimen fixed in 4 formalin, stored in 80% IMS																	Pholoidae Kinberg, 1858							Animalia	Annelida			Pholoidae
other material	NHM.2018.10263–10265		Sea Lion Field Development Environmental Baseline Survey		Gardline		3							specimen fixed in 4 formalin, stored in 80% IMS																	Lumbrineridae Schmarda, 1861							Animalia	Annelida			Lumbrineridae
other material	NHM.2018.10266–10268		Sea Lion Field Development Environmental Baseline Survey		Gardline		3							specimen fixed in 4 formalin, stored in 80% IMS																	Nephtyidae Grube, 1850							Animalia	Annelida			Nephtyidae
other material	NHM.2018.10269–10271		Sea Lion Field Development Environmental Baseline Survey		Gardline		3							specimen fixed in 4 formalin, stored in 80% IMS																	Nephtyidae Grube, 1850							Animalia	Annelida			Nephtyidae
other material	NHM.2018.10272–10274		Sea Lion Field Development Environmental Baseline Survey		Gardline		3							specimen fixed in 4 formalin, stored in 80% IMS																	Phyllodocidae Örsted, 1843							Animalia	Annelida			Phyllodocidae
other material	NHM.2018.10275–10277		Sea Lion Field Development Environmental Baseline Survey		Gardline		3							specimen fixed in 4 formalin, stored in 80% IMS																	Terebellidae Johnston, 1846							Animalia	Annelida			Terebellidae
other material	NHM.2018.10278–10280		Sea Lion Field Development Environmental Baseline Survey		Gardline		3							specimen fixed in 4 formalin, stored in 80% IMS																	Lumbrineridae Schmarda, 1861							Animalia	Annelida			Lumbrineridae
other material	NHM.2018.10281–10283		Sea Lion Field Development Environmental Baseline Survey		Gardline		3							specimen fixed in 4 formalin, stored in 80% IMS																	Pholoidae Kinberg, 1858							Animalia	Annelida			Pholoidae
other material	NHM.2018.10284–10286		Sea Lion Field Development Environmental Baseline Survey		Gardline		3							specimen fixed in 4 formalin, stored in 80% IMS																	Cirratulidae Carrus, 1863							Animalia	Annelida			Cirratulidae
other material	NHM.2018.10287–10289		Sea Lion Field Development Environmental Baseline Survey		Gardline		3							specimen fixed in 4 formalin, stored in 80% IMS																	Pholoidae Kinberg, 1858							Animalia	Annelida			Pholoidae
other material	NHM.2018.10290–10292		Sea Lion Field Development Environmental Baseline Survey		Gardline		3							specimen fixed in 4 formalin, stored in 80% IMS																	Cirratulidae Carrus, 1863							Animalia	Annelida			Cirratulidae
other material	NHM.2018.10293–10295		Sea Lion Field Development Environmental Baseline Survey		Gardline		3							specimen fixed in 4 formalin, stored in 80% IMS																	Nephtyidae Grube, 1850							Animalia	Annelida			Nephtyidae
other material	NHM.2018.10296–10298		Sea Lion Field Development Environmental Baseline Survey		Gardline		3							specimen fixed in 4 formalin, stored in 80% IMS																	Lumbrineridae Schmarda, 1861							Animalia	Annelida			Lumbrineridae
other material	NHM.2018.10299–10301		Sea Lion Field Development Environmental Baseline Survey		Gardline		3							specimen fixed in 4 formalin, stored in 80% IMS																	Lumbrineridae Schmarda, 1861							Animalia	Annelida			Lumbrineridae
other material	NHM.2018.10302–10304		Sea Lion Field Development Environmental Baseline Survey		Gardline		3							specimen fixed in 4 formalin, stored in 80% IMS																	Nephtyidae Grube, 1850							Animalia	Annelida			Nephtyidae
other material	NHM.2018.10305–10307		Sea Lion Field Development Environmental Baseline Survey		Gardline		3							specimen fixed in 4 formalin, stored in 80% IMS																	Lumbrineridae Schmarda, 1861							Animalia	Annelida			Lumbrineridae
other material	NHM.2018.10308–10310		Sea Lion Field Development Environmental Baseline Survey		Gardline		3							specimen fixed in 4 formalin, stored in 80% IMS																	Phyllodocidae Örsted, 1843							Animalia	Annelida			Phyllodocidae
other material	NHM.2018.10311–10313		Sea Lion Field Development Environmental Baseline Survey		Gardline		3							specimen fixed in 4 formalin, stored in 80% IMS																	Nephtyidae Grube, 1850							Animalia	Annelida			Nephtyidae
other material	NHM.2018.10314–10316		Sea Lion Field Development Environmental Baseline Survey		Gardline		3							specimen fixed in 4 formalin, stored in 80% IMS																	Lumbrineridae Schmarda, 1861							Animalia	Annelida			Lumbrineridae
other material	NHM.2018.10317–10319		Sea Lion Field Development Environmental Baseline Survey		Gardline		3							specimen fixed in 4 formalin, stored in 80% IMS																	Nephtyidae Grube, 1850							Animalia	Annelida			Nephtyidae
other material	NHM.2018.10320–10322		Sea Lion Field Development Environmental Baseline Survey		Gardline		3							specimen fixed in 4 formalin, stored in 80% IMS																	Cirratulidae Carrus, 1863							Animalia	Annelida			Cirratulidae
other material	NHM.2018.10323–10325		Sea Lion Field Development Environmental Baseline Survey		Gardline		3							specimen fixed in 4 formalin, stored in 80% IMS																	Trichobranchidae Malmgren, 1866							Animalia	Annelida			Trichobranchidae
other material	NHM.2018.10326–10328		Sea Lion Field Development Environmental Baseline Survey		Gardline		3							specimen fixed in 4 formalin, stored in 80% IMS																	Cirratulidae Carrus, 1863							Animalia	Annelida			Cirratulidae
other material	NHM.2018.10329–10331		Sea Lion Field Development Environmental Baseline Survey		Gardline		3							specimen fixed in 4 formalin, stored in 80% IMS																	Phyllodocidae Örsted, 1843							Animalia	Annelida			Phyllodocidae
other material	NHM.2018.10332–10334		Sea Lion Field Development Environmental Baseline Survey		Gardline		3							specimen fixed in 4 formalin, stored in 80% IMS																	Lumbrineridae Schmarda, 1861							Animalia	Annelida			Lumbrineridae
other material	NHM.2018.10335–10337		Sea Lion Field Development Environmental Baseline Survey		Gardline		3							specimen fixed in 4 formalin, stored in 80% IMS																	Cirratulidae Carrus, 1863							Animalia	Annelida			Cirratulidae
other material	NHM.2018.10338–10340		Sea Lion Field Development Environmental Baseline Survey		Gardline		3							specimen fixed in 4 formalin, stored in 80% IMS																	Trichobranchidae Malmgren, 1866							Animalia	Annelida			Trichobranchidae
other material	NHM.2018.10341–10343		Sea Lion Field Development Environmental Baseline Survey		Gardline		3							specimen fixed in 4 formalin, stored in 80% IMS																	Pholoidae Kinberg, 1858							Animalia	Annelida			Pholoidae
other material	NHM.2018.10344–10346		Sea Lion Field Development Environmental Baseline Survey		Gardline		3							specimen fixed in 4 formalin, stored in 80% IMS																	Pholoidae Kinberg, 1858							Animalia	Annelida			Pholoidae
other material	NHM.2018.10347–10349		Sea Lion Field Development Environmental Baseline Survey		Gardline		3							specimen fixed in 4 formalin, stored in 80% IMS																	Pholoidae Kinberg, 1858							Animalia	Annelida			Pholoidae
other material	NHM.2018.10350–10352		Sea Lion Field Development Environmental Baseline Survey		Gardline		3							specimen fixed in 4 formalin, stored in 80% IMS																	Trichobranchidae Malmgren, 1866							Animalia	Annelida			Trichobranchidae
other material	NHM.2018.10353–10355		Sea Lion Field Development Environmental Baseline Survey		Gardline		3							specimen fixed in 4 formalin, stored in 80% IMS																	Pholoidae Kinberg, 1858							Animalia	Annelida			Pholoidae
other material	NHM.2018.10356–10358		Sea Lion Field Development Environmental Baseline Survey		Gardline		3							specimen fixed in 4 formalin, stored in 80% IMS																	Cirratulidae Carrus, 1863							Animalia	Annelida			Cirratulidae
other material	NHM.2018.10359–10361		Sea Lion Field Development Environmental Baseline Survey		Gardline		3							specimen fixed in 4 formalin, stored in 80% IMS																	Lumbrineridae Schmarda, 1861							Animalia	Annelida			Lumbrineridae
other material	NHM.2018.10362–10364		Sea Lion Field Development Environmental Baseline Survey		Gardline		3							specimen fixed in 4 formalin, stored in 80% IMS																	Pholoidae Kinberg, 1858							Animalia	Annelida			Pholoidae
other material	NHM.2018.10365–10367		Sea Lion Field Development Environmental Baseline Survey		Gardline		3							specimen fixed in 4 formalin, stored in 80% IMS																	Pholoidae Kinberg, 1858							Animalia	Annelida			Pholoidae
other material	NHM.2018.10368–10370		Sea Lion Field Development Environmental Baseline Survey		Gardline		3							specimen fixed in 4 formalin, stored in 80% IMS																	Pholoidae Kinberg, 1858							Animalia	Annelida			Pholoidae
other material	NHM.2018.10371–10373		Sea Lion Field Development Environmental Baseline Survey		Gardline		3							specimen fixed in 4 formalin, stored in 80% IMS																	Phyllodocidae Örsted, 1843							Animalia	Annelida			Phyllodocidae
other material	NHM.2018.10374–10376		Sea Lion Field Development Environmental Baseline Survey		Gardline		3							specimen fixed in 4 formalin, stored in 80% IMS																	Trichobranchidae Malmgren, 1866							Animalia	Annelida			Trichobranchidae
other material	NHM.2018.10377–10379		Sea Lion Field Development Environmental Baseline Survey		Gardline		3							specimen fixed in 4 formalin, stored in 80% IMS																	Trochochaetidae Pettibone, 1963							Animalia	Annelida			Trochochaetidae
other material	NHM.2018.10380–10382		Sea Lion Field Development Environmental Baseline Survey		Gardline		3							specimen fixed in 4 formalin, stored in 80% IMS																	Cirratulidae Carrus, 1863							Animalia	Annelida			Cirratulidae
other material	NHM.2018.10383–10385		Sea Lion Field Development Environmental Baseline Survey		Gardline		3							specimen fixed in 4 formalin, stored in 80% IMS																	Lumbrineridae Schmarda, 1861							Animalia	Annelida			Lumbrineridae
other material	NHM.2018.10386–10388		Sea Lion Field Development Environmental Baseline Survey		Gardline		3							specimen fixed in 4 formalin, stored in 80% IMS																	Nephtyidae Grube, 1850							Animalia	Annelida			Nephtyidae
other material	NHM.2018.10389–10391		Sea Lion Field Development Environmental Baseline Survey		Gardline		3							specimen fixed in 4 formalin, stored in 80% IMS																	Terebellidae Johnston, 1846							Animalia	Annelida			Terebellidae
other material	NHM.2018.10392–10394		Sea Lion Field Development Environmental Baseline Survey		Gardline		3							specimen fixed in 4 formalin, stored in 80% IMS																	Nephtyidae Grube, 1850							Animalia	Annelida			Nephtyidae
other material	NHM.2018.10395–10398		Sea Lion Field Development Environmental Baseline Survey		Gardline		4							specimen fixed in 4 formalin, stored in 80% IMS																	Lumbrineridae Schmarda, 1861							Animalia	Annelida			Lumbrineridae
other material	NHM.2018.10399–10402		Sea Lion Field Development Environmental Baseline Survey		Gardline		4							specimen fixed in 4 formalin, stored in 80% IMS																	Lumbrineridae Schmarda, 1861							Animalia	Annelida			Lumbrineridae
other material	NHM.2018.10403–10406		Sea Lion Field Development Environmental Baseline Survey		Gardline		4							specimen fixed in 4 formalin, stored in 80% IMS																	Cirratulidae Carrus, 1863							Animalia	Annelida			Cirratulidae
other material	NHM.2018.10407–10410		Sea Lion Field Development Environmental Baseline Survey		Gardline		4							specimen fixed in 4 formalin, stored in 80% IMS																	Lumbrineridae Schmarda, 1861							Animalia	Annelida			Lumbrineridae
other material	NHM.2018.10411–10414		Sea Lion Field Development Environmental Baseline Survey		Gardline		4							specimen fixed in 4 formalin, stored in 80% IMS																	Lumbrineridae Schmarda, 1861							Animalia	Annelida			Lumbrineridae
other material	NHM.2018.10415–10418		Sea Lion Field Development Environmental Baseline Survey		Gardline		4							specimen fixed in 4 formalin, stored in 80% IMS																	Pholoidae Kinberg, 1858							Animalia	Annelida			Pholoidae
other material	NHM.2018.10419–10422		Sea Lion Field Development Environmental Baseline Survey		Gardline		4							specimen fixed in 4 formalin, stored in 80% IMS																	Lumbrineridae Schmarda, 1861							Animalia	Annelida			Lumbrineridae
other material	NHM.2018.10423–10426		Sea Lion Field Development Environmental Baseline Survey		Gardline		4							specimen fixed in 4 formalin, stored in 80% IMS																	Pholoidae Kinberg, 1858							Animalia	Annelida			Pholoidae
other material	NHM.2018.10427–10430		Sea Lion Field Development Environmental Baseline Survey		Gardline		4							specimen fixed in 4 formalin, stored in 80% IMS																	Cirratulidae Carrus, 1863							Animalia	Annelida			Cirratulidae
other material	NHM.2018.10431–10434		Sea Lion Field Development Environmental Baseline Survey		Gardline		4							specimen fixed in 4 formalin, stored in 80% IMS																	Nephtyidae Grube, 1850							Animalia	Annelida			Nephtyidae
other material	NHM.2018.10435–10438		Sea Lion Field Development Environmental Baseline Survey		Gardline		4							specimen fixed in 4 formalin, stored in 80% IMS																	Pholoidae Kinberg, 1858							Animalia	Annelida			Pholoidae
other material	NHM.2018.10439–10442		Sea Lion Field Development Environmental Baseline Survey		Gardline		4							specimen fixed in 4 formalin, stored in 80% IMS																	Lumbrineridae Schmarda, 1861							Animalia	Annelida			Lumbrineridae
other material	NHM.2018.10443–10446		Sea Lion Field Development Environmental Baseline Survey		Gardline		4							specimen fixed in 4 formalin, stored in 80% IMS																	Lumbrineridae Schmarda, 1861							Animalia	Annelida			Lumbrineridae
other material	NHM.2018.10447–10450		Sea Lion Field Development Environmental Baseline Survey		Gardline		4							specimen fixed in 4 formalin, stored in 80% IMS																	Cirratulidae Carrus, 1863							Animalia	Annelida			Cirratulidae
other material	NHM.2018.10451–10454		Sea Lion Field Development Environmental Baseline Survey		Gardline		4							specimen fixed in 4 formalin, stored in 80% IMS																	Pholoidae Kinberg, 1858							Animalia	Annelida			Pholoidae
other material	NHM.2018.10455–10458		Sea Lion Field Development Environmental Baseline Survey		Gardline		4							specimen fixed in 4 formalin, stored in 80% IMS																	Lumbrineridae Schmarda, 1861							Animalia	Annelida			Lumbrineridae
other material	NHM.2018.10459–10462		Sea Lion Field Development Environmental Baseline Survey		Gardline		4							specimen fixed in 4 formalin, stored in 80% IMS																	Lumbrineridae Schmarda, 1861							Animalia	Annelida			Lumbrineridae
other material	NHM.2018.10463–10466		Sea Lion Field Development Environmental Baseline Survey		Gardline		4							specimen fixed in 4 formalin, stored in 80% IMS																	Nephtyidae Grube, 1850							Animalia	Annelida			Nephtyidae
other material	NHM.2018.10467–10470		Sea Lion Field Development Environmental Baseline Survey		Gardline		4							specimen fixed in 4 formalin, stored in 80% IMS																	Lumbrineridae Schmarda, 1861							Animalia	Annelida			Lumbrineridae
other material	NHM.2018.10471–10474		Sea Lion Field Development Environmental Baseline Survey		Gardline		4							specimen fixed in 4 formalin, stored in 80% IMS																	Nephtyidae Grube, 1850							Animalia	Annelida			Nephtyidae
other material	NHM.2018.10475–10478		Sea Lion Field Development Environmental Baseline Survey		Gardline		4							specimen fixed in 4 formalin, stored in 80% IMS																	Pholoidae Kinberg, 1858							Animalia	Annelida			Pholoidae
other material	NHM.2018.10479–10482		Sea Lion Field Development Environmental Baseline Survey		Gardline		4							specimen fixed in 4 formalin, stored in 80% IMS																	Cirratulidae Carrus, 1863							Animalia	Annelida			Cirratulidae
other material	NHM.2018.10483–10486		Sea Lion Field Development Environmental Baseline Survey		Gardline		4							specimen fixed in 4 formalin, stored in 80% IMS																	Lumbrineridae Schmarda, 1861							Animalia	Annelida			Lumbrineridae
other material	NHM.2018.10487–10490		Sea Lion Field Development Environmental Baseline Survey		Gardline		4							specimen fixed in 4 formalin, stored in 80% IMS																	Pholoidae Kinberg, 1858							Animalia	Annelida			Pholoidae
other material	NHM.2018.10491–10494		Sea Lion Field Development Environmental Baseline Survey		Gardline		4							specimen fixed in 4 formalin, stored in 80% IMS																	Lumbrineridae Schmarda, 1861							Animalia	Annelida			Lumbrineridae
other material	NHM.2018.10495–10498		Sea Lion Field Development Environmental Baseline Survey		Gardline		4							specimen fixed in 4 formalin, stored in 80% IMS																	Lumbrineridae Schmarda, 1861							Animalia	Annelida			Lumbrineridae
other material	NHM.2018.10499–10502		Sea Lion Field Development Environmental Baseline Survey		Gardline		4							specimen fixed in 4 formalin, stored in 80% IMS																	Lumbrineridae Schmarda, 1861							Animalia	Annelida			Lumbrineridae
other material	NHM.2018.10503–10506		Sea Lion Field Development Environmental Baseline Survey		Gardline		4							specimen fixed in 4 formalin, stored in 80% IMS																	Cirratulidae Carrus, 1863							Animalia	Annelida			Cirratulidae
other material	NHM.2018.10507–10510		Sea Lion Field Development Environmental Baseline Survey		Gardline		4							specimen fixed in 4 formalin, stored in 80% IMS																	Cirratulidae Carrus, 1863							Animalia	Annelida			Cirratulidae
other material	NHM.2018.10511–10514		Sea Lion Field Development Environmental Baseline Survey		Gardline		4							specimen fixed in 4 formalin, stored in 80% IMS																	Lumbrineridae Schmarda, 1861							Animalia	Annelida			Lumbrineridae
other material	NHM.2018.10515–10518		Sea Lion Field Development Environmental Baseline Survey		Gardline		4							specimen fixed in 4 formalin, stored in 80% IMS																	Cirratulidae Carrus, 1863							Animalia	Annelida			Cirratulidae
other material	NHM.2018.10519–10522		Sea Lion Field Development Environmental Baseline Survey		Gardline		4							specimen fixed in 4 formalin, stored in 80% IMS																	Trichobranchidae Malmgren, 1866							Animalia	Annelida			Trichobranchidae
other material	NHM.2018.10523–10526		Sea Lion Field Development Environmental Baseline Survey		Gardline		4							specimen fixed in 4 formalin, stored in 80% IMS																	Pholoidae Kinberg, 1858							Animalia	Annelida			Pholoidae
other material	NHM.2018.10527–10530		Sea Lion Field Development Environmental Baseline Survey		Gardline		4							specimen fixed in 4 formalin, stored in 80% IMS																	Lumbrineridae Schmarda, 1861							Animalia	Annelida			Lumbrineridae
other material	NHM.2018.10531–10534		Sea Lion Field Development Environmental Baseline Survey		Gardline		4							specimen fixed in 4 formalin, stored in 80% IMS																	Nephtyidae Grube, 1850							Animalia	Annelida			Nephtyidae
other material	NHM.2018.10535–10538		Sea Lion Field Development Environmental Baseline Survey		Gardline		4							specimen fixed in 4 formalin, stored in 80% IMS																	Lumbrineridae Schmarda, 1861							Animalia	Annelida			Lumbrineridae
other material	NHM.2018.10539–10542		Sea Lion Field Development Environmental Baseline Survey		Gardline		4							specimen fixed in 4 formalin, stored in 80% IMS																	Lumbrineridae Schmarda, 1861							Animalia	Annelida			Lumbrineridae
other material	NHM.2018.10543–10546		Sea Lion Field Development Environmental Baseline Survey		Gardline		4							specimen fixed in 4 formalin, stored in 80% IMS																	Pholoidae Kinberg, 1858							Animalia	Annelida			Pholoidae
other material	NHM.2018.10547–10550		Sea Lion Field Development Environmental Baseline Survey		Gardline		4							specimen fixed in 4 formalin, stored in 80% IMS																	Cirratulidae Carrus, 1863							Animalia	Annelida			Cirratulidae
other material	NHM.2018.10551–10554		Sea Lion Field Development Environmental Baseline Survey		Gardline		4							specimen fixed in 4 formalin, stored in 80% IMS																	Lumbrineridae Schmarda, 1861							Animalia	Annelida			Lumbrineridae
other material	NHM.2018.10555–10558		Sea Lion Field Development Environmental Baseline Survey		Gardline		4							specimen fixed in 4 formalin, stored in 80% IMS																	Nephtyidae Grube, 1850							Animalia	Annelida			Nephtyidae
other material	NHM.2018.10559–10562		Sea Lion Field Development Environmental Baseline Survey		Gardline		4							specimen fixed in 4 formalin, stored in 80% IMS																	Lumbrineridae Schmarda, 1861							Animalia	Annelida			Lumbrineridae
other material	NHM.2018.10563–10566		Sea Lion Field Development Environmental Baseline Survey		Gardline		4							specimen fixed in 4 formalin, stored in 80% IMS																	Pholoidae Kinberg, 1858							Animalia	Annelida			Pholoidae
other material	NHM.2018.10567–10570		Sea Lion Field Development Environmental Baseline Survey		Gardline		4							specimen fixed in 4 formalin, stored in 80% IMS																	Pholoidae Kinberg, 1858							Animalia	Annelida			Pholoidae
other material	NHM.2018.10571–10574		Sea Lion Field Development Environmental Baseline Survey		Gardline		4							specimen fixed in 4 formalin, stored in 80% IMS																	Nephtyidae Grube, 1850							Animalia	Annelida			Nephtyidae
other material	NHM.2018.10575–10578		Sea Lion Field Development Environmental Baseline Survey		Gardline		4							specimen fixed in 4 formalin, stored in 80% IMS																	Lumbrineridae Schmarda, 1861							Animalia	Annelida			Lumbrineridae
other material	NHM.2018.10579–10582		Sea Lion Field Development Environmental Baseline Survey		Gardline		4							specimen fixed in 4 formalin, stored in 80% IMS																	Nephtyidae Grube, 1850							Animalia	Annelida			Nephtyidae
other material	NHM.2018.10583–10586		Sea Lion Field Development Environmental Baseline Survey		Gardline		4							specimen fixed in 4 formalin, stored in 80% IMS																	Lumbrineridae Schmarda, 1861							Animalia	Annelida			Lumbrineridae
other material	NHM.2018.10587–10590		Sea Lion Field Development Environmental Baseline Survey		Gardline		4							specimen fixed in 4 formalin, stored in 80% IMS																	Lumbrineridae Schmarda, 1861							Animalia	Annelida			Lumbrineridae
other material	NHM.2018.10591–10594		Sea Lion Field Development Environmental Baseline Survey		Gardline		4							specimen fixed in 4 formalin, stored in 80% IMS																	Lumbrineridae Schmarda, 1861							Animalia	Annelida			Lumbrineridae
other material	NHM.2018.10595–10598		Sea Lion Field Development Environmental Baseline Survey		Gardline		4							specimen fixed in 4 formalin, stored in 80% IMS																	Nephtyidae Grube, 1850							Animalia	Annelida			Nephtyidae
other material	NHM.2018.10599–10602		Sea Lion Field Development Environmental Baseline Survey		Gardline		4							specimen fixed in 4 formalin, stored in 80% IMS																	Lumbrineridae Schmarda, 1861							Animalia	Annelida			Lumbrineridae
other material	NHM.2018.10603–10606		Sea Lion Field Development Environmental Baseline Survey		Gardline		4							specimen fixed in 4 formalin, stored in 80% IMS																	Pholoidae Kinberg, 1858							Animalia	Annelida			Pholoidae
other material	NHM.2018.10607–10610		Sea Lion Field Development Environmental Baseline Survey		Gardline		4							specimen fixed in 4 formalin, stored in 80% IMS																	Nephtyidae Grube, 1850							Animalia	Annelida			Nephtyidae
other material	NHM.2018.10611–10614		Sea Lion Field Development Environmental Baseline Survey		Gardline		4							specimen fixed in 4 formalin, stored in 80% IMS																	Lumbrineridae Schmarda, 1861							Animalia	Annelida			Lumbrineridae
other material	NHM.2018.10615–10618		Sea Lion Field Development Environmental Baseline Survey		Gardline		4							specimen fixed in 4 formalin, stored in 80% IMS																	Nephtyidae Grube, 1850							Animalia	Annelida			Nephtyidae
other material	NHM.2018.10619–10622		Sea Lion Field Development Environmental Baseline Survey		Gardline		4							specimen fixed in 4 formalin, stored in 80% IMS																	Lumbrineridae Schmarda, 1861							Animalia	Annelida			Lumbrineridae
other material	NHM.2018.10623–10626		Sea Lion Field Development Environmental Baseline Survey		Gardline		4							specimen fixed in 4 formalin, stored in 80% IMS																	Lumbrineridae Schmarda, 1861							Animalia	Annelida			Lumbrineridae
other material	NHM.2018.10627–10630		Sea Lion Field Development Environmental Baseline Survey		Gardline		4							specimen fixed in 4 formalin, stored in 80% IMS																	Nephtyidae Grube, 1850							Animalia	Annelida			Nephtyidae
other material	NHM.2018.10631–10634		Sea Lion Field Development Environmental Baseline Survey		Gardline		4							specimen fixed in 4 formalin, stored in 80% IMS																	Pholoidae Kinberg, 1858							Animalia	Annelida			Pholoidae
other material	NHM.2018.10635–10638		Sea Lion Field Development Environmental Baseline Survey		Gardline		4							specimen fixed in 4 formalin, stored in 80% IMS																	Lumbrineridae Schmarda, 1861							Animalia	Annelida			Lumbrineridae
other material	NHM.2018.10639–10642		Sea Lion Field Development Environmental Baseline Survey		Gardline		4							specimen fixed in 4 formalin, stored in 80% IMS																	Nephtyidae Grube, 1850							Animalia	Annelida			Nephtyidae
other material	NHM.2018.10643–10646		Sea Lion Field Development Environmental Baseline Survey		Gardline		4							specimen fixed in 4 formalin, stored in 80% IMS																	Phyllodocidae Örsted, 1843							Animalia	Annelida			Phyllodocidae
other material	NHM.2018.10647–10650		Sea Lion Field Development Environmental Baseline Survey		Gardline		4							specimen fixed in 4 formalin, stored in 80% IMS																	Lumbrineridae Schmarda, 1861							Animalia	Annelida			Lumbrineridae
other material	NHM.2018.10651–10654		Sea Lion Field Development Environmental Baseline Survey		Gardline		4							specimen fixed in 4 formalin, stored in 80% IMS																	Nephtyidae Grube, 1850							Animalia	Annelida			Nephtyidae
other material	NHM.2018.10655–10658		Sea Lion Field Development Environmental Baseline Survey		Gardline		4							specimen fixed in 4 formalin, stored in 80% IMS																	Nephtyidae Grube, 1850							Animalia	Annelida			Nephtyidae
other material	NHM.2018.10659–10662		Sea Lion Field Development Environmental Baseline Survey		Gardline		4							specimen fixed in 4 formalin, stored in 80% IMS																	Trichobranchidae Malmgren, 1866							Animalia	Annelida			Trichobranchidae
other material	NHM.2018.10663–10666		Sea Lion Field Development Environmental Baseline Survey		Gardline		4							specimen fixed in 4 formalin, stored in 80% IMS																	Pholoidae Kinberg, 1858							Animalia	Annelida			Pholoidae
other material	NHM.2018.10667–10670		Sea Lion Field Development Environmental Baseline Survey		Gardline		4							specimen fixed in 4 formalin, stored in 80% IMS																	Cirratulidae Carrus, 1863							Animalia	Annelida			Cirratulidae
other material	NHM.2018.10671–10674		Sea Lion Field Development Environmental Baseline Survey		Gardline		4							specimen fixed in 4 formalin, stored in 80% IMS																	Trichobranchidae Malmgren, 1866							Animalia	Annelida			Trichobranchidae
other material	NHM.2018.10675–10678		Sea Lion Field Development Environmental Baseline Survey		Gardline		4							specimen fixed in 4 formalin, stored in 80% IMS																	Lumbrineridae Schmarda, 1861							Animalia	Annelida			Lumbrineridae
other material	NHM.2018.10679–10682		Sea Lion Field Development Environmental Baseline Survey		Gardline		4							specimen fixed in 4 formalin, stored in 80% IMS																	Nephtyidae Grube, 1850							Animalia	Annelida			Nephtyidae
other material	NHM.2018.10683–10686		Sea Lion Field Development Environmental Baseline Survey		Gardline		4							specimen fixed in 4 formalin, stored in 80% IMS																	Pholoidae Kinberg, 1858							Animalia	Annelida			Pholoidae
other material	NHM.2018.10687–10690		Sea Lion Field Development Environmental Baseline Survey		Gardline		4							specimen fixed in 4 formalin, stored in 80% IMS																	Lumbrineridae Schmarda, 1861							Animalia	Annelida			Lumbrineridae
other material	NHM.2018.10691–10694		Sea Lion Field Development Environmental Baseline Survey		Gardline		4							specimen fixed in 4 formalin, stored in 80% IMS																	Pholoidae Kinberg, 1858							Animalia	Annelida			Pholoidae
other material	NHM.2018.10695–10698		Sea Lion Field Development Environmental Baseline Survey		Gardline		4							specimen fixed in 4 formalin, stored in 80% IMS																	Pholoidae Kinberg, 1858							Animalia	Annelida			Pholoidae
other material	NHM.2018.10699–10702		Sea Lion Field Development Environmental Baseline Survey		Gardline		4							specimen fixed in 4 formalin, stored in 80% IMS																	Lumbrineridae Schmarda, 1861							Animalia	Annelida			Lumbrineridae
other material	NHM.2018.10703–10706		Sea Lion Field Development Environmental Baseline Survey		Gardline		4							specimen fixed in 4 formalin, stored in 80% IMS																	Lumbrineridae Schmarda, 1861							Animalia	Annelida			Lumbrineridae
other material	NHM.2018.10707–10710		Sea Lion Field Development Environmental Baseline Survey		Gardline		4							specimen fixed in 4 formalin, stored in 80% IMS																	Lumbrineridae Schmarda, 1861							Animalia	Annelida			Lumbrineridae
other material	NHM.2018.10711–10714		Sea Lion Field Development Environmental Baseline Survey		Gardline		4							specimen fixed in 4 formalin, stored in 80% IMS																	Lumbrineridae Schmarda, 1861							Animalia	Annelida			Lumbrineridae
other material	NHM.2018.10715–10718		Sea Lion Field Development Environmental Baseline Survey		Gardline		4							specimen fixed in 4 formalin, stored in 80% IMS																	Trichobranchidae Malmgren, 1866							Animalia	Annelida			Trichobranchidae
other material	NHM.2018.10719–10722		Sea Lion Field Development Environmental Baseline Survey		Gardline		4							specimen fixed in 4 formalin, stored in 80% IMS																	Cirratulidae Carrus, 1863							Animalia	Annelida			Cirratulidae
other material	NHM.2018.10723–10726		Sea Lion Field Development Environmental Baseline Survey		Gardline		4							specimen fixed in 4 formalin, stored in 80% IMS																	Cirratulidae Carrus, 1863							Animalia	Annelida			Cirratulidae
other material	NHM.2018.10727–10730		Sea Lion Field Development Environmental Baseline Survey		Gardline		4							specimen fixed in 4 formalin, stored in 80% IMS																	Cirratulidae Carrus, 1863							Animalia	Annelida			Cirratulidae
other material	NHM.2018.10731–10734		Sea Lion Field Development Environmental Baseline Survey		Gardline		4							specimen fixed in 4 formalin, stored in 80% IMS																	Lumbrineridae Schmarda, 1861							Animalia	Annelida			Lumbrineridae
other material	NHM.2018.10735–10739		Sea Lion Field Development Environmental Baseline Survey		Gardline		5							specimen fixed in 4 formalin, stored in 80% IMS																	Cirratulidae Carrus, 1863							Animalia	Annelida			Cirratulidae
other material	NHM.2018.10740–10744		Sea Lion Field Development Environmental Baseline Survey		Gardline		5							specimen fixed in 4 formalin, stored in 80% IMS																	Lumbrineridae Schmarda, 1861							Animalia	Annelida			Lumbrineridae
other material	NHM.2018.10745–10749		Sea Lion Field Development Environmental Baseline Survey		Gardline		5							specimen fixed in 4 formalin, stored in 80% IMS																	Pholoidae Kinberg, 1858							Animalia	Annelida			Pholoidae
other material	NHM.2018.10750–10754		Sea Lion Field Development Environmental Baseline Survey		Gardline		5							specimen fixed in 4 formalin, stored in 80% IMS																	Nephtyidae Grube, 1850							Animalia	Annelida			Nephtyidae
other material	NHM.2018.10755–10759		Sea Lion Field Development Environmental Baseline Survey		Gardline		5							specimen fixed in 4 formalin, stored in 80% IMS																	Cirratulidae Carrus, 1863							Animalia	Annelida			Cirratulidae
other material	NHM.2018.10760–10764		Sea Lion Field Development Environmental Baseline Survey		Gardline		5							specimen fixed in 4 formalin, stored in 80% IMS																	Lumbrineridae Schmarda, 1861							Animalia	Annelida			Lumbrineridae
other material	NHM.2018.10765–10769		Sea Lion Field Development Environmental Baseline Survey		Gardline		5							specimen fixed in 4 formalin, stored in 80% IMS																	Pholoidae Kinberg, 1858							Animalia	Annelida			Pholoidae
other material	NHM.2018.10770–10774		Sea Lion Field Development Environmental Baseline Survey		Gardline		5							specimen fixed in 4 formalin, stored in 80% IMS																	Nephtyidae Grube, 1850							Animalia	Annelida			Nephtyidae
other material	NHM.2018.10775–10779		Sea Lion Field Development Environmental Baseline Survey		Gardline		5							specimen fixed in 4 formalin, stored in 80% IMS																	Pholoidae Kinberg, 1858							Animalia	Annelida			Pholoidae
other material	NHM.2018.10780–10784		Sea Lion Field Development Environmental Baseline Survey		Gardline		5							specimen fixed in 4 formalin, stored in 80% IMS																	Lumbrineridae Schmarda, 1861							Animalia	Annelida			Lumbrineridae
other material	NHM.2018.10785–10789		Sea Lion Field Development Environmental Baseline Survey		Gardline		5							specimen fixed in 4 formalin, stored in 80% IMS																	Nephtyidae Grube, 1850							Animalia	Annelida			Nephtyidae
other material	NHM.2018.10790–10794		Sea Lion Field Development Environmental Baseline Survey		Gardline		5							specimen fixed in 4 formalin, stored in 80% IMS																	Lumbrineridae Schmarda, 1861							Animalia	Annelida			Lumbrineridae
other material	NHM.2018.10795–10799		Sea Lion Field Development Environmental Baseline Survey		Gardline		5							specimen fixed in 4 formalin, stored in 80% IMS																	Cirratulidae Carrus, 1863							Animalia	Annelida			Cirratulidae
other material	NHM.2018.10800–10804		Sea Lion Field Development Environmental Baseline Survey		Gardline		5							specimen fixed in 4 formalin, stored in 80% IMS																	Lumbrineridae Schmarda, 1861							Animalia	Annelida			Lumbrineridae
other material	NHM.2018.10805–10809		Sea Lion Field Development Environmental Baseline Survey		Gardline		5							specimen fixed in 4 formalin, stored in 80% IMS																	Pholoidae Kinberg, 1858							Animalia	Annelida			Pholoidae
other material	NHM.2018.10810–10814		Sea Lion Field Development Environmental Baseline Survey		Gardline		5							specimen fixed in 4 formalin, stored in 80% IMS																	Cirratulidae Carrus, 1863							Animalia	Annelida			Cirratulidae
other material	NHM.2018.10815–10819		Sea Lion Field Development Environmental Baseline Survey		Gardline		5							specimen fixed in 4 formalin, stored in 80% IMS																	Cirratulidae Carrus, 1863							Animalia	Annelida			Cirratulidae
other material	NHM.2018.10820–10824		Sea Lion Field Development Environmental Baseline Survey		Gardline		5							specimen fixed in 4 formalin, stored in 80% IMS																	Lumbrineridae Schmarda, 1861							Animalia	Annelida			Lumbrineridae
other material	NHM.2018.10825–10829		Sea Lion Field Development Environmental Baseline Survey		Gardline		5							specimen fixed in 4 formalin, stored in 80% IMS																	Pholoidae Kinberg, 1858							Animalia	Annelida			Pholoidae
other material	NHM.2018.10830–10834		Sea Lion Field Development Environmental Baseline Survey		Gardline		5							specimen fixed in 4 formalin, stored in 80% IMS																	Pholoidae Kinberg, 1858							Animalia	Annelida			Pholoidae
other material	NHM.2018.10835–10839		Sea Lion Field Development Environmental Baseline Survey		Gardline		5							specimen fixed in 4 formalin, stored in 80% IMS																	Nephtyidae Grube, 1850							Animalia	Annelida			Nephtyidae
other material	NHM.2018.10840–10844		Sea Lion Field Development Environmental Baseline Survey		Gardline		5							specimen fixed in 4 formalin, stored in 80% IMS																	Pholoidae Kinberg, 1858							Animalia	Annelida			Pholoidae
other material	NHM.2018.10845–10849		Sea Lion Field Development Environmental Baseline Survey		Gardline		5							specimen fixed in 4 formalin, stored in 80% IMS																	Lumbrineridae Schmarda, 1861							Animalia	Annelida			Lumbrineridae
other material	NHM.2018.10850–10854		Sea Lion Field Development Environmental Baseline Survey		Gardline		5							specimen fixed in 4 formalin, stored in 80% IMS																	Pholoidae Kinberg, 1858							Animalia	Annelida			Pholoidae
other material	NHM.2018.10855–10859		Sea Lion Field Development Environmental Baseline Survey		Gardline		5							specimen fixed in 4 formalin, stored in 80% IMS																	Lumbrineridae Schmarda, 1861							Animalia	Annelida			Lumbrineridae
other material	NHM.2018.10860–10864		Sea Lion Field Development Environmental Baseline Survey		Gardline		5							specimen fixed in 4 formalin, stored in 80% IMS																	Lumbrineridae Schmarda, 1861							Animalia	Annelida			Lumbrineridae
other material	NHM.2018.10865–10869		Sea Lion Field Development Environmental Baseline Survey		Gardline		5							specimen fixed in 4 formalin, stored in 80% IMS																	Lumbrineridae Schmarda, 1861							Animalia	Annelida			Lumbrineridae
other material	NHM.2018.10870–10874		Sea Lion Field Development Environmental Baseline Survey		Gardline		5							specimen fixed in 4 formalin, stored in 80% IMS																	Pholoidae Kinberg, 1858							Animalia	Annelida			Pholoidae
other material	NHM.2018.10875–10879		Sea Lion Field Development Environmental Baseline Survey		Gardline		5							specimen fixed in 4 formalin, stored in 80% IMS																	Lumbrineridae Schmarda, 1861							Animalia	Annelida			Lumbrineridae
other material	NHM.2018.10880–10884		Sea Lion Field Development Environmental Baseline Survey		Gardline		5							specimen fixed in 4 formalin, stored in 80% IMS																	Cirratulidae Carrus, 1863							Animalia	Annelida			Cirratulidae
other material	NHM.2018.10885–10889		Sea Lion Field Development Environmental Baseline Survey		Gardline		5							specimen fixed in 4 formalin, stored in 80% IMS																	Lumbrineridae Schmarda, 1861							Animalia	Annelida			Lumbrineridae
other material	NHM.2018.10890–10894		Sea Lion Field Development Environmental Baseline Survey		Gardline		5							specimen fixed in 4 formalin, stored in 80% IMS																	Lumbrineridae Schmarda, 1861							Animalia	Annelida			Lumbrineridae
other material	NHM.2018.10895–10899		Sea Lion Field Development Environmental Baseline Survey		Gardline		5							specimen fixed in 4 formalin, stored in 80% IMS																	Nephtyidae Grube, 1850							Animalia	Annelida			Nephtyidae
other material	NHM.2018.10900–10904		Sea Lion Field Development Environmental Baseline Survey		Gardline		5							specimen fixed in 4 formalin, stored in 80% IMS																	Nephtyidae Grube, 1850							Animalia	Annelida			Nephtyidae
other material	NHM.2018.10905–10909		Sea Lion Field Development Environmental Baseline Survey		Gardline		5							specimen fixed in 4 formalin, stored in 80% IMS																	Trichobranchidae Malmgren, 1866							Animalia	Annelida			Trichobranchidae
other material	NHM.2018.10910–10914		Sea Lion Field Development Environmental Baseline Survey		Gardline		5							specimen fixed in 4 formalin, stored in 80% IMS																	Cirratulidae Carrus, 1863							Animalia	Annelida			Cirratulidae
other material	NHM.2018.10915–10919		Sea Lion Field Development Environmental Baseline Survey		Gardline		5							specimen fixed in 4 formalin, stored in 80% IMS																	Cirratulidae Carrus, 1863							Animalia	Annelida			Cirratulidae
other material	NHM.2018.10920–10924		Sea Lion Field Development Environmental Baseline Survey		Gardline		5							specimen fixed in 4 formalin, stored in 80% IMS																	Lumbrineridae Schmarda, 1861							Animalia	Annelida			Lumbrineridae
other material	NHM.2018.10925–10929		Sea Lion Field Development Environmental Baseline Survey		Gardline		5							specimen fixed in 4 formalin, stored in 80% IMS																	Nephtyidae Grube, 1850							Animalia	Annelida			Nephtyidae
other material	NHM.2018.10930–10934		Sea Lion Field Development Environmental Baseline Survey		Gardline		5							specimen fixed in 4 formalin, stored in 80% IMS																	Lumbrineridae Schmarda, 1861							Animalia	Annelida			Lumbrineridae
other material	NHM.2018.10935–10939		Sea Lion Field Development Environmental Baseline Survey		Gardline		5							specimen fixed in 4 formalin, stored in 80% IMS																	Pholoidae Kinberg, 1858							Animalia	Annelida			Pholoidae
other material	NHM.2018.10940–10944		Sea Lion Field Development Environmental Baseline Survey		Gardline		5							specimen fixed in 4 formalin, stored in 80% IMS																	Lumbrineridae Schmarda, 1861							Animalia	Annelida			Lumbrineridae
other material	NHM.2018.10945–10949		Sea Lion Field Development Environmental Baseline Survey		Gardline		5							specimen fixed in 4 formalin, stored in 80% IMS																	Trichobranchidae Malmgren, 1866							Animalia	Annelida			Trichobranchidae
other material	NHM.2018.10950–10954		Sea Lion Field Development Environmental Baseline Survey		Gardline		5							specimen fixed in 4 formalin, stored in 80% IMS																	Cirratulidae Carrus, 1863							Animalia	Annelida			Cirratulidae
other material	NHM.2018.10955–10959		Sea Lion Field Development Environmental Baseline Survey		Gardline		5							specimen fixed in 4 formalin, stored in 80% IMS																	Lumbrineridae Schmarda, 1861							Animalia	Annelida			Lumbrineridae
other material	NHM.2018.10960–10964		Sea Lion Field Development Environmental Baseline Survey		Gardline		5							specimen fixed in 4 formalin, stored in 80% IMS																	Pholoidae Kinberg, 1858							Animalia	Annelida			Pholoidae
other material	NHM.2018.10965–10969		Sea Lion Field Development Environmental Baseline Survey		Gardline		5							specimen fixed in 4 formalin, stored in 80% IMS																	Nephtyidae Grube, 1850							Animalia	Annelida			Nephtyidae
other material	NHM.2018.10970–10974		Sea Lion Field Development Environmental Baseline Survey		Gardline		5							specimen fixed in 4 formalin, stored in 80% IMS																	Lumbrineridae Schmarda, 1861							Animalia	Annelida			Lumbrineridae
other material	NHM.2018.10975–10979		Sea Lion Field Development Environmental Baseline Survey		Gardline		5							specimen fixed in 4 formalin, stored in 80% IMS																	Pholoidae Kinberg, 1858							Animalia	Annelida			Pholoidae
other material	NHM.2018.10980–10984		Sea Lion Field Development Environmental Baseline Survey		Gardline		5							specimen fixed in 4 formalin, stored in 80% IMS																	Lumbrineridae Schmarda, 1861							Animalia	Annelida			Lumbrineridae
other material	NHM.2018.10985–10989		Sea Lion Field Development Environmental Baseline Survey		Gardline		5							specimen fixed in 4 formalin, stored in 80% IMS																	Pholoidae Kinberg, 1858							Animalia	Annelida			Pholoidae
other material	NHM.2018.10990–10994		Sea Lion Field Development Environmental Baseline Survey		Gardline		5							specimen fixed in 4 formalin, stored in 80% IMS																	Nephtyidae Grube, 1850							Animalia	Annelida			Nephtyidae
other material	NHM.2018.10995–10999		Sea Lion Field Development Environmental Baseline Survey		Gardline		5							specimen fixed in 4 formalin, stored in 80% IMS																	Terebellidae Johnston, 1846							Animalia	Annelida			Terebellidae
other material	NHM.2018.11000–11004		Sea Lion Field Development Environmental Baseline Survey		Gardline		5							specimen fixed in 4 formalin, stored in 80% IMS																	Terebellidae Johnston, 1846							Animalia	Annelida			Terebellidae
other material	NHM.2018.11005–11009		Sea Lion Field Development Environmental Baseline Survey		Gardline		5							specimen fixed in 4 formalin, stored in 80% IMS																	Nephtyidae Grube, 1850							Animalia	Annelida			Nephtyidae
other material	NHM.2018.11010–11014		Sea Lion Field Development Environmental Baseline Survey		Gardline		5							specimen fixed in 4 formalin, stored in 80% IMS																	Lumbrineridae Schmarda, 1861							Animalia	Annelida			Lumbrineridae
other material	NHM.2018.11015–11019		Sea Lion Field Development Environmental Baseline Survey		Gardline		5							specimen fixed in 4 formalin, stored in 80% IMS																	Cirratulidae Carrus, 1863							Animalia	Annelida			Cirratulidae
other material	NHM.2018.11020–11024		Sea Lion Field Development Environmental Baseline Survey		Gardline		5							specimen fixed in 4 formalin, stored in 80% IMS																	Trichobranchidae Malmgren, 1866							Animalia	Annelida			Trichobranchidae
other material	NHM.2018.11025–11029		Sea Lion Field Development Environmental Baseline Survey		Gardline		5							specimen fixed in 4 formalin, stored in 80% IMS																	Pholoidae Kinberg, 1858							Animalia	Annelida			Pholoidae
other material	NHM.2018.11030–11035		Sea Lion Field Development Environmental Baseline Survey		Gardline		6							specimen fixed in 4 formalin, stored in 80% IMS																	Cirratulidae Carrus, 1863							Animalia	Annelida			Cirratulidae
other material	NHM.2018.11036–11041		Sea Lion Field Development Environmental Baseline Survey		Gardline		6							specimen fixed in 4 formalin, stored in 80% IMS																	Cirratulidae Carrus, 1863							Animalia	Annelida			Cirratulidae
other material	NHM.2018.11042–11047		Sea Lion Field Development Environmental Baseline Survey		Gardline		6							specimen fixed in 4 formalin, stored in 80% IMS																	Cirratulidae Carrus, 1863							Animalia	Annelida			Cirratulidae
other material	NHM.2018.11048–11053		Sea Lion Field Development Environmental Baseline Survey		Gardline		6							specimen fixed in 4 formalin, stored in 80% IMS																	Lumbrineridae Schmarda, 1861							Animalia	Annelida			Lumbrineridae
other material	NHM.2018.11054–11059		Sea Lion Field Development Environmental Baseline Survey		Gardline		6							specimen fixed in 4 formalin, stored in 80% IMS																	Cirratulidae Carrus, 1863							Animalia	Annelida			Cirratulidae
other material	NHM.2018.11060–11065		Sea Lion Field Development Environmental Baseline Survey		Gardline		6							specimen fixed in 4 formalin, stored in 80% IMS																	Lumbrineridae Schmarda, 1861							Animalia	Annelida			Lumbrineridae
other material	NHM.2018.11066–11071		Sea Lion Field Development Environmental Baseline Survey		Gardline		6							specimen fixed in 4 formalin, stored in 80% IMS																	Cirratulidae Carrus, 1863							Animalia	Annelida			Cirratulidae
other material	NHM.2018.11072–11077		Sea Lion Field Development Environmental Baseline Survey		Gardline		6							specimen fixed in 4 formalin, stored in 80% IMS																	Cirratulidae Carrus, 1863							Animalia	Annelida			Cirratulidae
other material	NHM.2018.11078–11083		Sea Lion Field Development Environmental Baseline Survey		Gardline		6							specimen fixed in 4 formalin, stored in 80% IMS																	Lumbrineridae Schmarda, 1861							Animalia	Annelida			Lumbrineridae
other material	NHM.2018.11084–11089		Sea Lion Field Development Environmental Baseline Survey		Gardline		6							specimen fixed in 4 formalin, stored in 80% IMS																	Lumbrineridae Schmarda, 1861							Animalia	Annelida			Lumbrineridae
other material	NHM.2018.11090–11095		Sea Lion Field Development Environmental Baseline Survey		Gardline		6							specimen fixed in 4 formalin, stored in 80% IMS																	Cirratulidae Carrus, 1863							Animalia	Annelida			Cirratulidae
other material	NHM.2018.11096–11101		Sea Lion Field Development Environmental Baseline Survey		Gardline		6							specimen fixed in 4 formalin, stored in 80% IMS																	Lumbrineridae Schmarda, 1861							Animalia	Annelida			Lumbrineridae
other material	NHM.2018.11102–11107		Sea Lion Field Development Environmental Baseline Survey		Gardline		6							specimen fixed in 4 formalin, stored in 80% IMS																	Nephtyidae Grube, 1850							Animalia	Annelida			Nephtyidae
other material	NHM.2018.11108–11113		Sea Lion Field Development Environmental Baseline Survey		Gardline		6							specimen fixed in 4 formalin, stored in 80% IMS																	Pholoidae Kinberg, 1858							Animalia	Annelida			Pholoidae
other material	NHM.2018.11114–11119		Sea Lion Field Development Environmental Baseline Survey		Gardline		6							specimen fixed in 4 formalin, stored in 80% IMS																	Lumbrineridae Schmarda, 1861							Animalia	Annelida			Lumbrineridae
other material	NHM.2018.11120–11125		Sea Lion Field Development Environmental Baseline Survey		Gardline		6							specimen fixed in 4 formalin, stored in 80% IMS																	Lumbrineridae Schmarda, 1861							Animalia	Annelida			Lumbrineridae
other material	NHM.2018.11126–11131		Sea Lion Field Development Environmental Baseline Survey		Gardline		6							specimen fixed in 4 formalin, stored in 80% IMS																	Lumbrineridae Schmarda, 1861							Animalia	Annelida			Lumbrineridae
other material	NHM.2018.11132–11137		Sea Lion Field Development Environmental Baseline Survey		Gardline		6							specimen fixed in 4 formalin, stored in 80% IMS																	Pholoidae Kinberg, 1858							Animalia	Annelida			Pholoidae
other material	NHM.2018.11138–11143		Sea Lion Field Development Environmental Baseline Survey		Gardline		6							specimen fixed in 4 formalin, stored in 80% IMS																	Cirratulidae Carrus, 1863							Animalia	Annelida			Cirratulidae
other material	NHM.2018.11144–11149		Sea Lion Field Development Environmental Baseline Survey		Gardline		6							specimen fixed in 4 formalin, stored in 80% IMS																	Nephtyidae Grube, 1850							Animalia	Annelida			Nephtyidae
other material	NHM.2018.11150–11155		Sea Lion Field Development Environmental Baseline Survey		Gardline		6							specimen fixed in 4 formalin, stored in 80% IMS																	Lumbrineridae Schmarda, 1861							Animalia	Annelida			Lumbrineridae
other material	NHM.2018.11156–11161		Sea Lion Field Development Environmental Baseline Survey		Gardline		6							specimen fixed in 4 formalin, stored in 80% IMS																	Pholoidae Kinberg, 1858							Animalia	Annelida			Pholoidae
other material	NHM.2018.11162–11167		Sea Lion Field Development Environmental Baseline Survey		Gardline		6							specimen fixed in 4 formalin, stored in 80% IMS																	Pholoidae Kinberg, 1858							Animalia	Annelida			Pholoidae
other material	NHM.2018.11168–11173		Sea Lion Field Development Environmental Baseline Survey		Gardline		6							specimen fixed in 4 formalin, stored in 80% IMS																	Pholoidae Kinberg, 1858							Animalia	Annelida			Pholoidae
other material	NHM.2018.11174–11179		Sea Lion Field Development Environmental Baseline Survey		Gardline		6							specimen fixed in 4 formalin, stored in 80% IMS																	Pholoidae Kinberg, 1858							Animalia	Annelida			Pholoidae
other material	NHM.2018.11180–11185		Sea Lion Field Development Environmental Baseline Survey		Gardline		6							specimen fixed in 4 formalin, stored in 80% IMS																	Lumbrineridae Schmarda, 1861							Animalia	Annelida			Lumbrineridae
other material	NHM.2018.11186–11191		Sea Lion Field Development Environmental Baseline Survey		Gardline		6							specimen fixed in 4 formalin, stored in 80% IMS																	Cirratulidae Carrus, 1863							Animalia	Annelida			Cirratulidae
other material	NHM.2018.11192–11197		Sea Lion Field Development Environmental Baseline Survey		Gardline		6							specimen fixed in 4 formalin, stored in 80% IMS																	Pholoidae Kinberg, 1858							Animalia	Annelida			Pholoidae
other material	NHM.2018.11198–11203		Sea Lion Field Development Environmental Baseline Survey		Gardline		6							specimen fixed in 4 formalin, stored in 80% IMS																	Cirratulidae Carrus, 1863							Animalia	Annelida			Cirratulidae
other material	NHM.2018.11204–11209		Sea Lion Field Development Environmental Baseline Survey		Gardline		6							specimen fixed in 4 formalin, stored in 80% IMS																	Lumbrineridae Schmarda, 1861							Animalia	Annelida			Lumbrineridae
other material	NHM.2018.11210–11215		Sea Lion Field Development Environmental Baseline Survey		Gardline		6							specimen fixed in 4 formalin, stored in 80% IMS																	Lumbrineridae Schmarda, 1861							Animalia	Annelida			Lumbrineridae
other material	NHM.2018.11216–11221		Sea Lion Field Development Environmental Baseline Survey		Gardline		6							specimen fixed in 4 formalin, stored in 80% IMS																	Lumbrineridae Schmarda, 1861							Animalia	Annelida			Lumbrineridae
other material	NHM.2018.11222–11227		Sea Lion Field Development Environmental Baseline Survey		Gardline		6							specimen fixed in 4 formalin, stored in 80% IMS																	Lumbrineridae Schmarda, 1861							Animalia	Annelida			Lumbrineridae
other material	NHM.2018.11228–11233		Sea Lion Field Development Environmental Baseline Survey		Gardline		6							specimen fixed in 4 formalin, stored in 80% IMS																	Pholoidae Kinberg, 1858							Animalia	Annelida			Pholoidae
other material	NHM.2018.11234–11239		Sea Lion Field Development Environmental Baseline Survey		Gardline		6							specimen fixed in 4 formalin, stored in 80% IMS																	Lumbrineridae Schmarda, 1861							Animalia	Annelida			Lumbrineridae
other material	NHM.2018.11240–11245		Sea Lion Field Development Environmental Baseline Survey		Gardline		6							specimen fixed in 4 formalin, stored in 80% IMS																	Lumbrineridae Schmarda, 1861							Animalia	Annelida			Lumbrineridae
other material	NHM.2018.11246–11251		Sea Lion Field Development Environmental Baseline Survey		Gardline		6							specimen fixed in 4 formalin, stored in 80% IMS																	Pholoidae Kinberg, 1858							Animalia	Annelida			Pholoidae
other material	NHM.2018.11252–11257		Sea Lion Field Development Environmental Baseline Survey		Gardline		6							specimen fixed in 4 formalin, stored in 80% IMS																	Cirratulidae Carrus, 1863							Animalia	Annelida			Cirratulidae
other material	NHM.2018.11258–11263		Sea Lion Field Development Environmental Baseline Survey		Gardline		6							specimen fixed in 4 formalin, stored in 80% IMS																	Pholoidae Kinberg, 1858							Animalia	Annelida			Pholoidae
other material	NHM.2018.11264–11269		Sea Lion Field Development Environmental Baseline Survey		Gardline		6							specimen fixed in 4 formalin, stored in 80% IMS																	Nephtyidae Grube, 1850							Animalia	Annelida			Nephtyidae
other material	NHM.2018.11270–11276		Sea Lion Field Development Environmental Baseline Survey		Gardline		7							specimen fixed in 4 formalin, stored in 80% IMS																	Cirratulidae Carrus, 1863							Animalia	Annelida			Cirratulidae
other material	NHM.2018.11277–11283		Sea Lion Field Development Environmental Baseline Survey		Gardline		7							specimen fixed in 4 formalin, stored in 80% IMS																	Trichobranchidae Malmgren, 1866							Animalia	Annelida			Trichobranchidae
other material	NHM.2018.11284–11290		Sea Lion Field Development Environmental Baseline Survey		Gardline		7							specimen fixed in 4 formalin, stored in 80% IMS																	Cirratulidae Carrus, 1863							Animalia	Annelida			Cirratulidae
other material	NHM.2018.11291–11297		Sea Lion Field Development Environmental Baseline Survey		Gardline		7							specimen fixed in 4 formalin, stored in 80% IMS																	Pholoidae Kinberg, 1858							Animalia	Annelida			Pholoidae
other material	NHM.2018.11298–11304		Sea Lion Field Development Environmental Baseline Survey		Gardline		7							specimen fixed in 4 formalin, stored in 80% IMS																	Pholoidae Kinberg, 1858							Animalia	Annelida			Pholoidae
other material	NHM.2018.11305–11311		Sea Lion Field Development Environmental Baseline Survey		Gardline		7							specimen fixed in 4 formalin, stored in 80% IMS																	Nephtyidae Grube, 1850							Animalia	Annelida			Nephtyidae
other material	NHM.2018.11312–11318		Sea Lion Field Development Environmental Baseline Survey		Gardline		7							specimen fixed in 4 formalin, stored in 80% IMS																	Cirratulidae Carrus, 1863							Animalia	Annelida			Cirratulidae
other material	NHM.2018.11319–11325		Sea Lion Field Development Environmental Baseline Survey		Gardline		7							specimen fixed in 4 formalin, stored in 80% IMS																	Lumbrineridae Schmarda, 1861							Animalia	Annelida			Lumbrineridae
other material	NHM.2018.11326–11332		Sea Lion Field Development Environmental Baseline Survey		Gardline		7							specimen fixed in 4 formalin, stored in 80% IMS																	Cirratulidae Carrus, 1863							Animalia	Annelida			Cirratulidae
other material	NHM.2018.11333–11339		Sea Lion Field Development Environmental Baseline Survey		Gardline		7							specimen fixed in 4 formalin, stored in 80% IMS																	Pholoidae Kinberg, 1858							Animalia	Annelida			Pholoidae
other material	NHM.2018.11340–11346		Sea Lion Field Development Environmental Baseline Survey		Gardline		7							specimen fixed in 4 formalin, stored in 80% IMS																	Cirratulidae Carrus, 1863							Animalia	Annelida			Cirratulidae
other material	NHM.2018.11347–11353		Sea Lion Field Development Environmental Baseline Survey		Gardline		7							specimen fixed in 4 formalin, stored in 80% IMS																	Pholoidae Kinberg, 1858							Animalia	Annelida			Pholoidae
other material	NHM.2018.11354–11360		Sea Lion Field Development Environmental Baseline Survey		Gardline		7							specimen fixed in 4 formalin, stored in 80% IMS																	Cirratulidae Carrus, 1863							Animalia	Annelida			Cirratulidae
other material	NHM.2018.11361–11367		Sea Lion Field Development Environmental Baseline Survey		Gardline		7							specimen fixed in 4 formalin, stored in 80% IMS																	Pholoidae Kinberg, 1858							Animalia	Annelida			Pholoidae
other material	NHM.2018.23044–23050		Sea Lion Field Development Environmental Baseline Survey		Gardline		7							specimen fixed in 4 formalin, stored in 80% IMS																	Phyllodocidae Örsted, 1843							Animalia	Annelida			Phyllodocidae
other material	NHM.2018.23051–23057		Sea Lion Field Development Environmental Baseline Survey		Gardline		7							specimen fixed in 4 formalin, stored in 80% IMS																	Pholoidae Kinberg, 1858							Animalia	Annelida			Pholoidae
other material	NHM.2018.23058–23064		Sea Lion Field Development Environmental Baseline Survey		Gardline		7							specimen fixed in 4 formalin, stored in 80% IMS																	Pholoidae Kinberg, 1858							Animalia	Annelida			Pholoidae
other material	NHM.2018.23065–23071		Sea Lion Field Development Environmental Baseline Survey		Gardline		7							specimen fixed in 4 formalin, stored in 80% IMS																	Lumbrineridae Schmarda, 1861							Animalia	Annelida			Lumbrineridae
other material	NHM.2018.23072–23078		Sea Lion Field Development Environmental Baseline Survey		Gardline		8							specimen fixed in 4 formalin, stored in 80% IMS																	Nephtyidae Grube, 1850							Animalia	Annelida			Nephtyidae
other material	NHM.2018.23079–23085		Sea Lion Field Development Environmental Baseline Survey		Gardline		8							specimen fixed in 4 formalin, stored in 80% IMS																	Cirratulidae Carrus, 1863							Animalia	Annelida			Cirratulidae
other material	NHM.2018.23086–23092		Sea Lion Field Development Environmental Baseline Survey		Gardline		8							specimen fixed in 4 formalin, stored in 80% IMS																	Pholoidae Kinberg, 1858							Animalia	Annelida			Pholoidae
other material	NHM.2018.23093–23100		Sea Lion Field Development Environmental Baseline Survey		Gardline		8							specimen fixed in 4 formalin, stored in 80% IMS																	Lumbrineridae Schmarda, 1861							Animalia	Annelida			Lumbrineridae
other material	NHM.2018.23101–23108		Sea Lion Field Development Environmental Baseline Survey		Gardline		8							specimen fixed in 4 formalin, stored in 80% IMS																	Pholoidae Kinberg, 1858							Animalia	Annelida			Pholoidae
other material	NHM.2018.23109–23116		Sea Lion Field Development Environmental Baseline Survey		Gardline		8							specimen fixed in 4 formalin, stored in 80% IMS																	Nephtyidae Grube, 1850							Animalia	Annelida			Nephtyidae
other material	NHM.2018.23117–23124		Sea Lion Field Development Environmental Baseline Survey		Gardline		8							specimen fixed in 4 formalin, stored in 80% IMS																	Lumbrineridae Schmarda, 1861							Animalia	Annelida			Lumbrineridae
other material	NHM.2018.23125–23132		Sea Lion Field Development Environmental Baseline Survey		Gardline		8							specimen fixed in 4 formalin, stored in 80% IMS																	Pholoidae Kinberg, 1858							Animalia	Annelida			Pholoidae
other material	NHM.2018.23133–23140		Sea Lion Field Development Environmental Baseline Survey		Gardline		8							specimen fixed in 4 formalin, stored in 80% IMS																	Cirratulidae Carrus, 1863							Animalia	Annelida			Cirratulidae
other material	NHM.2018.23141–23148		Sea Lion Field Development Environmental Baseline Survey		Gardline		8							specimen fixed in 4 formalin, stored in 80% IMS																	Pholoidae Kinberg, 1858							Animalia	Annelida			Pholoidae
other material	NHM.2018.23149–23156		Sea Lion Field Development Environmental Baseline Survey		Gardline		8							specimen fixed in 4 formalin, stored in 80% IMS																	Pholoidae Kinberg, 1858							Animalia	Annelida			Pholoidae
other material	NHM.2018.23157–23164		Sea Lion Field Development Environmental Baseline Survey		Gardline		8							specimen fixed in 4 formalin, stored in 80% IMS																	Lumbrineridae Schmarda, 1861							Animalia	Annelida			Lumbrineridae
other material	NHM.2018.23165–23172		Sea Lion Field Development Environmental Baseline Survey		Gardline		8							specimen fixed in 4 formalin, stored in 80% IMS																	Pholoidae Kinberg, 1858							Animalia	Annelida			Pholoidae
other material	NHM.2018.23173–23180		Sea Lion Field Development Environmental Baseline Survey		Gardline		8							specimen fixed in 4 formalin, stored in 80% IMS																	Pholoidae Kinberg, 1858							Animalia	Annelida			Pholoidae
other material	NHM.2018.23181–23187		Sea Lion Field Development Environmental Baseline Survey		Gardline		8							specimen fixed in 4 formalin, stored in 80% IMS																	Cirratulidae Carrus, 1863							Animalia	Annelida			Cirratulidae
other material	NHM.2018.23188–23195		Sea Lion Field Development Environmental Baseline Survey		Gardline		9							specimen fixed in 4 formalin, stored in 80% IMS																	Nephtyidae Grube, 1850							Animalia	Annelida			Nephtyidae
other material	NHM.2018.23196–23203		Sea Lion Field Development Environmental Baseline Survey		Gardline		9							specimen fixed in 4 formalin, stored in 80% IMS																	Cirratulidae Carrus, 1863							Animalia	Annelida			Cirratulidae
other material	NHM.2018.23204–23211		Sea Lion Field Development Environmental Baseline Survey		Gardline		9							specimen fixed in 4 formalin, stored in 80% IMS																	Cirratulidae Carrus, 1863							Animalia	Annelida			Cirratulidae
other material	NHM.2018.23212–23219		Sea Lion Field Development Environmental Baseline Survey		Gardline		9							specimen fixed in 4 formalin, stored in 80% IMS																	Cirratulidae Carrus, 1863							Animalia	Annelida			Cirratulidae
other material	NHM.2018.23220–23227		Sea Lion Field Development Environmental Baseline Survey		Gardline		9							specimen fixed in 4 formalin, stored in 80% IMS																	Cirratulidae Carrus, 1863							Animalia	Annelida			Cirratulidae
other material	NHM.2018.23228–23235		Sea Lion Field Development Environmental Baseline Survey		Gardline		9							specimen fixed in 4 formalin, stored in 80% IMS																	Pholoidae Kinberg, 1858							Animalia	Annelida			Pholoidae
other material	NHM.2018.23236–23243		Sea Lion Field Development Environmental Baseline Survey		Gardline		9							specimen fixed in 4 formalin, stored in 80% IMS																	Lumbrineridae Schmarda, 1861							Animalia	Annelida			Lumbrineridae
other material	NHM.2018.23244–23252		Sea Lion Field Development Environmental Baseline Survey		Gardline		9							specimen fixed in 4 formalin, stored in 80% IMS																	Cirratulidae Carrus, 1863							Animalia	Annelida			Cirratulidae
other material	NHM.2018.23253–23261		Sea Lion Field Development Environmental Baseline Survey		Gardline		9							specimen fixed in 4 formalin, stored in 80% IMS																	Pholoidae Kinberg, 1858							Animalia	Annelida			Pholoidae
other material	NHM.2018.23262–23270		Sea Lion Field Development Environmental Baseline Survey		Gardline		9							specimen fixed in 4 formalin, stored in 80% IMS																	Pholoidae Kinberg, 1858							Animalia	Annelida			Pholoidae
other material	NHM.2018.23271–23279		Sea Lion Field Development Environmental Baseline Survey		Gardline		9							specimen fixed in 4 formalin, stored in 80% IMS																	Pholoidae Kinberg, 1858							Animalia	Annelida			Pholoidae
other material	NHM.2018.23280–23288		Sea Lion Field Development Environmental Baseline Survey		Gardline		9							specimen fixed in 4 formalin, stored in 80% IMS																	Pholoidae Kinberg, 1858							Animalia	Annelida			Pholoidae
other material	NHM.2018.23289–23297		Sea Lion Field Development Environmental Baseline Survey		Gardline		9							specimen fixed in 4 formalin, stored in 80% IMS																	Cirratulidae Carrus, 1863							Animalia	Annelida			Cirratulidae
other material	NHM.2018.23298–23307		Sea Lion Field Development Environmental Baseline Survey		Gardline		9							specimen fixed in 4 formalin, stored in 80% IMS																	Lumbrineridae Schmarda, 1861							Animalia	Annelida			Lumbrineridae
other material	NHM.2018.23308–23317		Sea Lion Field Development Environmental Baseline Survey		Gardline		10							specimen fixed in 4 formalin, stored in 80% IMS																	Cirratulidae Carrus, 1863							Animalia	Annelida			Cirratulidae
other material	NHM.2018.23318–23327		Sea Lion Field Development Environmental Baseline Survey		Gardline		10							specimen fixed in 4 formalin, stored in 80% IMS																	Cirratulidae Carrus, 1863							Animalia	Annelida			Cirratulidae
other material	NHM.2018.23328–23337		Sea Lion Field Development Environmental Baseline Survey		Gardline		10							specimen fixed in 4 formalin, stored in 80% IMS																	Lumbrineridae Schmarda, 1861							Animalia	Annelida			Lumbrineridae
other material	NHM.2018.23338–23347		Sea Lion Field Development Environmental Baseline Survey		Gardline		10							specimen fixed in 4 formalin, stored in 80% IMS																	Pholoidae Kinberg, 1858							Animalia	Annelida			Pholoidae
other material	NHM.2018.23348–23357		Sea Lion Field Development Environmental Baseline Survey		Gardline		10							specimen fixed in 4 formalin, stored in 80% IMS																	Cirratulidae Carrus, 1863							Animalia	Annelida			Cirratulidae
other material	NHM.2018.23358–23367		Sea Lion Field Development Environmental Baseline Survey		Gardline		10							specimen fixed in 4 formalin, stored in 80% IMS																	Cirratulidae Carrus, 1863							Animalia	Annelida			Cirratulidae
other material	NHM.2018.23368–23377		Sea Lion Field Development Environmental Baseline Survey		Gardline		10							specimen fixed in 4 formalin, stored in 80% IMS																	Pholoidae Kinberg, 1858							Animalia	Annelida			Pholoidae
other material	NHM.2018.23378–23387		Sea Lion Field Development Environmental Baseline Survey		Gardline		10							specimen fixed in 4 formalin, stored in 80% IMS																	Lumbrineridae Schmarda, 1861							Animalia	Annelida			Lumbrineridae
other material	NHM.2018.23388–23397		Sea Lion Field Development Environmental Baseline Survey		Gardline		10							specimen fixed in 4 formalin, stored in 80% IMS																	Cirratulidae Carrus, 1863							Animalia	Annelida			Cirratulidae
other material	NHM.2018.23398–23407		Sea Lion Field Development Environmental Baseline Survey		Gardline		10							specimen fixed in 4 formalin, stored in 80% IMS																	Cirratulidae Carrus, 1863							Animalia	Annelida			Cirratulidae
other material	NHM.2018.23408–23417		Sea Lion Field Development Environmental Baseline Survey		Gardline		11							specimen fixed in 4 formalin, stored in 80% IMS																	Pholoidae Kinberg, 1858							Animalia	Annelida			Pholoidae
other material	NHM.2018.23418–23427		Sea Lion Field Development Environmental Baseline Survey		Gardline		11							specimen fixed in 4 formalin, stored in 80% IMS																	Cirratulidae Carrus, 1863							Animalia	Annelida			Cirratulidae
other material	NHM.2018.23428–23437		Sea Lion Field Development Environmental Baseline Survey		Gardline		12							specimen fixed in 4 formalin, stored in 80% IMS																	Pholoidae Kinberg, 1858							Animalia	Annelida			Pholoidae
other material	NHM.2018.23438–23447		Sea Lion Field Development Environmental Baseline Survey		Gardline		12							specimen fixed in 4 formalin, stored in 80% IMS																	Lumbrineridae Schmarda, 1861							Animalia	Annelida			Lumbrineridae
other material	NHM.2018.23448–23457		Sea Lion Field Development Environmental Baseline Survey		Gardline		14							specimen fixed in 4 formalin, stored in 80% IMS																	Pholoidae Kinberg, 1858							Animalia	Annelida			Pholoidae
other material	NHM.2018.23458–23467		Sea Lion Field Development Environmental Baseline Survey		Gardline		18							specimen fixed in 4 formalin, stored in 80% IMS																	Pholoidae Kinberg, 1858							Animalia	Annelida			Pholoidae
[truncated: 107 more columns]
