# Supplementary material for: Biodiversity data and new species descriptions of polychaetes from offshore waters of the Falkland Islands, an area undergoing hydrocarbon exploration
Source: Zookeys. 2020 Jun 3;938:1–86. doi: 10.3897/zookeys.938.49349 (PMC7286948; doi:10.3897/zookeys.938.49349)
Supplement: Supplementary material 3 — Polychaete specimens (species level) from North Falklands Basin, SW Atlantic accessed at NHM London [file zookeys-938-001-s003.xls]

## Sheet: Vocabularies
ISO 693-2	Language	CountryID	Country	Roles	YesNo	CC	Code	ThreatStatus	NativeStatus
abk	Abkhazian	AF	AFGHANISTAN	Originator	Yes	cc0	ICBN	Least Concern	Native
ace	Achinese	AX	ALAND ISLANDS	Content Provider	No	publicdomain	ICZN	Near Threatened	Introduced
ach	Acoli	AL	ALBANIA	Principal Investigator		by	ICNB	Vulnerable	Naturalised
ada	Adangme	DZ	ALGERIA	Editor		by-nc-sa	ICTV	Endangered	Invasive
ady	Adyghe	AS	AMERICAN SAMOA	Publisher		by-sa	BC	Critically Endangered	Managed
aar	Afar	AD	ANDORRA	Processor			ICNPC	Extinct in the Wild	Uncertain
afh	Afrihili	AO	ANGOLA	Custodian/Steward			BioCode	Extinct
afr	Afrikaans	AI	ANGUILLA	Author				Data Deficient
afa	Afro-Asiatic languages	AQ	ANTARCTICA	Metadata Provider				Not Evaluated
ain	Ainu	AG	ANTIGUA AND BARBUDA	Distributor
aka	Akan	AR	ARGENTINA	User
akk	Akkadian	AM	ARMENIA
alb	Albanian	AW	ARUBA
ale	Aleut	AU	AUSTRALIA
alg	Algonquian languages	AT	AUSTRIA
tut	Altaic languages	AZ	AZERBAIJAN
amh	Amharic	BS	BAHAMAS
anp	Angika	BH	BAHRAIN
apa	Apache languages	BD	BANGLADESH
ara	Arabic	BB	BARBADOS
arg	Aragonese	BY	BELARUS
arp	Arapaho	BE	BELGIUM
arw	Arawak	BZ	BELIZE
arm	Armenian	BJ	BENIN
rup	Aromanian	BM	BERMUDA
art	Artificial languages	BT	BHUTAN
asm	Assamese	BO	BOLIVIA
ast	Asturian	BA	BOSNIA AND HERZEGOVINA
ath	Athapascan languages	BW	BOTSWANA
aus	Australian languages	BV	BOUVET ISLAND
map	Austronesian languages	BR	BRAZIL
ava	Avaric	IO	BRITISH INDIAN OCEAN TERRITORY
ave	Avestan	BN	BRUNEI DARUSSALAM
awa	Awadhi	BG	BULGARIA
aym	Aymara	BF	BURKINA FASO
aze	Azerbaijani	BI	BURUNDI
ban	Balinese	KH	CAMBODIA
bat	Baltic languages	CM	CAMEROON
bal	Baluchi	CA	CANADA
bam	Bambara	CV	CAPE VERDE
bai	Bamileke languages	KY	CAYMAN ISLANDS
bad	Banda languages	CF	CENTRAL AFRICAN REPUBLIC
bnt	Bantu (Other)	TD	CHAD
bas	Basa	CL	CHILE
bak	Bashkir	CN	CHINA
baq	Basque	TW	CHINESE TAIPEI
btk	Batak languages	CX	CHRISTMAS ISLAND
bej	Beja	CC	COCOS (KEELING) ISLANDS
bel	Belarusian	CO	COLOMBIA
bem	Bemba	KM	COMOROS
ben	Bengali	CG	CONGO
ber	Berber languages	CD	CONGO, THE DEMOCRATIC REPUBLIC OF THE
bho	Bhojpuri	CK	COOK ISLANDS
bih	Bihari languages	CR	COSTA RICA
bik	Bikol	CI	COTE D'IVOIRE
bin	Bini	HR	CROATIA
bis	Bislama	CU	CUBA
byn	Blin	CY	CYPRUS
zbl	Blissymbols	CZ	CZECH REPUBLIC
nob	Bokmål, Norwegian	DK	DENMARK
bos	Bosnian	DJ	DJIBOUTI
bra	Braj	DM	DOMINICA
bre	Breton	DO	DOMINICAN REPUBLIC
bug	Buginese	EC	ECUADOR
bul	Bulgarian	EG	EGYPT
bua	Buriat	SV	EL SALVADOR
bur	Burmese	GQ	EQUATORIAL GUINEA
cad	Caddo	ER	ERITREA
cat	Catalan	EE	ESTONIA
cau	Caucasian languages	ET	ETHIOPIA
ceb	Cebuano	FK	FALKLAND ISLANDS (MALVINAS)
cel	Celtic languages	FO	FAROE ISLANDS
cai	Central American Indian languages	FJ	FIJI
khm	Central Khmer	FI	FINLAND
chg	Chagatai	FR	FRANCE
cmc	Chamic languages	GF	FRENCH GUIANA
cha	Chamorro	PF	FRENCH POLYNESIA
che	Chechen	TF	FRENCH SOUTHERN TERRITORIES
chr	Cherokee	GA	GABON
chy	Cheyenne	GM	GAMBIA
chb	Chibcha	GE	GEORGIA
nya	Chichewa	DE	GERMANY
chi	Chinese	GH	GHANA
chn	Chinook jargon	GI	GIBRALTAR
chp	Chipewyan	GR	GREECE
cho	Choctaw	GL	GREENLAND
chu	Church Slavic	GD	GRENADA
chk	Chuukese	GP	GUADELOUPE
chv	Chuvash	GU	GUAM
nwc	Classical Newari	GT	GUATEMALA
syc	Classical Syriac	GG	GUERNSEY
cop	Coptic	GN	GUINEA
cor	Cornish	GW	GUINEA-BISSAU
cos	Corsican	GY	GUYANA
cre	Cree	HT	HAITI
mus	Creek	HM	HEARD ISLAND AND MCDONALD ISLANDS
crp	Creoles and pidgins	HN	HONDURAS
cpe	Creoles and pidgins, English based	HK	HONG KONG
cpf	Creoles and pidgins, French-based	HU	HUNGARY
cpp	Creoles and pidgins, Portuguese-based	IS	ICELAND
crh	Crimean Tatar	IN	INDIA
hrv	Croatian	ID	INDONESIA
cus	Cushitic languages	IR	IRAN (ISLAMIC REPUBLIC OF)
cze	Czech	IQ	IRAQ
dak	Dakota	IE	IRELAND
dan	Danish	IM	ISLE OF MAN
dar	Dargwa	IL	ISRAEL
del	Delaware	IT	ITALY
din	Dinka	JM	JAMAICA
div	Divehi	JP	JAPAN
doi	Dogri	JE	JERSEY
dgr	Dogrib	JO	JORDAN
dra	Dravidian languages	KZ	KAZAKHSTAN
dua	Duala	KE	KENYA
dut	Dutch	KI	KIRIBATI
dum	Dutch, Middle (ca.1050-1350)	KP	KOREA, DEMOCRATIC PEOPLE'S REPUBLIC OF
dyu	Dyula	KR	KOREA, REPUBLIC OF
dzo	Dzongkha	KW	KUWAIT
frs	Eastern Frisian	KG	KYRGYZSTAN
efi	Efik	LA	LAO PEOPLE'S DEMOCRATIC REPUBLIC
egy	Egyptian (Ancient)	LV	LATVIA
eka	Ekajuk	LB	LEBANON
elx	Elamite	LS	LESOTHO
eng	English	LR	LIBERIA
enm	English, Middle (1100-1500)	LY	LIBYAN ARAB JAMAHIRIYA
ang	English, Old (ca.450-1100)	LI	LIECHTENSTEIN
myv	Erzya	LT	LITHUANIA
epo	Esperanto	LU	LUXEMBOURG
est	Estonian	MO	MACAO
ewe	Ewe	MK	MACEDONIA, THE FORMER YUGOSLAV REPUBLIC OF
ewo	Ewondo	MG	MADAGASCAR
fan	Fang	MW	MALAWI
fat	Fanti	MY	MALAYSIA
fao	Faroese	MV	MALDIVES
fij	Fijian	ML	MALI
fil	Filipino	MT	MALTA
fin	Finnish	MH	MARSHALL ISLANDS
fiu	Finno-Ugrian languages	MQ	MARTINIQUE
fon	Fon	MR	MAURITANIA
fre	French	MU	MAURITIUS
frm	French, Middle (ca.1400-1600)	YT	MAYOTTE
fro	French, Old (842-ca.1400)	MX	MEXICO
fur	Friulian	FM	MICRONESIA, FEDERATED STATES OF
ful	Fulah	MD	MOLDOVA, REPUBLIC OF
gaa	Ga	MC	MONACO
gla	Gaelic	MN	MONGOLIA
car	Galibi Carib	ME	MONTENEGRO
glg	Galician	MS	MONTSERRAT
lug	Ganda	MA	MOROCCO
gay	Gayo	MZ	MOZAMBIQUE
gba	Gbaya	MM	MYANMAR
gez	Geez	NA	NAMIBIA
geo	Georgian	NR	NAURU
ger	German	NP	NEPAL
gmh	German, Middle High (ca.1050-1500)	NL	NETHERLANDS
goh	German, Old High (ca.750-1050)	AN	NETHERLANDS ANTILLES
gem	Germanic languages	NC	NEW CALEDONIA
gil	Gilbertese	NZ	NEW ZEALAND
gon	Gondi	NI	NICARAGUA
gor	Gorontalo	NE	NIGER
got	Gothic	NG	NIGERIA
grb	Grebo	NU	NIUE
grc	Greek, Ancient (to 1453)	NF	NORFOLK ISLAND
gre	Greek, Modern (1453-)	MP	NORTHERN MARIANA ISLANDS
grn	Guarani	NO	NORWAY
guj	Gujarati	OM	OMAN
gwi	Gwich'in	PK	PAKISTAN
hai	Haida	PW	PALAU
hat	Haitian	PS	PALESTINIAN TERRITORY, OCCUPIED
hau	Hausa	PA	PANAMA
haw	Hawaiian	PG	PAPUA NEW GUINEA
heb	Hebrew	PY	PARAGUAY
her	Herero	PE	PERU
hil	Hiligaynon	PH	PHILIPPINES
him	Himachali languages	PN	PITCAIRN
hin	Hindi	PL	POLAND
hmo	Hiri Motu	PT	PORTUGAL
hit	Hittite	PR	PUERTO RICO
hmn	Hmong	QA	QATAR
hun	Hungarian	RE	REUNION
hup	Hupa	RO	ROMANIA
iba	Iban	RU	RUSSIAN FEDERATION
ice	Icelandic	RW	RWANDA
ido	Ido	BL	SAINT BARTHELEMY
ibo	Igbo	SH	SAINT HELENA
ijo	Ijo languages	KN	SAINT KITTS AND NEVIS
ilo	Iloko	LC	SAINT LUCIA
smn	Inari Sami	PM	SAINT PIERRE AND MIQUELON
inc	Indic languages	VC	SAINT VINCENT AND THE GRENADINES
ine	Indo-European languages	WS	SAMOA
ind	Indonesian	SM	SAN MARINO
inh	Ingush	ST	SAO TOME AND PRINCIPE
ina	Interlingua (International Auxiliary Language Association)	SA	SAUDI ARABIA
ile	Interlingue	SN	SENEGAL
iku	Inuktitut	RS	SERBIA
ipk	Inupiaq	SC	SEYCHELLES
ira	Iranian languages	SL	SIERRA LEONE
gle	Irish	SG	SINGAPORE
mga	Irish, Middle (900-1200)	SK	SLOVAKIA
sga	Irish, Old (to 900)	SI	SLOVENIA
iro	Iroquoian languages	SB	SOLOMON ISLANDS
ita	Italian	SO	SOMALIA
jpn	Japanese	ZA	SOUTH AFRICA
jav	Javanese	GS	SOUTH GEORGIA AND THE SOUTH SANDWICH ISLANDS
jrb	Judeo-Arabic	ES	SPAIN
jpr	Judeo-Persian	LK	SRI LANKA
kbd	Kabardian	SD	SUDAN
kab	Kabyle	SR	SURINAME
kac	Kachin	SJ	SVALBARD AND JAN MAYEN
kal	Kalaallisut	SZ	SWAZILAND
xal	Kalmyk	SE	SWEDEN
kam	Kamba	CH	SWITZERLAND
kan	Kannada	SY	SYRIAN ARAB REPUBLIC
kau	Kanuri	TJ	TAJIKISTAN
kaa	Kara-Kalpak	TZ	TANZANIA, UNITED REPUBLIC OF
krc	Karachay-Balkar	TH	THAILAND
krl	Karelian	TL	TIMOR-LESTE
kar	Karen languages	TG	TOGO
kas	Kashmiri	TK	TOKELAU
csb	Kashubian	TO	TONGA
kaw	Kawi	TT	TRINIDAD AND TOBAGO
kaz	Kazakh	TN	TUNISIA
kha	Khasi	TR	TURKEY
khi	Khoisan languages	TM	TURKMENISTAN
kho	Khotanese	TC	TURKS AND CAICOS ISLANDS
kik	Kikuyu	TV	TUVALU
kmb	Kimbundu	UG	UGANDA
kin	Kinyarwanda	UA	UKRAINE
kir	Kirghiz	AE	UNITED ARAB EMIRATES
tlh	Klingon	GB	UNITED KINGDOM
kom	Komi	US	UNITED STATES
kon	Kongo	UM	UNITED STATES MINOR OUTLYING ISLANDS
kok	Konkani	UY	URUGUAY
kor	Korean	UZ	UZBEKISTAN
kos	Kosraean	VU	VANUATU
kpe	Kpelle	VA	VATICAN CITY STATE (HOLY SEE)
kro	Kru languages	VE	VENEZUELA
kua	Kuanyama	VN	VIET NAM
kum	Kumyk	VG	VIRGIN ISLANDS (BRITISH)
kur	Kurdish	VI	VIRGIN ISLANDS (U.S.)
kru	Kurukh	WF	WALLIS AND FUTUNA
kut	Kutenai	EH	WESTERN SAHARA
lad	Ladino	YE	YEMEN
lah	Lahnda	YU	YUGOSLAVIA
lam	Lamba	ZM	ZAMBIA
day	Land Dayak languages	ZW	ZIMBABWE
lao	Lao
lat	Latin
lav	Latvian
lez	Lezghian
lim	Limburgan
lin	Lingala
lit	Lithuanian
jbo	Lojban
nds	Low German
dsb	Lower Sorbian
loz	Lozi
lub	Luba-Katanga
lua	Luba-Lulua
lui	Luiseno
smj	Lule Sami
lun	Lunda
luo	Luo (Kenya and Tanzania)
lus	Lushai
ltz	Luxembourgish
mac	Macedonian
mad	Madurese
mag	Magahi
mai	Maithili
mak	Makasar
mlg	Malagasy
may	Malay
mal	Malayalam
mlt	Maltese
mnc	Manchu
mdr	Mandar
man	Mandingo
mni	Manipuri
mno	Manobo languages
glv	Manx
mao	Maori
arn	Mapudungun
mar	Marathi
chm	Mari
mah	Marshallese
mwr	Marwari
mas	Masai
myn	Mayan languages
men	Mende
mic	Mi'kmaq
min	Minangkabau
mwl	Mirandese
moh	Mohawk
mdf	Moksha
mkh	Mon-Khmer languages
lol	Mongo
mon	Mongolian
mos	Mossi
mul	Multiple languages
mun	Munda languages
nqo	N'Ko
nah	Nahuatl languages
nau	Nauru
nav	Navajo
nde	Ndebele, North
nbl	Ndebele, South
ndo	Ndonga
nap	Neapolitan
new	Nepal Bhasa
nep	Nepali
nia	Nias
nic	Niger-Kordofanian languages
ssa	Nilo-Saharan languages
niu	Niuean
zxx	No linguistic content
nog	Nogai
non	Norse, Old
nai	North American Indian languages
frr	Northern Frisian
sme	Northern Sami
nor	Norwegian
nno	Norwegian Nynorsk
nub	Nubian languages
nym	Nyamwezi
nyn	Nyankole
nyo	Nyoro
nzi	Nzima
oci	Occitan (post 1500)
arc	Official Aramaic (700-300 BCE)
oji	Ojibwa
ori	Oriya
orm	Oromo
osa	Osage
oss	Ossetian
oto	Otomian languages
pal	Pahlavi
pau	Palauan
pli	Pali
pam	Pampanga
pag	Pangasinan
pan	Panjabi
pap	Papiamento
paa	Papuan languages
nso	Pedi
per	Persian
peo	Persian, Old (ca.600-400 B.C.)
phi	Philippine languages
phn	Phoenician
pon	Pohnpeian
pol	Polish
por	Portuguese
pra	Prakrit languages
pro	ProvenÃ§al, Old (to 1500)
pus	Pushto
que	Quechua
raj	Rajasthani
rap	Rapanui
rar	Rarotongan
qaa-qtz	Reserved for local use
roa	Romance languages
rum	Romanian
roh	Romansh
rom	Romany
run	Rundi
rus	Russian
sal	Salishan languages
sam	Samaritan Aramaic
smi	Sami languages
smo	Samoan
sad	Sandawe
sag	Sango
san	Sanskrit
sat	Santali
srd	Sardinian
sas	Sasak
sco	Scots
sel	Selkup
sem	Semitic languages
srp	Serbian
srr	Serer
shn	Shan
sna	Shona
iii	Sichuan Yi
scn	Sicilian
sid	Sidamo
sgn	Sign Languages
bla	Siksika
snd	Sindhi
sin	Sinhala
sit	Sino-Tibetan languages
sio	Siouan languages
sms	Skolt Sami
den	Slave (Athapascan)
sla	Slavic languages
slo	Slovak
slv	Slovenian
sog	Sogdian
som	Somali
son	Songhai languages
snk	Soninke
wen	Sorbian languages
sot	Sotho, Southern
sai	South American Indian (Other)
alt	Southern Altai
sma	Southern Sami
spa	Spanish
srn	Sranan Tongo
suk	Sukuma
sux	Sumerian
sun	Sundanese
sus	Susu
swa	Swahili
ssw	Swati
swe	Swedish
gsw	Swiss German
syr	Syriac
tgl	Tagalog
tah	Tahitian
tai	Tai languages
tgk	Tajik
tmh	Tamashek
tam	Tamil
tat	Tatar
tel	Telugu
ter	Tereno
tet	Tetum
tha	Thai
tib	Tibetan
tig	Tigre
tir	Tigrinya
tem	Timne
tiv	Tiv
tli	Tlingit
tpi	Tok Pisin
tkl	Tokelau
tog	Tonga (Nyasa)
ton	Tonga (Tonga Islands)
tsi	Tsimshian
tso	Tsonga
tsn	Tswana
tum	Tumbuka
tup	Tupi languages
tur	Turkish
ota	Turkish, Ottoman (1500-1928)
tuk	Turkmen
tvl	Tuvalu
tyv	Tuvinian
twi	Twi
udm	Udmurt
uga	Ugaritic
uig	Uighur
ukr	Ukrainian
umb	Umbundu
mis	Uncoded languages
und	Undetermined
hsb	Upper Sorbian
urd	Urdu
uzb	Uzbek
vai	Vai
ven	Venda
vie	Vietnamese
vol	Volapük
vot	Votic
wak	Wakashan languages
wal	Walamo
wln	Walloon
war	Waray
was	Washo
wel	Welsh
fry	Western Frisian
wol	Wolof
xho	Xhosa
sah	Yakut
yao	Yao
yap	Yapese
yid	Yiddish
yor	Yoruba
ypk	Yupik languages
znd	Zande languages
zap	Zapotec
zza	Zaza
zen	Zenaga
zha	Zhuang
zul	Zulu
zun	Zuni

## Sheet: DATA
typeStatus	catalogNumber	occurrenceDetails	occurrenceRemarks	recordNumber	recordedBy	individualID	individualCount	sex	lifeStage	reproductiveCondition	behavior	establishmentMeans	occurrenceStatus	preparations	disposition	otherCatalogNumbers	previousIdentifications	associatedMedia	associatedReferences	associatedOccurrences	associatedSequences	taxonID	scientificNameID	acceptedNameUsageID	parentNameUsageID	originalNameUsageID	nameAccordingToID	namePublishedInID	taxonConceptID		scientificName	acceptedNameUsage	parentNameUsage	originalNameUsage	nameAccordingTo	namePublishedIn	higherClassification	kingdom	phylum	class	order	family	genus	subgenus	specificEpithet	Qualified name	infraspecificEpithet	taxonRank	verbatimTaxonRank
other material	NHM.2018.24000		Sea Lion Field Development Environmental Baseline Survey		Gardline		1							specimen fixed in 4 formalin, stored in 80% IMS															Ancistrosyllis cf groenlandica		Ancistrosyllis cf.groenlandica McIntosh, 1879							Animalia	Annelida			Pilargidae	Ancistrosyllis		groenlandica
other material	NHM.2018.24001		Sea Lion Field Development Environmental Baseline Survey		Gardline		1							specimen fixed in 4 formalin, stored in 80% IMS															Clymenura sp. 3		Clymenura sp.							Animalia	Annelida			Maldanidae	Clymenura		sp.
other material	NHM.2018.24002		Sea Lion Field Development Environmental Baseline Survey		Gardline		1							specimen fixed in 4 formalin, stored in 80% IMS															Euchone undulocincta		Euchone undulocincta Hartmann-Schröder & Rosenfeldt, 1989							Animalia	Annelida			Sabellidae	Euchone		undulocincta
other material	NHM.2018.24003		Sea Lion Field Development Environmental Baseline Survey		Gardline		1							specimen fixed in 4 formalin, stored in 80% IMS															Levinsenia acutibranchiata		Levinsenia acutibranchiata (Strelzov, 1973)							Animalia	Annelida			Paraonidae	Levinsenia		acutibranchiata
other material	NHM.2018.24004		Sea Lion Field Development Environmental Baseline Survey		Gardline		1							specimen fixed in 4 formalin, stored in 80% IMS															Neanthes sp. 1		Neanthes sp.							Animalia	Annelida			Nereididae	Nanthes		sp.
other material	NHM.2018.24005		Sea Lion Field Development Environmental Baseline Survey		Gardline		1							specimen fixed in 4 formalin, stored in 80% IMS															Phylo cf. felix juv.		Phylo cf. felix juv. Kinberg, 1866							Animalia	Annelida			Orbiniidae	Phylo		felix juv.
other material	NHM.2018.24006		Sea Lion Field Development Environmental Baseline Survey		Gardline		1							specimen fixed in 4 formalin, stored in 80% IMS															Schistomeringos sp 1		Schistomeringos sp.							Animalia	Annelida			Dorvilleidae	Schistomeringos		sp.
other material	NHM.2018.24007		Sea Lion Field Development Environmental Baseline Survey		Gardline		1							specimen fixed in 4 formalin, stored in 80% IMS															Cossura sp 1		Cossura sp.							Animalia	Annelida			Cossuridae	Cossura		sp.
voucher	NHM.2018.24008		Sea Lion Field Development Environmental Baseline Survey		Gardline		1							specimen fixed in 4 formalin, stored in 80% IMS															Pseudoscalibregma bransfieldium		Pseudoscalibregma bransfieldium (Hartman, 1967)							Animalia	Annelida			Scalibregmatidae	Pseudoscalibregma		bransfieldium
other material	NHM.2018.24009		Sea Lion Field Development Environmental Baseline Survey		Gardline		1							specimen fixed in 4 formalin, stored in 80% IMS															Aricidea (Acmira) assimilis		Aricidea (Acmira) assimilis Tebble, 1959							Animalia	Annelida			Paraonidae	Aricidea	(Acmira)	assimilis
other material	NHM.2018.24010		Sea Lion Field Development Environmental Baseline Survey		Gardline		1							specimen fixed in 4 formalin, stored in 80% IMS															Clymenura sp. 1		Clymenura sp.							Animalia	Annelida			Maldanidae	Clymenura		sp.
other material	NHM.2018.24011		Sea Lion Field Development Environmental Baseline Survey		Gardline		1							specimen fixed in 4 formalin, stored in 80% IMS															Harmothoe magellanica		Harmothoe magellanica (McIntosh, 1885)							Animalia	Annelida			Polynoidae	Harmothoe		magellanica
other material	NHM.2018.24012		Sea Lion Field Development Environmental Baseline Survey		Gardline		1							specimen fixed in 4 formalin, stored in 80% IMS															Levinsenia acutibranchiata		Levinsenia acutibranchiata (Strelzov, 1973)							Animalia	Annelida			Paraonidae	Levinsenia		acutibranchiata
other material	NHM.2018.24013		Sea Lion Field Development Environmental Baseline Survey		Gardline		1							specimen fixed in 4 formalin, stored in 80% IMS															Ophelina cf. cylindricaudata		Ophelina cf. cylindricaudata Hansen 1878							Animalia	Annelida			Opheliidae	Ophelina		cylindricaudata
other material	NHM.2018.24014		Sea Lion Field Development Environmental Baseline Survey		Gardline		1							specimen fixed in 4 formalin, stored in 80% IMS															Phylo cf. felix juv.		Phylo cf. felix juv. Kinberg, 1866							Animalia	Annelida			Orbiniidae	Phylo		felix juv.
voucher	NHM.2018.24015		Sea Lion Field Development Environmental Baseline Survey		Gardline		1							specimen fixed in 4 formalin, stored in 80% IMS															Scalibregma sp. 1		Scalibregma sp.							Animalia	Annelida			Scalibregmatidae	Scalibregma		sp.
other material	NHM.2018.24016		Sea Lion Field Development Environmental Baseline Survey		Gardline		1							specimen fixed in 4 formalin, stored in 80% IMS															Cirrophorus cf. furcatus		Cirrophorus cf. furcatus (Hartman, 1957)							Animalia	Annelida			Paraonidae	Cirrophorus		furcatus
other material	NHM.2018.24017		Sea Lion Field Development Environmental Baseline Survey		Gardline		1							specimen fixed in 4 formalin, stored in 80% IMS															Cossura sp 1		Cossura sp.							Animalia	Annelida			Cossuridae	Cossura		sp.
other material	NHM.2018.24018		Sea Lion Field Development Environmental Baseline Survey		Gardline		1							specimen fixed in 4 formalin, stored in 80% IMS															Sphaerosyllis perspicax		Sphaerosyllis perspicax Ehlers, 1912							Animalia	Annelida			Syllidae	Sphaerosyllis		perspicax
other material	NHM.2018.24019		Sea Lion Field Development Environmental Baseline Survey		Gardline		1							specimen fixed in 4 formalin, stored in 80% IMS															Levinsenia antarctica		Levinsenia antarctica (Strelzov, 1973)							Animalia	Annelida			Paraonidae	Levinsenia		antarctica
other material	NHM.2018.24020		Sea Lion Field Development Environmental Baseline Survey		Gardline		1							specimen fixed in 4 formalin, stored in 80% IMS															Laonice sp. 1		Laonice sp.							Animalia	Annelida			Spionidae	Laonice		sp.
other material	NHM.2018.24021		Sea Lion Field Development Environmental Baseline Survey		Gardline		1							specimen fixed in 4 formalin, stored in 80% IMS															Phylo cf. felix juv.		Phylo cf. felix juv. Kinberg, 1866							Animalia	Annelida			Orbiniidae	Phylo		felix juv.
other material	NHM.2018.24022		Sea Lion Field Development Environmental Baseline Survey		Gardline		1							specimen fixed in 4 formalin, stored in 80% IMS															Anobothrus cf. glandularis		Anobothrus cf. glandularis Hartmann-Schröder, 1965							Animalia	Annelida			Ampharetidae	Anobothrus		glandularis
other material	NHM.2018.24023		Sea Lion Field Development Environmental Baseline Survey		Gardline		1							specimen fixed in 4 formalin, stored in 80% IMS															Jasmineira sp. 2		Jasmineira sp.							Animalia	Annelida			Sabellidae	Jasmineira		sp.
other material	NHM.2018.24024		Sea Lion Field Development Environmental Baseline Survey		Gardline		1							specimen fixed in 4 formalin, stored in 80% IMS															Maldanidae indet.		Maldanidae indet.							Animalia	Annelida			Maldanidae
other material	NHM.2018.24025		Sea Lion Field Development Environmental Baseline Survey		Gardline		1							specimen fixed in 4 formalin, stored in 80% IMS															Nichomache cf. lumbricalis		Nichomache cf. lumbricalis (Fabricius, 1780)							Animalia	Annelida			Maldanidae	Nichomache		lumbricalis
other material	NHM.2018.24026		Sea Lion Field Development Environmental Baseline Survey		Gardline		1							specimen fixed in 4 formalin, stored in 80% IMS															Ophelina cf. cylindricaudata		Ophelina cf. cylindricaudata Hansen 1878							Animalia	Annelida			Opheliidae	Ophelina		cylindricaudata
other material	NHM.2018.24027		Sea Lion Field Development Environmental Baseline Survey		Gardline		1							specimen fixed in 4 formalin, stored in 80% IMS															Phylo cf. felix juv.		Phylo cf. felix juv. Kinberg, 1866							Animalia	Annelida			Orbiniidae	Phylo		felix juv.
voucher	NHM.2018.24028		Sea Lion Field Development Environmental Baseline Survey		Gardline		1							specimen fixed in 4 formalin, stored in 80% IMS															Scolelepis sp. 1		Scolelepis sp.							Animalia	Annelida			Spionidae	Scolelepis		sp.
other material	NHM.2018.24029		Sea Lion Field Development Environmental Baseline Survey		Gardline		1							specimen fixed in 4 formalin, stored in 80% IMS															Axiothella sp. 1		Axiothella sp.							Animalia	Annelida			Maldanidae	Axiothella		sp.
other material	NHM.2018.24030		Sea Lion Field Development Environmental Baseline Survey		Gardline		1							specimen fixed in 4 formalin, stored in 80% IMS															Clymenura sp. 1		Clymenura sp.							Animalia	Annelida			Maldanidae	Clymenura		sp.
other material	NHM.2018.24031		Sea Lion Field Development Environmental Baseline Survey		Gardline		1							specimen fixed in 4 formalin, stored in 80% IMS															Onuphis pseudoiridescens		Onuphis pseudoiridescens Averincev, 1972							Animalia	Annelida			Onuphidae	Onuphis		pseudoiridescens
other material	NHM.2018.24032		Sea Lion Field Development Environmental Baseline Survey		Gardline		1							specimen fixed in 4 formalin, stored in 80% IMS															Praxillella sp. 1		Praxillella sp.							Animalia	Annelida			Maldanidae	Praxillella		sp.
other material	NHM.2018.24033		Sea Lion Field Development Environmental Baseline Survey		Gardline		1							specimen fixed in 4 formalin, stored in 80% IMS															Axiothella sp. 1		Axiothella sp.							Animalia	Annelida			Maldanidae	Axiothella		sp.
other material	NHM.2018.24034		Sea Lion Field Development Environmental Baseline Survey		Gardline		1							specimen fixed in 4 formalin, stored in 80% IMS															Euchone undulocincta		Euchone undulocincta Hartmann-Schröder & Rosenfeldt, 1989							Animalia	Annelida			Sabellidae	Euchone		undulocincta
other material	NHM.2018.24035		Sea Lion Field Development Environmental Baseline Survey		Gardline		1							specimen fixed in 4 formalin, stored in 80% IMS															Fabricinuda sp. 2		Fabricinuda sp.							Animalia	Annelida			Fabriciidae	Fabricinuda		sp.
other material	NHM.2018.24036		Sea Lion Field Development Environmental Baseline Survey		Gardline		1							specimen fixed in 4 formalin, stored in 80% IMS															Leitoscoloplos sp. 1		Leitoscoloplos olei Neal and Paterson in Neal et al. 2020							Animalia	Annelida			Orbiniidae	Leitoscoloplos		olei
other material	NHM.2018.24037		Sea Lion Field Development Environmental Baseline Survey		Gardline		1							specimen fixed in 4 formalin, stored in 80% IMS															Neanthes sp. 1		Neanthes sp.							Animalia	Annelida			Nereididae	Nanthes		sp.
other material	NHM.2018.24038		Sea Lion Field Development Environmental Baseline Survey		Gardline		1							specimen fixed in 4 formalin, stored in 80% IMS															Neomediomastus sp. 1		Neomediomastus sp.							Animalia	Annelida			Capitellidae	Neomediomastus		sp.
other material	NHM.2018.24039		Sea Lion Field Development Environmental Baseline Survey		Gardline		1							specimen fixed in 4 formalin, stored in 80% IMS															Scalibregma sp. 1		Scalibregma sp.							Animalia	Annelida			Scalibregmatidae	Scalibregma		sp.
other material	NHM.2018.24040		Sea Lion Field Development Environmental Baseline Survey		Gardline		1							specimen fixed in 4 formalin, stored in 80% IMS															Spiophanes algidus		Spiophanes algidus Meißner, 2005							Animalia	Annelida			Spionidae	Spiophanes		algidus
other material	NHM.2018.24041		Sea Lion Field Development Environmental Baseline Survey		Gardline		1							specimen fixed in 4 formalin, stored in 80% IMS															Fabricinuda sp. 1		Fabricinuda sp.							Animalia	Annelida			Fabriciidae	Fabricinuda		sp.
other material	NHM.2018.24042		Sea Lion Field Development Environmental Baseline Survey		Gardline		1							specimen fixed in 4 formalin, stored in 80% IMS															Neanthes sp. 1		Neanthes sp.							Animalia	Annelida			Nereididae	Nanthes		sp.
other material	NHM.2018.24043		Sea Lion Field Development Environmental Baseline Survey		Gardline		1							specimen fixed in 4 formalin, stored in 80% IMS															Ampharetidae indet.		Ampharetidae indet.							Animalia	Annelida			Ampharetidae
other material	NHM.2018.24044		Sea Lion Field Development Environmental Baseline Survey		Gardline		1							specimen fixed in 4 formalin, stored in 80% IMS															Ancistrosyllis cf groenlandica		Ancistrosyllis cf.groenlandica McIntosh, 1879							Animalia	Annelida			Pilargidae	Ancistrosyllis		groenlandica
other material	NHM.2018.24045		Sea Lion Field Development Environmental Baseline Survey		Gardline		1							specimen fixed in 4 formalin, stored in 80% IMS															Euchone undulocincta		Euchone undulocincta Hartmann-Schröder & Rosenfeldt, 1989							Animalia	Annelida			Sabellidae	Euchone		undulocincta
other material	NHM.2018.24046		Sea Lion Field Development Environmental Baseline Survey		Gardline		1							specimen fixed in 4 formalin, stored in 80% IMS															Exogone cf. heterosetosa		Exogone cf. heterosetosa McIntosh, 1885							Animalia	Annelida			Syllidae	Exogone		heterosetosa
other material	NHM.2018.24047		Sea Lion Field Development Environmental Baseline Survey		Gardline		1							specimen fixed in 4 formalin, stored in 80% IMS															Fabricinuda sp. 1		Fabricinuda sp.							Animalia	Annelida			Fabriciidae	Fabricinuda		sp.
other material	NHM.2018.24048		Sea Lion Field Development Environmental Baseline Survey		Gardline		1							specimen fixed in 4 formalin, stored in 80% IMS															Fabricinuda sp. 2		Fabricinuda sp.							Animalia	Annelida			Fabriciidae	Fabricinuda		sp.
other material	NHM.2018.24049		Sea Lion Field Development Environmental Baseline Survey		Gardline		1							specimen fixed in 4 formalin, stored in 80% IMS															Levinsenia acutibranchiata		Levinsenia acutibranchiata (Strelzov, 1973)							Animalia	Annelida			Paraonidae	Levinsenia		acutibranchiata
other material	NHM.2018.24050		Sea Lion Field Development Environmental Baseline Survey		Gardline		1							specimen fixed in 4 formalin, stored in 80% IMS															Nichomache cf. lumbricalis		Nichomache cf. lumbricalis (Fabricius, 1780)							Animalia	Annelida			Maldanidae	Nichomache		lumbricalis
other material	NHM.2018.24051		Sea Lion Field Development Environmental Baseline Survey		Gardline		1							specimen fixed in 4 formalin, stored in 80% IMS															Spiophanes algidus		Spiophanes algidus Meißner, 2005							Animalia	Annelida			Spionidae	Spiophanes		algidus
other material	NHM.2018.24052		Sea Lion Field Development Environmental Baseline Survey		Gardline		1							specimen fixed in 4 formalin, stored in 80% IMS															Ceratocephale sp. 2		Ceratocephale sp.							Animalia	Annelida			Nereididae	Ceratocephale		sp.
voucher	NHM.2018.24053		Sea Lion Field Development Environmental Baseline Survey		Gardline		1							specimen fixed in 4 formalin, stored in 80% IMS															Sphaerodorum olgae		Sphaerodorum olgae Moreira and Parapar, 2011							Animalia	Annelida			Sphaerodoridae	Sphaerodorum		olgae
other material	NHM.2018.24054		Sea Lion Field Development Environmental Baseline Survey		Gardline		1							specimen fixed in 4 formalin, stored in 80% IMS															Anobothrus cf. glandularis		Anobothrus cf. glandularis Hartmann-Schröder, 1965							Animalia	Annelida			Ampharetidae	Anobothrus		glandularis
other material	NHM.2018.24055		Sea Lion Field Development Environmental Baseline Survey		Gardline		1							specimen fixed in 4 formalin, stored in 80% IMS															Exogone cf. heterosetosa		Exogone cf. heterosetosa McIntosh, 1885							Animalia	Annelida			Syllidae	Exogone		heterosetosa
other material	NHM.2018.24056		Sea Lion Field Development Environmental Baseline Survey		Gardline		1							specimen fixed in 4 formalin, stored in 80% IMS															Melinna arnaudi		Melinna arnaudi Parapar and San Martín, 1997							Animalia	Annelida			Ampharetidae	Melinna		arnaudi
other material	NHM.2018.24057		Sea Lion Field Development Environmental Baseline Survey		Gardline		1							specimen fixed in 4 formalin, stored in 80% IMS															Phylo cf. felix juv.		Phylo cf. felix juv. Kinberg, 1866							Animalia	Annelida			Orbiniidae	Phylo		felix juv.
other material	NHM.2018.24058		Sea Lion Field Development Environmental Baseline Survey		Gardline		1							specimen fixed in 4 formalin, stored in 80% IMS															Schistomeringos sp 1		Schistomeringos sp.							Animalia	Annelida			Dorvilleidae	Schistomeringos		sp.
other material	NHM.2018.24059		Sea Lion Field Development Environmental Baseline Survey		Gardline		1							specimen fixed in 4 formalin, stored in 80% IMS															Fabricinuda sp. 1		Fabricinuda sp.							Animalia	Annelida			Fabriciidae	Fabricinuda		sp.
other material	NHM.2018.24060		Sea Lion Field Development Environmental Baseline Survey		Gardline		1							specimen fixed in 4 formalin, stored in 80% IMS															Fabricinuda sp. 2		Fabricinuda sp.							Animalia	Annelida			Fabriciidae	Fabricinuda		sp.
other material	NHM.2018.24061		Sea Lion Field Development Environmental Baseline Survey		Gardline		1							specimen fixed in 4 formalin, stored in 80% IMS															Leitoscoloplos sp. 1		Leitoscoloplos olei Neal and Paterson in Neal et al. 2020							Animalia	Annelida			Orbiniidae	Leitoscoloplos		olei
other material	NHM.2018.24062		Sea Lion Field Development Environmental Baseline Survey		Gardline		1							specimen fixed in 4 formalin, stored in 80% IMS															Clymenura sp. 1		Clymenura sp.							Animalia	Annelida			Maldanidae	Clymenura		sp.
other material	NHM.2018.24063		Sea Lion Field Development Environmental Baseline Survey		Gardline		1							specimen fixed in 4 formalin, stored in 80% IMS															Euchone undulocincta		Euchone undulocincta Hartmann-Schröder & Rosenfeldt, 1989							Animalia	Annelida			Sabellidae	Euchone		undulocincta
other material	NHM.2018.24064		Sea Lion Field Development Environmental Baseline Survey		Gardline		1							specimen fixed in 4 formalin, stored in 80% IMS															Jasmineira sp. 3		Jasmineira sp.							Animalia	Annelida			Sabellidae	Jasmineira		sp.
other material	NHM.2018.24065		Sea Lion Field Development Environmental Baseline Survey		Gardline		1							specimen fixed in 4 formalin, stored in 80% IMS															Ampharetidae indet.		Ampharetidae indet.							Animalia	Annelida			Ampharetidae
other material	NHM.2018.24066		Sea Lion Field Development Environmental Baseline Survey		Gardline		1							specimen fixed in 4 formalin, stored in 80% IMS															Ancistrosyllis cf groenlandica		Ancistrosyllis cf.groenlandica McIntosh, 1879							Animalia	Annelida			Pilargidae	Ancistrosyllis		groenlandica
other material	NHM.2018.24067		Sea Lion Field Development Environmental Baseline Survey		Gardline		1							specimen fixed in 4 formalin, stored in 80% IMS															Anobothrus cf. glandularis		Anobothrus cf. glandularis Hartmann-Schröder, 1965							Animalia	Annelida			Ampharetidae	Anobothrus		glandularis
other material	NHM.2018.24068		Sea Lion Field Development Environmental Baseline Survey		Gardline		1							specimen fixed in 4 formalin, stored in 80% IMS															Aurospio foodbancsia		Aurospio foodbancsia Mincks, Dyal, Paterson, Smith & Glover, 2009							Animalia	Annelida			Spionidae	Aurospio		foodbancsia
other material	NHM.2018.24069		Sea Lion Field Development Environmental Baseline Survey		Gardline		1							specimen fixed in 4 formalin, stored in 80% IMS															Jasmineira cf. regularis		Jasmineira cf. regularis Hartman, 1978							Animalia	Annelida			Sabellidae	Jasmineira		regularis
other material	NHM.2018.24070		Sea Lion Field Development Environmental Baseline Survey		Gardline		1							specimen fixed in 4 formalin, stored in 80% IMS															Levinsenia antarctica		Levinsenia antarctica (Strelzov, 1973)							Animalia	Annelida			Paraonidae	Levinsenia		antarctica
other material	NHM.2018.24071		Sea Lion Field Development Environmental Baseline Survey		Gardline		1							specimen fixed in 4 formalin, stored in 80% IMS															Scalibregma sp. 1		Scalibregma sp.							Animalia	Annelida			Scalibregmatidae	Scalibregma		sp.
other material	NHM.2018.24072		Sea Lion Field Development Environmental Baseline Survey		Gardline		1							specimen fixed in 4 formalin, stored in 80% IMS															Schistomeringos sp 1		Schistomeringos sp.							Animalia	Annelida			Dorvilleidae	Schistomeringos		sp.
other material	NHM.2018.24073		Sea Lion Field Development Environmental Baseline Survey		Gardline		1							specimen fixed in 4 formalin, stored in 80% IMS															Sternaspis sp. 1		Sternaspis sp.							Animalia	Annelida			Sternaspidae	Sternaspis		sp.
other material	NHM.2018.24074		Sea Lion Field Development Environmental Baseline Survey		Gardline		1							specimen fixed in 4 formalin, stored in 80% IMS															Amphicteis sp. 1		Amphicteis sp.							Animalia	Annelida			Ampharetidae	Amphicteis		sp.
other material	NHM.2018.24075		Sea Lion Field Development Environmental Baseline Survey		Gardline		1							specimen fixed in 4 formalin, stored in 80% IMS															Ancistrosyllis cf groenlandica		Ancistrosyllis cf.groenlandica McIntosh, 1879							Animalia	Annelida			Pilargidae	Ancistrosyllis		groenlandica
other material	NHM.2018.24076		Sea Lion Field Development Environmental Baseline Survey		Gardline		1							specimen fixed in 4 formalin, stored in 80% IMS															Clymenura sp. 1		Clymenura sp.							Animalia	Annelida			Maldanidae	Clymenura		sp.
other material	NHM.2018.24077		Sea Lion Field Development Environmental Baseline Survey		Gardline		1							specimen fixed in 4 formalin, stored in 80% IMS															Cossura sp 1		Cossura sp.							Animalia	Annelida			Cossuridae	Cossura		sp.
other material	NHM.2018.24078		Sea Lion Field Development Environmental Baseline Survey		Gardline		1							specimen fixed in 4 formalin, stored in 80% IMS															Fabricinuda sp. 2		Fabricinuda sp.							Animalia	Annelida			Fabriciidae	Fabricinuda		sp.
other material	NHM.2018.24079		Sea Lion Field Development Environmental Baseline Survey		Gardline		1							specimen fixed in 4 formalin, stored in 80% IMS															Laonice sp. 1		Laonice sp.							Animalia	Annelida			Spionidae	Laonice		sp.
other material	NHM.2018.24080		Sea Lion Field Development Environmental Baseline Survey		Gardline		1							specimen fixed in 4 formalin, stored in 80% IMS															Prosphaerosyllis sp. 1		Prosphaerosyllis modinouae Neal and Paterson in Neal et al. 2020							Animalia	Annelida			Syllidae	Prosphaerosyllis		modinouae
other material	NHM.2018.24081		Sea Lion Field Development Environmental Baseline Survey		Gardline		1							specimen fixed in 4 formalin, stored in 80% IMS															Pseudoscalibregma sp. 1		Pseudoscalibregma sp.							Animalia	Annelida			Scalibregmatidae	Pseudoscalibregma		sp.
other material	NHM.2018.24082		Sea Lion Field Development Environmental Baseline Survey		Gardline		1							specimen fixed in 4 formalin, stored in 80% IMS															Rhodine cf. intermedia		Rhodine cf. intermedia Arwidsson, 1911							Animalia	Annelida			Maldanidae	Rhodine		intermedia
other material	NHM.2018.24083		Sea Lion Field Development Environmental Baseline Survey		Gardline		1							specimen fixed in 4 formalin, stored in 80% IMS															Schistomeringos sp 1		Schistomeringos sp.							Animalia	Annelida			Dorvilleidae	Schistomeringos		sp.
other material	NHM.2018.24084		Sea Lion Field Development Environmental Baseline Survey		Gardline		1							specimen fixed in 4 formalin, stored in 80% IMS															Sternaspis sp. 1		Sternaspis sp.							Animalia	Annelida			Sternaspidae	Sternaspis		sp.
other material	NHM.2018.24085		Sea Lion Field Development Environmental Baseline Survey		Gardline		1							specimen fixed in 4 formalin, stored in 80% IMS															Amphicteis sp. 1		Amphicteis sp.							Animalia	Annelida			Ampharetidae	Amphicteis		sp.
other material	NHM.2018.24086		Sea Lion Field Development Environmental Baseline Survey		Gardline		1							specimen fixed in 4 formalin, stored in 80% IMS															Apistobranchus sp. 1		Apistobranchus jasoni Neal and Paterson in Neal et al. 2020							Animalia	Annelida			Apistobranchidae	Apistobranchus		jasoni
voucher	NHM.2018.24087		Sea Lion Field Development Environmental Baseline Survey		Gardline		1							specimen fixed in 4 formalin, stored in 80% IMS															Aurospio foodbancsia		Aurospio foodbancsia Mincks, Dyal, Paterson, Smith & Glover, 2009							Animalia	Annelida			Spionidae	Aurospio		foodbancsia
other material	NHM.2018.24088		Sea Lion Field Development Environmental Baseline Survey		Gardline		1							specimen fixed in 4 formalin, stored in 80% IMS															Eclysippe sp. 1		Eclysippe sp.							Animalia	Annelida			Ampharetidae	Eclysippe		sp.
other material	NHM.2018.24089		Sea Lion Field Development Environmental Baseline Survey		Gardline		1							specimen fixed in 4 formalin, stored in 80% IMS															Leitoscoloplos sp. 1		Leitoscoloplos olei Neal and Paterson in Neal et al. 2020							Animalia	Annelida			Orbiniidae	Leitoscoloplos		olei
other material	NHM.2018.24090		Sea Lion Field Development Environmental Baseline Survey		Gardline		1							specimen fixed in 4 formalin, stored in 80% IMS															Phylo cf. felix juv.		Phylo cf. felix juv. Kinberg, 1866							Animalia	Annelida			Orbiniidae	Phylo		felix juv.
other material	NHM.2018.24091		Sea Lion Field Development Environmental Baseline Survey		Gardline		1							specimen fixed in 4 formalin, stored in 80% IMS															Schistomeringos sp 1		Schistomeringos sp.							Animalia	Annelida			Dorvilleidae	Schistomeringos		sp.
other material	NHM.2018.24092		Sea Lion Field Development Environmental Baseline Survey		Gardline		1							specimen fixed in 4 formalin, stored in 80% IMS															Spionidae indet.		Spionidae indet.							Animalia	Annelida			Spionidae			indet.
other material	NHM.2018.24093		Sea Lion Field Development Environmental Baseline Survey		Gardline		1							specimen fixed in 4 formalin, stored in 80% IMS															Ancistrosyllis cf groenlandica		Ancistrosyllis cf.groenlandica McIntosh, 1879							Animalia	Annelida			Pilargidae	Ancistrosyllis		groenlandica
other material	NHM.2018.24094		Sea Lion Field Development Environmental Baseline Survey		Gardline		1							specimen fixed in 4 formalin, stored in 80% IMS															Cirrophorus cf. furcatus		Cirrophorus cf. furcatus (Hartman, 1957)							Animalia	Annelida			Paraonidae	Cirrophorus		furcatus
other material	NHM.2018.24095		Sea Lion Field Development Environmental Baseline Survey		Gardline		1							specimen fixed in 4 formalin, stored in 80% IMS															Cossura sp 1		Cossura sp.							Animalia	Annelida			Cossuridae	Cossura		sp.
other material	NHM.2018.24096		Sea Lion Field Development Environmental Baseline Survey		Gardline		1							specimen fixed in 4 formalin, stored in 80% IMS															Euchone undulocincta		Euchone undulocincta Hartmann-Schröder & Rosenfeldt, 1989							Animalia	Annelida			Sabellidae	Euchone		undulocincta
other material	NHM.2018.24097		Sea Lion Field Development Environmental Baseline Survey		Gardline		1							specimen fixed in 4 formalin, stored in 80% IMS															Fabricinuda sp. 2		Fabricinuda sp.							Animalia	Annelida			Fabriciidae	Fabricinuda		sp.
other material	NHM.2018.24098		Sea Lion Field Development Environmental Baseline Survey		Gardline		1							specimen fixed in 4 formalin, stored in 80% IMS															Jasmineira sp. 3		Jasmineira sp.							Animalia	Annelida			Sabellidae	Jasmineira		sp.
other material	NHM.2018.24099		Sea Lion Field Development Environmental Baseline Survey		Gardline		1							specimen fixed in 4 formalin, stored in 80% IMS															Laonice sp. 1		Laonice sp.							Animalia	Annelida			Spionidae	Laonice		sp.
other material	NHM.2018.24100		Sea Lion Field Development Environmental Baseline Survey		Gardline		1							specimen fixed in 4 formalin, stored in 80% IMS															Leitoscoloplos sp. 1		Leitoscoloplos olei Neal and Paterson in Neal et al. 2020							Animalia	Annelida			Orbiniidae	Leitoscoloplos		olei
other material	NHM.2018.24101		Sea Lion Field Development Environmental Baseline Survey		Gardline		1							specimen fixed in 4 formalin, stored in 80% IMS															Lysippe sp. 1		Lysippe sp.							Animalia	Annelida			Ampharetidae	Lysippe		sp.
other material	NHM.2018.24102		Sea Lion Field Development Environmental Baseline Survey		Gardline		1							specimen fixed in 4 formalin, stored in 80% IMS															Scalibregma sp.		Scalibregma sp.							Animalia	Annelida			Scalibregmatidae	Scalibregma		sp.
other material	NHM.2018.24103		Sea Lion Field Development Environmental Baseline Survey		Gardline		1							specimen fixed in 4 formalin, stored in 80% IMS															Spiophanes algidus		Spiophanes algidus Meißner, 2005							Animalia	Annelida			Spionidae	Spiophanes		algidus
other material	NHM.2018.24104		Sea Lion Field Development Environmental Baseline Survey		Gardline		1							specimen fixed in 4 formalin, stored in 80% IMS															Ancistrosyllis cf groenlandica		Ancistrosyllis cf.groenlandica McIntosh, 1879							Animalia	Annelida			Pilargidae	Ancistrosyllis		groenlandica
other material	NHM.2018.24105		Sea Lion Field Development Environmental Baseline Survey		Gardline		1							specimen fixed in 4 formalin, stored in 80% IMS															Anobothrus cf. glandularis		Anobothrus cf. glandularis Hartmann-Schröder, 1965							Animalia	Annelida			Ampharetidae	Anobothrus		glandularis
other material	NHM.2018.24106		Sea Lion Field Development Environmental Baseline Survey		Gardline		1							specimen fixed in 4 formalin, stored in 80% IMS															Ceratocephale sp. 2		Ceratocephale sp.							Animalia	Annelida			Nereididae	Ceratocephale		sp.
other material	NHM.2018.24107		Sea Lion Field Development Environmental Baseline Survey		Gardline		1							specimen fixed in 4 formalin, stored in 80% IMS															Clymenura sp. 1		Clymenura sp.							Animalia	Annelida			Maldanidae	Clymenura		sp.
other material	NHM.2018.24108		Sea Lion Field Development Environmental Baseline Survey		Gardline		1							specimen fixed in 4 formalin, stored in 80% IMS															Cossura sp 1		Cossura sp.							Animalia	Annelida			Cossuridae	Cossura		sp.
other material	NHM.2018.24109		Sea Lion Field Development Environmental Baseline Survey		Gardline		1							specimen fixed in 4 formalin, stored in 80% IMS															Fabricinuda sp. 2		Fabricinuda sp.							Animalia	Annelida			Fabriciidae	Fabricinuda		sp.
other material	NHM.2018.24110		Sea Lion Field Development Environmental Baseline Survey		Gardline		1							specimen fixed in 4 formalin, stored in 80% IMS															Levinsenia acutibranchiata		Levinsenia acutibranchiata (Strelzov, 1973)							Animalia	Annelida			Paraonidae	Levinsenia		acutibranchiata
other material	NHM.2018.24111		Sea Lion Field Development Environmental Baseline Survey		Gardline		1							specimen fixed in 4 formalin, stored in 80% IMS															Lysippe sp. 1		Lysippe sp.							Animalia	Annelida			Ampharetidae	Lysippe		sp.
other material	NHM.2018.24112		Sea Lion Field Development Environmental Baseline Survey		Gardline		1							specimen fixed in 4 formalin, stored in 80% IMS															Phylo cf. felix juv.		Phylo cf. felix juv. Kinberg, 1866							Animalia	Annelida			Orbiniidae	Phylo		felix juv.
other material	NHM.2018.24113		Sea Lion Field Development Environmental Baseline Survey		Gardline		1							specimen fixed in 4 formalin, stored in 80% IMS															Rhodine cf. intermedia		Rhodine cf. intermedia Arwidsson, 1911							Animalia	Annelida			Maldanidae	Rhodine		intermedia
other material	NHM.2018.24114		Sea Lion Field Development Environmental Baseline Survey		Gardline		1							specimen fixed in 4 formalin, stored in 80% IMS															Spiophanes algidus		Spiophanes algidus Meißner, 2005							Animalia	Annelida			Spionidae	Spiophanes		algidus
other material	NHM.2018.24115		Sea Lion Field Development Environmental Baseline Survey		Gardline		1							specimen fixed in 4 formalin, stored in 80% IMS															Aricidea (Acmira) simplex		Aricidea (Acmira) simplex Day, 1963							Animalia	Annelida			Paraonidae	Aricidea	(Acmira)	simplex
other material	NHM.2018.24116		Sea Lion Field Development Environmental Baseline Survey		Gardline		1							specimen fixed in 4 formalin, stored in 80% IMS															Aricidea (Allia) cf. ramosa		Aricidea (Allia) cf. ramosa Annenkova, 1934							Animalia	Annelida			Paraonidae	Aricidea	(Allia)	ramosa
other material	NHM.2018.24117		Sea Lion Field Development Environmental Baseline Survey		Gardline		1							specimen fixed in 4 formalin, stored in 80% IMS															Austrolaenilla cf. antarctica		Austrolaenilla cf. antarctica Bergström, 1916							Animalia	Annelida			Polynoidae	Austrolaenilla		antarctica
other material	NHM.2018.24118		Sea Lion Field Development Environmental Baseline Survey		Gardline		1							specimen fixed in 4 formalin, stored in 80% IMS															Euchone undulocincta		Euchone undulocincta Hartmann-Schröder & Rosenfeldt, 1989							Animalia	Annelida			Sabellidae	Euchone		undulocincta
other material	NHM.2018.24119		Sea Lion Field Development Environmental Baseline Survey		Gardline		1							specimen fixed in 4 formalin, stored in 80% IMS															Exogone cf. heterosetosa		Exogone cf. heterosetosa McIntosh, 1885							Animalia	Annelida			Syllidae	Exogone		heterosetosa
other material	NHM.2018.24120		Sea Lion Field Development Environmental Baseline Survey		Gardline		1							specimen fixed in 4 formalin, stored in 80% IMS															Jasmineira sp. 3		Jasmineira sp.							Animalia	Annelida			Sabellidae	Jasmineira		sp.
other material	NHM.2018.24121		Sea Lion Field Development Environmental Baseline Survey		Gardline		1							specimen fixed in 4 formalin, stored in 80% IMS															Neoleanira magellanica		Neoleanira magellanica (McIntosh, 1885)							Animalia	Annelida			Sigalionidae	Neoleanira		magellanica
other material	NHM.2018.24122		Sea Lion Field Development Environmental Baseline Survey		Gardline		1							specimen fixed in 4 formalin, stored in 80% IMS															Nichomache cf. lumbricalis		Nichomache cf. lumbricalis (Fabricius, 1780)							Animalia	Annelida			Maldanidae	Nichomache		lumbricalis
other material	NHM.2018.24123		Sea Lion Field Development Environmental Baseline Survey		Gardline		1							specimen fixed in 4 formalin, stored in 80% IMS															Polynoidae indet. juv.		Polynoidae indet. juv.							Animalia	Annelida			Polynoidae			indet. juv.
other material	NHM.2018.24124		Sea Lion Field Development Environmental Baseline Survey		Gardline		1							specimen fixed in 4 formalin, stored in 80% IMS															Euchone undulocincta		Euchone undulocincta Hartmann-Schröder & Rosenfeldt, 1989							Animalia	Annelida			Sabellidae	Euchone		undulocincta
other material	NHM.2018.24125		Sea Lion Field Development Environmental Baseline Survey		Gardline		1							specimen fixed in 4 formalin, stored in 80% IMS															Jasmineira sp. 2		Jasmineira sp.							Animalia	Annelida			Sabellidae	Jasmineira		sp.
other material	NHM.2018.24126		Sea Lion Field Development Environmental Baseline Survey		Gardline		1							specimen fixed in 4 formalin, stored in 80% IMS															Nichomache cf. lumbricalis		Nichomache cf. lumbricalis (Fabricius, 1780)							Animalia	Annelida			Maldanidae	Nichomache		lumbricalis
other material	NHM.2018.24127		Sea Lion Field Development Environmental Baseline Survey		Gardline		1							specimen fixed in 4 formalin, stored in 80% IMS															Polynoidae indet. juv.		Polynoidae indet. juv.							Animalia	Annelida			Polynoidae			indet. juv.
other material	NHM.2018.24128		Sea Lion Field Development Environmental Baseline Survey		Gardline		1							specimen fixed in 4 formalin, stored in 80% IMS															Praxillella sp. 1		Praxillella sp.							Animalia	Annelida			Maldanidae	Praxillella		sp.
other material	NHM.2018.24129		Sea Lion Field Development Environmental Baseline Survey		Gardline		1							specimen fixed in 4 formalin, stored in 80% IMS															Scalibregma sp. 1		Scalibregma sp.							Animalia	Annelida			Scalibregmatidae	Scalibregma		sp.
voucher	NHM.2018.24130		Sea Lion Field Development Environmental Baseline Survey		Gardline		1							specimen fixed in 4 formalin, stored in 80% IMS															Sphaerodoropsis sp. 3		Sphaerodoropsis sp.							Animalia	Annelida			Sphaerodoridae	Sphaerodoropsis		sp.
other material	NHM.2018.24131		Sea Lion Field Development Environmental Baseline Survey		Gardline		1							specimen fixed in 4 formalin, stored in 80% IMS															Spiophanes algidus		Spiophanes algidus Meißner, 2005							Animalia	Annelida			Spionidae	Spiophanes		algidus
other material	NHM.2018.24132		Sea Lion Field Development Environmental Baseline Survey		Gardline		1							specimen fixed in 4 formalin, stored in 80% IMS															Aricidea (Acmira) simplex		Aricidea (Acmira) simplex Day, 1963							Animalia	Annelida			Paraonidae	Aricidea	(Acmira)	simplex
other material	NHM.2018.24133		Sea Lion Field Development Environmental Baseline Survey		Gardline		1							specimen fixed in 4 formalin, stored in 80% IMS															Notomastus sp. 1		Notomastus sp.							Animalia	Annelida			Capitellidae	Notomastus		sp.
other material	NHM.2018.24134		Sea Lion Field Development Environmental Baseline Survey		Gardline		1							specimen fixed in 4 formalin, stored in 80% IMS															Axiothella sp. 1		Axiothella sp.							Animalia	Annelida			Maldanidae	Axiothella		sp.
other material	NHM.2018.24135		Sea Lion Field Development Environmental Baseline Survey		Gardline		1							specimen fixed in 4 formalin, stored in 80% IMS															Clymenura sp. 1		Clymenura sp.							Animalia	Annelida			Maldanidae	Clymenura		sp.
other material	NHM.2018.24136		Sea Lion Field Development Environmental Baseline Survey		Gardline		1							specimen fixed in 4 formalin, stored in 80% IMS															Exogone cf. heterosetosa		Exogone cf. heterosetosa McIntosh, 1885							Animalia	Annelida			Syllidae	Exogone		heterosetosa
other material	NHM.2018.24137		Sea Lion Field Development Environmental Baseline Survey		Gardline		1							specimen fixed in 4 formalin, stored in 80% IMS															Jasmineira sp. 2		Jasmineira sp.							Animalia	Annelida			Sabellidae	Jasmineira		sp.
other material	NHM.2018.24138		Sea Lion Field Development Environmental Baseline Survey		Gardline		1							specimen fixed in 4 formalin, stored in 80% IMS															Laonice sp. 1		Laonice sp.							Animalia	Annelida			Spionidae	Laonice		sp.
other material	NHM.2018.24139		Sea Lion Field Development Environmental Baseline Survey		Gardline		1							specimen fixed in 4 formalin, stored in 80% IMS															Neomediomastus sp. 1		Neomediomastus sp.							Animalia	Annelida			Capitellidae	Neomediomastus		sp.
other material	NHM.2018.24140		Sea Lion Field Development Environmental Baseline Survey		Gardline		1							specimen fixed in 4 formalin, stored in 80% IMS															Notomastus sp. 1		Notomastus sp.							Animalia	Annelida			Capitellidae	Notomastus		sp.
other material	NHM.2018.24141		Sea Lion Field Development Environmental Baseline Survey		Gardline		1							specimen fixed in 4 formalin, stored in 80% IMS															Ophelina cf farallonensis		Ophelina cf.farallonensis Blake, 2000							Animalia	Annelida			Opheliidae	Ophelina		farallonensis
other material	NHM.2018.24142		Sea Lion Field Development Environmental Baseline Survey		Gardline		1							specimen fixed in 4 formalin, stored in 80% IMS															Scalibregma sp. 1		Scalibregma sp.							Animalia	Annelida			Scalibregmatidae	Scalibregma		sp.
other material	NHM.2018.24143		Sea Lion Field Development Environmental Baseline Survey		Gardline		1							specimen fixed in 4 formalin, stored in 80% IMS															Aricidea (Acmira) simplex		Aricidea (Acmira) simplex Day, 1963							Animalia	Annelida			Paraonidae	Aricidea	(Acmira)	simplex
voucher	NHM.2018.24144		Sea Lion Field Development Environmental Baseline Survey		Gardline		1							specimen fixed in 4 formalin, stored in 80% IMS															Brada sp. 1		Brada sp.							Animalia	Annelida			Flabelligeridae	Brada		sp.
other material	NHM.2018.24145		Sea Lion Field Development Environmental Baseline Survey		Gardline		1							specimen fixed in 4 formalin, stored in 80% IMS															Clymenura sp. 3		Clymenura sp.							Animalia	Annelida			Maldanidae	Clymenura		sp.
other material	NHM.2018.24146		Sea Lion Field Development Environmental Baseline Survey		Gardline		1							specimen fixed in 4 formalin, stored in 80% IMS															Euphionella patagonica		Euphionella patagonica Monro, 1936							Animalia	Annelida			Polynoidae	Euphionella		patagonica
other material	NHM.2018.24147		Sea Lion Field Development Environmental Baseline Survey		Gardline		1							specimen fixed in 4 formalin, stored in 80% IMS															Levinsenia antarctica		Levinsenia antarctica (Strelzov, 1973)							Animalia	Annelida			Paraonidae	Levinsenia		antarctica
other material	NHM.2018.24148		Sea Lion Field Development Environmental Baseline Survey		Gardline		1							specimen fixed in 4 formalin, stored in 80% IMS															Neomediomastus sp. 1		Neomediomastus sp.							Animalia	Annelida			Capitellidae	Neomediomastus		sp.
voucher	NHM.2018.24149		Sea Lion Field Development Environmental Baseline Survey		Gardline		1							specimen fixed in 4 formalin, stored in 80% IMS															Sphaerodorum olgae		Sphaerodorum olgae Moreira and Parapar, 2011							Animalia	Annelida			Sphaerodoridae	Sphaerodorum		olgae
other material	NHM.2018.24150		Sea Lion Field Development Environmental Baseline Survey		Gardline		1							specimen fixed in 4 formalin, stored in 80% IMS															Spiophanes algidus		Spiophanes algidus Meißner, 2005							Animalia	Annelida			Spionidae	Spiophanes		algidus
other material	NHM.2018.24151		Sea Lion Field Development Environmental Baseline Survey		Gardline		1							specimen fixed in 4 formalin, stored in 80% IMS															Aricidea (Allia) cf. ramosa		Aricidea (Allia) cf. ramosa Annenkova, 1934							Animalia	Annelida			Paraonidae	Aricidea	(Allia)	ramosa
other material	NHM.2018.24152		Sea Lion Field Development Environmental Baseline Survey		Gardline		1							specimen fixed in 4 formalin, stored in 80% IMS															Axiothella sp. 1		Axiothella sp.							Animalia	Annelida			Maldanidae	Axiothella		sp.
other material	NHM.2018.24153		Sea Lion Field Development Environmental Baseline Survey		Gardline		1							specimen fixed in 4 formalin, stored in 80% IMS															Eclysippe sp. 1		Eclysippe sp.							Animalia	Annelida			Ampharetidae	Eclysippe		sp.
other material	NHM.2018.24154		Sea Lion Field Development Environmental Baseline Survey		Gardline		1							specimen fixed in 4 formalin, stored in 80% IMS															Ophelina cf scaphigera		Ophelina cf.scaphigera Ehlers, 1900							Animalia	Annelida			Opheliidae	Ophelina		scaphigera
other material	NHM.2018.24155		Sea Lion Field Development Environmental Baseline Survey		Gardline		1							specimen fixed in 4 formalin, stored in 80% IMS															Phylo cf. felix juv.		Phylo cf. felix juv. Kinberg, 1866							Animalia	Annelida			Orbiniidae	Phylo		felix juv.
other material	NHM.2018.24156		Sea Lion Field Development Environmental Baseline Survey		Gardline		1							specimen fixed in 4 formalin, stored in 80% IMS															Syllidae indet.		Syllidae indet.							Animalia	Annelida			Syllidae
other material	NHM.2018.24157		Sea Lion Field Development Environmental Baseline Survey		Gardline		1							specimen fixed in 4 formalin, stored in 80% IMS															Aricidea (Acmira) simplex		Aricidea (Acmira) simplex Day, 1963							Animalia	Annelida			Paraonidae	Aricidea	(Acmira)	simplex
other material	NHM.2018.24158		Sea Lion Field Development Environmental Baseline Survey		Gardline		1							specimen fixed in 4 formalin, stored in 80% IMS															Aricidea (Allia) cf. ramosa		Aricidea (Allia) cf. ramosa Annenkova, 1934							Animalia	Annelida			Paraonidae	Aricidea	(Allia)	ramosa
other material	NHM.2018.24159		Sea Lion Field Development Environmental Baseline Survey		Gardline		1							specimen fixed in 4 formalin, stored in 80% IMS															Axiothella sp. 1		Axiothella sp.							Animalia	Annelida			Maldanidae	Axiothella		sp.
other material	NHM.2018.24160		Sea Lion Field Development Environmental Baseline Survey		Gardline		1							specimen fixed in 4 formalin, stored in 80% IMS															Cossura sp 1		Cossura sp.							Animalia	Annelida			Cossuridae	Cossura		sp.
other material	NHM.2018.24161		Sea Lion Field Development Environmental Baseline Survey		Gardline		1							specimen fixed in 4 formalin, stored in 80% IMS															Jasmineira sp. 3		Jasmineira sp.							Animalia	Annelida			Sabellidae	Jasmineira		sp.
other material	NHM.2018.24162		Sea Lion Field Development Environmental Baseline Survey		Gardline		1							specimen fixed in 4 formalin, stored in 80% IMS															Ophelina cf farallonensis		Ophelina cf.farallonensis Blake, 2000							Animalia	Annelida			Opheliidae	Ophelina		farallonensis
other material	NHM.2018.24163		Sea Lion Field Development Environmental Baseline Survey		Gardline		1							specimen fixed in 4 formalin, stored in 80% IMS															Phylo cf. felix juv.		Phylo cf. felix juv. Kinberg, 1866							Animalia	Annelida			Orbiniidae	Phylo		felix juv.
voucher	NHM.2018.24164		Sea Lion Field Development Environmental Baseline Survey		Gardline		1							specimen fixed in 4 formalin, stored in 80% IMS															Asclerocheilus sp. 1		Asclerocheilus sp. Ashworth, 1901							Animalia	Annelida			Scalibregmatidae	Asclerocheilus		sp.
other material	NHM.2018.24165		Sea Lion Field Development Environmental Baseline Survey		Gardline		1							specimen fixed in 4 formalin, stored in 80% IMS															Cossura sp 1		Cossura sp.							Animalia	Annelida			Cossuridae	Cossura		sp.
other material	NHM.2018.24166		Sea Lion Field Development Environmental Baseline Survey		Gardline		1							specimen fixed in 4 formalin, stored in 80% IMS															Euchone undulocincta		Euchone undulocincta Hartmann-Schröder & Rosenfeldt, 1989							Animalia	Annelida			Sabellidae	Euchone		undulocincta
other material	NHM.2018.24167		Sea Lion Field Development Environmental Baseline Survey		Gardline		1							specimen fixed in 4 formalin, stored in 80% IMS															Jasmineira sp. 3		Jasmineira sp.							Animalia	Annelida			Sabellidae	Jasmineira		sp.
other material	NHM.2018.24168		Sea Lion Field Development Environmental Baseline Survey		Gardline		1							specimen fixed in 4 formalin, stored in 80% IMS															Jasmineira sp. juv.		Jasmineira sp. juv.							Animalia	Annelida			Sabellidae	Jasmineira		sp. juv.
other material	NHM.2018.24169		Sea Lion Field Development Environmental Baseline Survey		Gardline		1							specimen fixed in 4 formalin, stored in 80% IMS															Leitoscoloplos sp. 1		Leitoscoloplos olei Neal and Paterson in Neal et al. 2020							Animalia	Annelida			Orbiniidae	Leitoscoloplos		olei
other material	NHM.2018.24170		Sea Lion Field Development Environmental Baseline Survey		Gardline		1							specimen fixed in 4 formalin, stored in 80% IMS															Ophelina cf. cylindricaudata		Ophelina cf. cylindricaudata Hansen 1878							Animalia	Annelida			Opheliidae	Ophelina		cylindricaudata
voucher	NHM.2018.24171		Sea Lion Field Development Environmental Baseline Survey		Gardline		1							specimen fixed in 4 formalin, stored in 80% IMS															Syllinae sp. 1		Syllinae sp.							Animalia	Annelida			Syllidae			sp.
other material	NHM.2018.24172		Sea Lion Field Development Environmental Baseline Survey		Gardline		1							specimen fixed in 4 formalin, stored in 80% IMS															Apistobranchus sp. 1		Apistobranchus jasoni Neal and Paterson in Neal et al. 2020							Animalia	Annelida			Apistobranchidae	Apistobranchus		jasoni
other material	NHM.2018.24173		Sea Lion Field Development Environmental Baseline Survey		Gardline		1							specimen fixed in 4 formalin, stored in 80% IMS															Brada bransfieldia		Brada bransfieldia Hartman 1967							Animalia	Annelida			Flabelligeridae	Brada		bransfieldia
other material	NHM.2018.24174		Sea Lion Field Development Environmental Baseline Survey		Gardline		1							specimen fixed in 4 formalin, stored in 80% IMS															Ceratocephale sp. 2		Ceratocephale sp.							Animalia	Annelida			Nereididae	Ceratocephale		sp.
other material	NHM.2018.24175		Sea Lion Field Development Environmental Baseline Survey		Gardline		1							specimen fixed in 4 formalin, stored in 80% IMS															Cossura sp 1		Cossura sp.							Animalia	Annelida			Cossuridae	Cossura		sp.
other material	NHM.2018.24176		Sea Lion Field Development Environmental Baseline Survey		Gardline		1							specimen fixed in 4 formalin, stored in 80% IMS															Eclysippe sp. 1		Eclysippe sp.							Animalia	Annelida			Ampharetidae	Eclysippe		sp.
other material	NHM.2018.24177		Sea Lion Field Development Environmental Baseline Survey		Gardline		1							specimen fixed in 4 formalin, stored in 80% IMS															Levinsenia acutibranchiata		Levinsenia acutibranchiata (Strelzov, 1973)							Animalia	Annelida			Paraonidae	Levinsenia		acutibranchiata
other material	NHM.2018.24178		Sea Lion Field Development Environmental Baseline Survey		Gardline		1							specimen fixed in 4 formalin, stored in 80% IMS															Levinsenia antarctica		Levinsenia antarctica (Strelzov, 1973)							Animalia	Annelida			Paraonidae	Levinsenia		antarctica
other material	NHM.2018.24179		Sea Lion Field Development Environmental Baseline Survey		Gardline		1							specimen fixed in 4 formalin, stored in 80% IMS															Laonice sp. 1		Laonice sp.							Animalia	Annelida			Spionidae	Laonice		sp.
other material	NHM.2018.24180		Sea Lion Field Development Environmental Baseline Survey		Gardline		1							specimen fixed in 4 formalin, stored in 80% IMS															Maldanidae indet.		Maldanidae indet.							Animalia	Annelida			Maldanidae
other material	NHM.2018.24181		Sea Lion Field Development Environmental Baseline Survey		Gardline		1							specimen fixed in 4 formalin, stored in 80% IMS															Aricidea (Acmira) simplex		Aricidea (Acmira) simplex Day, 1963							Animalia	Annelida			Paraonidae	Aricidea	(Acmira)	simplex
other material	NHM.2018.24182		Sea Lion Field Development Environmental Baseline Survey		Gardline		1							specimen fixed in 4 formalin, stored in 80% IMS															Austrolaenilla cf. antarctica		Austrolaenilla cf. antarctica Bergström, 1916							Animalia	Annelida			Polynoidae	Austrolaenilla		antarctica
other material	NHM.2018.24183		Sea Lion Field Development Environmental Baseline Survey		Gardline		1							specimen fixed in 4 formalin, stored in 80% IMS															Axiothella sp. 1		Axiothella sp.							Animalia	Annelida			Maldanidae	Axiothella		sp.
other material	NHM.2018.24184		Sea Lion Field Development Environmental Baseline Survey		Gardline		1							specimen fixed in 4 formalin, stored in 80% IMS															Cossura sp 1		Cossura sp.							Animalia	Annelida			Cossuridae	Cossura		sp.
other material	NHM.2018.24185		Sea Lion Field Development Environmental Baseline Survey		Gardline		1							specimen fixed in 4 formalin, stored in 80% IMS															Euchone undulocincta		Euchone undulocincta Hartmann-Schröder & Rosenfeldt, 1989							Animalia	Annelida			Sabellidae	Euchone		undulocincta
voucher	NHM.2018.24186		Sea Lion Field Development Environmental Baseline Survey		Gardline		1							specimen fixed in 4 formalin, stored in 80% IMS															Sphaerosyllis perspicax		Sphaerosyllis perspicax Ehlers, 1912							Animalia	Annelida			Syllidae	Sphaerosyllis		perspicax
other material	NHM.2018.24187		Sea Lion Field Development Environmental Baseline Survey		Gardline		1							specimen fixed in 4 formalin, stored in 80% IMS															Exogone cf. heterosetosa		Exogone cf. heterosetosa McIntosh, 1885							Animalia	Annelida			Syllidae	Exogone		heterosetosa
other material	NHM.2018.24188		Sea Lion Field Development Environmental Baseline Survey		Gardline		1							specimen fixed in 4 formalin, stored in 80% IMS															Fabricinuda sp. 2		Fabricinuda sp.							Animalia	Annelida			Fabriciidae	Fabricinuda		sp.
other material	NHM.2018.24189		Sea Lion Field Development Environmental Baseline Survey		Gardline		1							specimen fixed in 4 formalin, stored in 80% IMS															Galathowenia sp. 1		Galathowenia sp.							Animalia	Annelida			Oweniidae	Galathowenia		sp.
other material	NHM.2018.24190		Sea Lion Field Development Environmental Baseline Survey		Gardline		1							specimen fixed in 4 formalin, stored in 80% IMS															Phylo cf. felix juv.		Phylo cf. felix juv. Kinberg, 1866							Animalia	Annelida			Orbiniidae	Phylo		felix juv.
other material	NHM.2018.24191		Sea Lion Field Development Environmental Baseline Survey		Gardline		1							specimen fixed in 4 formalin, stored in 80% IMS															Maldanidae indet.		Maldanidae indet.							Animalia	Annelida			Maldanidae
other material	NHM.2018.24192		Sea Lion Field Development Environmental Baseline Survey		Gardline		1							specimen fixed in 4 formalin, stored in 80% IMS															Clymenura sp. 1		Clymenura sp.							Animalia	Annelida			Maldanidae	Clymenura		sp.
other material	NHM.2018.24193		Sea Lion Field Development Environmental Baseline Survey		Gardline		1							specimen fixed in 4 formalin, stored in 80% IMS															Cossura sp 1		Cossura sp.							Animalia	Annelida			Cossuridae	Cossura		sp.
other material	NHM.2018.24194		Sea Lion Field Development Environmental Baseline Survey		Gardline		1							specimen fixed in 4 formalin, stored in 80% IMS															Euchone undulocincta		Euchone undulocincta Hartmann-Schröder & Rosenfeldt, 1989							Animalia	Annelida			Sabellidae	Euchone		undulocincta
other material	NHM.2018.24195		Sea Lion Field Development Environmental Baseline Survey		Gardline		1							specimen fixed in 4 formalin, stored in 80% IMS															Eucranta mollis		Eucranta mollis (McIntosh, 1876)							Animalia	Annelida			Polynoidae	Eucranta		mollis
other material	NHM.2018.24196		Sea Lion Field Development Environmental Baseline Survey		Gardline		1							specimen fixed in 4 formalin, stored in 80% IMS															Leitoscoloplos sp. 1		Leitoscoloplos olei Neal and Paterson in Neal et al. 2020							Animalia	Annelida			Orbiniidae	Leitoscoloplos		olei
other material	NHM.2018.24197		Sea Lion Field Development Environmental Baseline Survey		Gardline		1							specimen fixed in 4 formalin, stored in 80% IMS															Neomediomastus sp. 1		Neomediomastus sp.							Animalia	Annelida			Capitellidae	Neomediomastus		sp.
other material	NHM.2018.24198		Sea Lion Field Development Environmental Baseline Survey		Gardline		1							specimen fixed in 4 formalin, stored in 80% IMS															Polynoidae indet. juv.		Polynoidae indet. juv.							Animalia	Annelida			Polynoidae			indet. juv.
other material	NHM.2018.24199		Sea Lion Field Development Environmental Baseline Survey		Gardline		1							specimen fixed in 4 formalin, stored in 80% IMS															Clymenura sp. 1		Clymenura sp.							Animalia	Annelida			Maldanidae	Clymenura		sp.
other material	NHM.2018.24200		Sea Lion Field Development Environmental Baseline Survey		Gardline		1							specimen fixed in 4 formalin, stored in 80% IMS															Anobothrus cf. glandularis		Anobothrus cf. glandularis Hartmann-Schröder, 1965							Animalia	Annelida			Ampharetidae	Anobothrus		glandularis
other material	NHM.2018.24201		Sea Lion Field Development Environmental Baseline Survey		Gardline		1							specimen fixed in 4 formalin, stored in 80% IMS															Aricidea (Acmira) simplex		Aricidea (Acmira) simplex Day, 1963							Animalia	Annelida			Paraonidae	Aricidea	(Acmira)	simplex
other material	NHM.2018.24202		Sea Lion Field Development Environmental Baseline Survey		Gardline		1							specimen fixed in 4 formalin, stored in 80% IMS															Ceratocephale sp. 2		Ceratocephale sp.							Animalia	Annelida			Nereididae	Ceratocephale		sp.
other material	NHM.2018.24203		Sea Lion Field Development Environmental Baseline Survey		Gardline		1							specimen fixed in 4 formalin, stored in 80% IMS															Eclysippe sp. 1		Eclysippe sp.							Animalia	Annelida			Ampharetidae	Eclysippe		sp.
other material	NHM.2018.24204		Sea Lion Field Development Environmental Baseline Survey		Gardline		1							specimen fixed in 4 formalin, stored in 80% IMS															Leitoscoloplos sp. 1		Leitoscoloplos olei Neal and Paterson in Neal et al. 2020							Animalia	Annelida			Orbiniidae	Leitoscoloplos		olei
other material	NHM.2018.24205		Sea Lion Field Development Environmental Baseline Survey		Gardline		1							specimen fixed in 4 formalin, stored in 80% IMS															Nichomache cf. lumbricalis		Nichomache cf. lumbricalis (Fabricius, 1780)							Animalia	Annelida			Maldanidae	Nichomache		lumbricalis
other material	NHM.2018.24206		Sea Lion Field Development Environmental Baseline Survey		Gardline		1							specimen fixed in 4 formalin, stored in 80% IMS															Phylo cf. felix juv.		Phylo cf. felix juv. Kinberg, 1866							Animalia	Annelida			Orbiniidae	Phylo		felix juv.
other material	NHM.2018.24207		Sea Lion Field Development Environmental Baseline Survey		Gardline		1							specimen fixed in 4 formalin, stored in 80% IMS															Aurospio foodbancsia		Aurospio foodbancsia Mincks, Dyal, Paterson, Smith & Glover, 2009							Animalia	Annelida			Spionidae	Aurospio		foodbancsia
other material	NHM.2018.24208		Sea Lion Field Development Environmental Baseline Survey		Gardline		1							specimen fixed in 4 formalin, stored in 80% IMS															Cossura sp 1		Cossura sp.							Animalia	Annelida			Cossuridae	Cossura		sp.
other material	NHM.2018.24209		Sea Lion Field Development Environmental Baseline Survey		Gardline		1							specimen fixed in 4 formalin, stored in 80% IMS															Euchone undulocincta		Euchone undulocincta Hartmann-Schröder & Rosenfeldt, 1989							Animalia	Annelida			Sabellidae	Euchone		undulocincta
other material	NHM.2018.24210		Sea Lion Field Development Environmental Baseline Survey		Gardline		1							specimen fixed in 4 formalin, stored in 80% IMS															Eclysippe sp. 1		Eclysippe sp.							Animalia	Annelida			Ampharetidae	Eclysippe		sp.
other material	NHM.2018.24211		Sea Lion Field Development Environmental Baseline Survey		Gardline		1							specimen fixed in 4 formalin, stored in 80% IMS															Leitoscoloplos sp. 1		Leitoscoloplos olei Neal and Paterson in Neal et al. 2020							Animalia	Annelida			Orbiniidae	Leitoscoloplos		olei
other material	NHM.2018.24212		Sea Lion Field Development Environmental Baseline Survey		Gardline		1							specimen fixed in 4 formalin, stored in 80% IMS															Ophelina cf. cylindricaudata		Ophelina cf. cylindricaudata Hansen 1878							Animalia	Annelida			Opheliidae	Ophelina		cylindricaudata
other material	NHM.2018.24213		Sea Lion Field Development Environmental Baseline Survey		Gardline		1							specimen fixed in 4 formalin, stored in 80% IMS															Phylo cf. felix juv.		Phylo cf. felix juv. Kinberg, 1866							Animalia	Annelida			Orbiniidae	Phylo		felix juv.
other material	NHM.2018.24214		Sea Lion Field Development Environmental Baseline Survey		Gardline		1							specimen fixed in 4 formalin, stored in 80% IMS															Schistomeringos sp 1		Schistomeringos sp.							Animalia	Annelida			Dorvilleidae	Schistomeringos		sp.
other material	NHM.2018.24215		Sea Lion Field Development Environmental Baseline Survey		Gardline		1							specimen fixed in 4 formalin, stored in 80% IMS															Aricidea (Acmira) simplex		Aricidea (Acmira) simplex Day, 1963							Animalia	Annelida			Paraonidae	Aricidea	(Acmira)	simplex
other material	NHM.2018.24216		Sea Lion Field Development Environmental Baseline Survey		Gardline		1							specimen fixed in 4 formalin, stored in 80% IMS															Euchone undulocincta		Euchone undulocincta Hartmann-Schröder & Rosenfeldt, 1989							Animalia	Annelida			Sabellidae	Euchone		undulocincta
other material	NHM.2018.24217		Sea Lion Field Development Environmental Baseline Survey		Gardline		1							specimen fixed in 4 formalin, stored in 80% IMS															Levinsenia acutibranchiata		Levinsenia acutibranchiata (Strelzov, 1973)							Animalia	Annelida			Paraonidae	Levinsenia		acutibranchiata
other material	NHM.2018.24218		Sea Lion Field Development Environmental Baseline Survey		Gardline		1							specimen fixed in 4 formalin, stored in 80% IMS															Nichomache cf. lumbricalis		Nichomache cf. lumbricalis (Fabricius, 1780)							Animalia	Annelida			Maldanidae	Nichomache		lumbricalis
other material	NHM.2018.24219		Sea Lion Field Development Environmental Baseline Survey		Gardline		1							specimen fixed in 4 formalin, stored in 80% IMS															Axiothella sp. 1		Axiothella sp.							Animalia	Annelida			Maldanidae	Axiothella		sp.
other material	NHM.2018.24220		Sea Lion Field Development Environmental Baseline Survey		Gardline		1							specimen fixed in 4 formalin, stored in 80% IMS															Jasmineira sp. 3		Jasmineira sp.							Animalia	Annelida			Sabellidae	Jasmineira		sp.
other material	NHM.2018.24221		Sea Lion Field Development Environmental Baseline Survey		Gardline		1							specimen fixed in 4 formalin, stored in 80% IMS															Jasmineira sp. 2		Jasmineira sp.							Animalia	Annelida			Sabellidae	Jasmineira		sp.
other material	NHM.2018.24222		Sea Lion Field Development Environmental Baseline Survey		Gardline		1							specimen fixed in 4 formalin, stored in 80% IMS															Schistomeringos sp 1		Schistomeringos sp.							Animalia	Annelida			Dorvilleidae	Schistomeringos		sp.
other material	NHM.2018.24223		Sea Lion Field Development Environmental Baseline Survey		Gardline		1							specimen fixed in 4 formalin, stored in 80% IMS															Spiophanes algidus		Spiophanes algidus Meißner, 2005							Animalia	Annelida			Spionidae	Spiophanes		algidus
other material	NHM.2018.24224		Sea Lion Field Development Environmental Baseline Survey		Gardline		1							specimen fixed in 4 formalin, stored in 80% IMS															Clymenura sp. 1		Clymenura sp.							Animalia	Annelida			Maldanidae	Clymenura		sp.
other material	NHM.2018.24225		Sea Lion Field Development Environmental Baseline Survey		Gardline		1							specimen fixed in 4 formalin, stored in 80% IMS															Cossura sp 1		Cossura sp.							Animalia	Annelida			Cossuridae	Cossura		sp.
other material	NHM.2018.24226		Sea Lion Field Development Environmental Baseline Survey		Gardline		1							specimen fixed in 4 formalin, stored in 80% IMS															Jasmineira sp. 3		Jasmineira sp.							Animalia	Annelida			Sabellidae	Jasmineira		sp.
other material	NHM.2018.24227		Sea Lion Field Development Environmental Baseline Survey		Gardline		1							specimen fixed in 4 formalin, stored in 80% IMS															Laonice sp. 1		Laonice sp.							Animalia	Annelida			Spionidae	Laonice		sp.
other material	NHM.2018.24228		Sea Lion Field Development Environmental Baseline Survey		Gardline		1							specimen fixed in 4 formalin, stored in 80% IMS															Spiophanes algidus		Spiophanes algidus Meißner, 2005							Animalia	Annelida			Spionidae	Spiophanes		algidus
other material	NHM.2018.24229		Sea Lion Field Development Environmental Baseline Survey		Gardline		1							specimen fixed in 4 formalin, stored in 80% IMS															Sternaspis sp. 1		Sternaspis sp.							Animalia	Annelida			Sternaspidae	Sternaspis		sp.
other material	NHM.2018.24230		Sea Lion Field Development Environmental Baseline Survey		Gardline		1							specimen fixed in 4 formalin, stored in 80% IMS															Aricidea (Acmira) assimilis		Aricidea (Acmira) assimilis Tebble, 1959							Animalia	Annelida			Paraonidae	Aricidea	(Acmira)	assimilis
other material	NHM.2018.24231		Sea Lion Field Development Environmental Baseline Survey		Gardline		1							specimen fixed in 4 formalin, stored in 80% IMS															Cossura sp 1		Cossura sp.							Animalia	Annelida			Cossuridae	Cossura		sp.
other material	NHM.2018.24232		Sea Lion Field Development Environmental Baseline Survey		Gardline		1							specimen fixed in 4 formalin, stored in 80% IMS															Sphaerosyllis perspicax		Sphaerosyllis perspicax Ehlers, 1912							Animalia	Annelida			Syllidae	Sphaerosyllis		perspicax
other material	NHM.2018.24233		Sea Lion Field Development Environmental Baseline Survey		Gardline		1							specimen fixed in 4 formalin, stored in 80% IMS															Exogone cf. heterosetosa		Exogone cf. heterosetosa McIntosh, 1885							Animalia	Annelida			Syllidae	Exogone		heterosetosa
other material	NHM.2018.24234		Sea Lion Field Development Environmental Baseline Survey		Gardline		1							specimen fixed in 4 formalin, stored in 80% IMS															Levinsenia acutibranchiata		Levinsenia acutibranchiata (Strelzov, 1973)							Animalia	Annelida			Paraonidae	Levinsenia		acutibranchiata
other material	NHM.2018.24235		Sea Lion Field Development Environmental Baseline Survey		Gardline		1							specimen fixed in 4 formalin, stored in 80% IMS															Polynoidae indet. juv.		Polynoidae indet. juv.							Animalia	Annelida			Polynoidae			indet. juv.
paratype	NHM.2018.24236		Sea Lion Field Development Environmental Baseline Survey		Gardline		1							specimen fixed in 4 formalin, stored in 80% IMS															Prosphaerosyllis sp. 1		Prosphaerosyllis modinouae Neal and Paterson in Neal et al. 2020							Animalia	Annelida			Syllidae	Prosphaerosyllis		modinouae
other material	NHM.2018.24237		Sea Lion Field Development Environmental Baseline Survey		Gardline		1							specimen fixed in 4 formalin, stored in 80% IMS															Scalibregma sp. 1		Scalibregma sp.							Animalia	Annelida			Scalibregmatidae	Scalibregma		sp.
other material	NHM.2018.24238		Sea Lion Field Development Environmental Baseline Survey		Gardline		1							specimen fixed in 4 formalin, stored in 80% IMS															Sternaspis sp. 1		Sternaspis sp.							Animalia	Annelida			Sternaspidae	Sternaspis		sp.
voucher	NHM.2018.24239		Sea Lion Field Development Environmental Baseline Survey		Gardline		1							specimen fixed in 4 formalin, stored in 80% IMS															Amage scultpa		Amage scultpa Ehlers, 1908							Animalia	Annelida			Ampharetidae	Amage		scultpa
other material	NHM.2018.24240		Sea Lion Field Development Environmental Baseline Survey		Gardline		1							specimen fixed in 4 formalin, stored in 80% IMS															Levinsenia acutibranchiata		Levinsenia acutibranchiata (Strelzov, 1973)							Animalia	Annelida			Paraonidae	Levinsenia		acutibranchiata
other material	NHM.2018.24241		Sea Lion Field Development Environmental Baseline Survey		Gardline		1							specimen fixed in 4 formalin, stored in 80% IMS															Levinsenia antarctica		Levinsenia antarctica (Strelzov, 1973)							Animalia	Annelida			Paraonidae	Levinsenia		antarctica
other material	NHM.2018.24242		Sea Lion Field Development Environmental Baseline Survey		Gardline		1							specimen fixed in 4 formalin, stored in 80% IMS															Lysippe sp. 1		Lysippe sp.							Animalia	Annelida			Ampharetidae	Lysippe		sp.
voucher	NHM.2018.24243		Sea Lion Field Development Environmental Baseline Survey		Gardline		1							specimen fixed in 4 formalin, stored in 80% IMS															Pseudoscalibregma bransfieldium		Pseudoscalibregma bransfieldium (Hartman, 1967)							Animalia	Annelida			Scalibregmatidae	Pseudoscalibregma		bransfieldium
other material	NHM.2018.24244		Sea Lion Field Development Environmental Baseline Survey		Gardline		1							specimen fixed in 4 formalin, stored in 80% IMS															Schistomeringos sp 1		Schistomeringos sp.							Animalia	Annelida			Dorvilleidae	Schistomeringos		sp.
voucher	NHM.2018.24245		Sea Lion Field Development Environmental Baseline Survey		Gardline		1							specimen fixed in 4 formalin, stored in 80% IMS															Scolelepis sp. 1		Scolelepis sp.							Animalia	Annelida			Spionidae	Scolelepis		sp.
other material	NHM.2018.24246		Sea Lion Field Development Environmental Baseline Survey		Gardline		1							specimen fixed in 4 formalin, stored in 80% IMS															Syllidae indet.		Syllidae indet.							Animalia	Annelida			Syllidae
other material	NHM.2018.24247		Sea Lion Field Development Environmental Baseline Survey		Gardline		1							specimen fixed in 4 formalin, stored in 80% IMS															Aurospio foodbancsia		Aurospio foodbancsia Mincks, Dyal, Paterson, Smith & Glover, 2009							Animalia	Annelida			Spionidae	Aurospio		foodbancsia
other material	NHM.2018.24248		Sea Lion Field Development Environmental Baseline Survey		Gardline		1							specimen fixed in 4 formalin, stored in 80% IMS															Clymenura sp. 1		Clymenura sp.							Animalia	Annelida			Maldanidae	Clymenura		sp.
other material	NHM.2018.24249		Sea Lion Field Development Environmental Baseline Survey		Gardline		1							specimen fixed in 4 formalin, stored in 80% IMS															Leitoscoloplos sp. 1		Leitoscoloplos olei Neal and Paterson in Neal et al. 2020							Animalia	Annelida			Orbiniidae	Leitoscoloplos		olei
other material	NHM.2018.24250		Sea Lion Field Development Environmental Baseline Survey		Gardline		1							specimen fixed in 4 formalin, stored in 80% IMS															Neomediomastus sp. 1		Neomediomastus sp.							Animalia	Annelida			Capitellidae	Neomediomastus		sp.
other material	NHM.2018.24251		Sea Lion Field Development Environmental Baseline Survey		Gardline		1							specimen fixed in 4 formalin, stored in 80% IMS															Nichomache cf. lumbricalis		Nichomache cf. lumbricalis (Fabricius, 1780)							Animalia	Annelida			Maldanidae	Nichomache		lumbricalis
other material	NHM.2018.24252		Sea Lion Field Development Environmental Baseline Survey		Gardline		1							specimen fixed in 4 formalin, stored in 80% IMS															Scalibregma sp.		Scalibregma sp.							Animalia	Annelida			Scalibregmatidae	Scalibregma		sp.
other material	NHM.2018.24253		Sea Lion Field Development Environmental Baseline Survey		Gardline		1							specimen fixed in 4 formalin, stored in 80% IMS															Syllidae indet.		Syllidae indet.							Animalia	Annelida			Syllidae
other material	NHM.2018.24254		Sea Lion Field Development Environmental Baseline Survey		Gardline		1							specimen fixed in 4 formalin, stored in 80% IMS															Ancistrosyllis cf groenlandica		Ancistrosyllis cf.groenlandica McIntosh, 1879							Animalia	Annelida			Pilargidae	Ancistrosyllis		groenlandica
other material	NHM.2018.24255		Sea Lion Field Development Environmental Baseline Survey		Gardline		1							specimen fixed in 4 formalin, stored in 80% IMS															Anobothrus sp. 1		Anobothrus sp.							Animalia	Annelida			Ampharetidae	Anobothrus		sp.
other material	NHM.2018.24256		Sea Lion Field Development Environmental Baseline Survey		Gardline		1							specimen fixed in 4 formalin, stored in 80% IMS															Anobothrus cf. glandularis		Anobothrus cf. glandularis Hartmann-Schröder, 1965							Animalia	Annelida			Ampharetidae	Anobothrus		glandularis
other material	NHM.2018.24257		Sea Lion Field Development Environmental Baseline Survey		Gardline		1							specimen fixed in 4 formalin, stored in 80% IMS															Aricidea (Acmira) simplex		Aricidea (Acmira) simplex Day, 1963							Animalia	Annelida			Paraonidae	Aricidea	(Acmira)	simplex
other material	NHM.2018.24258		Sea Lion Field Development Environmental Baseline Survey		Gardline		1							specimen fixed in 4 formalin, stored in 80% IMS															Clymenura sp. 1		Clymenura sp.							Animalia	Annelida			Maldanidae	Clymenura		sp.
other material	NHM.2018.24259		Sea Lion Field Development Environmental Baseline Survey		Gardline		1							specimen fixed in 4 formalin, stored in 80% IMS															Nichomache cf. lumbricalis		Nichomache cf. lumbricalis (Fabricius, 1780)							Animalia	Annelida			Maldanidae	Nichomache		lumbricalis
other material	NHM.2018.24260		Sea Lion Field Development Environmental Baseline Survey		Gardline		1							specimen fixed in 4 formalin, stored in 80% IMS															Ophelina cf farallonensis		Ophelina cf.farallonensis Blake, 2000							Animalia	Annelida			Opheliidae	Ophelina		farallonensis
other material	NHM.2018.24261		Sea Lion Field Development Environmental Baseline Survey		Gardline		1							specimen fixed in 4 formalin, stored in 80% IMS															Syllidae indet.		Syllidae indet.							Animalia	Annelida			Syllidae
other material	NHM.2018.24262		Sea Lion Field Development Environmental Baseline Survey		Gardline		1							specimen fixed in 4 formalin, stored in 80% IMS															Ancistrosyllis cf groenlandica		Ancistrosyllis cf.groenlandica McIntosh, 1879							Animalia	Annelida			Pilargidae	Ancistrosyllis		groenlandica
other material	NHM.2018.24263		Sea Lion Field Development Environmental Baseline Survey		Gardline		1							specimen fixed in 4 formalin, stored in 80% IMS															Cossura sp 1		Cossura sp.							Animalia	Annelida			Cossuridae	Cossura		sp.
other material	NHM.2018.24264		Sea Lion Field Development Environmental Baseline Survey		Gardline		1							specimen fixed in 4 formalin, stored in 80% IMS															Eclysippe sp. 1		Eclysippe sp.							Animalia	Annelida			Ampharetidae	Eclysippe		sp.
other material	NHM.2018.24265		Sea Lion Field Development Environmental Baseline Survey		Gardline		1							specimen fixed in 4 formalin, stored in 80% IMS															Levinsenia acutibranchiata		Levinsenia acutibranchiata (Strelzov, 1973)							Animalia	Annelida			Paraonidae	Levinsenia		acutibranchiata
other material	NHM.2018.24266		Sea Lion Field Development Environmental Baseline Survey		Gardline		1							specimen fixed in 4 formalin, stored in 80% IMS															Leitoscoloplos sp. 1		Leitoscoloplos olei Neal and Paterson in Neal et al. 2020							Animalia	Annelida			Orbiniidae	Leitoscoloplos		olei
other material	NHM.2018.24267		Sea Lion Field Development Environmental Baseline Survey		Gardline		1							specimen fixed in 4 formalin, stored in 80% IMS															Neomediomastus sp. 1		Neomediomastus sp.							Animalia	Annelida			Capitellidae	Neomediomastus		sp.
other material	NHM.2018.24268		Sea Lion Field Development Environmental Baseline Survey		Gardline		1							specimen fixed in 4 formalin, stored in 80% IMS															Praxillella sp. 1		Praxillella sp.							Animalia	Annelida			Maldanidae	Praxillella		sp.
other material	NHM.2018.24269		Sea Lion Field Development Environmental Baseline Survey		Gardline		1							specimen fixed in 4 formalin, stored in 80% IMS															Schistomeringos sp 1		Schistomeringos sp.							Animalia	Annelida			Dorvilleidae	Schistomeringos		sp.
other material	NHM.2018.24270		Sea Lion Field Development Environmental Baseline Survey		Gardline		1							specimen fixed in 4 formalin, stored in 80% IMS															Aricidea (Allia) cf. ramosa		Aricidea (Allia) cf. ramosa Annenkova, 1934							Animalia	Annelida			Paraonidae	Aricidea	(Allia)	ramosa
other material	NHM.2018.24271		Sea Lion Field Development Environmental Baseline Survey		Gardline		1							specimen fixed in 4 formalin, stored in 80% IMS															Eucranta mollis		Eucranta mollis (McIntosh, 1876)							Animalia	Annelida			Polynoidae	Eucranta		mollis
other material	NHM.2018.24272		Sea Lion Field Development Environmental Baseline Survey		Gardline		1							specimen fixed in 4 formalin, stored in 80% IMS															Jasmineira cf. regularis		Jasmineira cf. regularis Hartman, 1978							Animalia	Annelida			Sabellidae	Jasmineira		regularis
other material	NHM.2018.24273		Sea Lion Field Development Environmental Baseline Survey		Gardline		1							specimen fixed in 4 formalin, stored in 80% IMS															Spiophanes algidus		Spiophanes algidus Meißner, 2005							Animalia	Annelida			Spionidae	Spiophanes		algidus
other material	NHM.2018.24274		Sea Lion Field Development Environmental Baseline Survey		Gardline		1							specimen fixed in 4 formalin, stored in 80% IMS															Aricidea (Acmira) assimilis		Aricidea (Acmira) assimilis Tebble, 1959							Animalia	Annelida			Paraonidae	Aricidea	(Acmira)	assimilis
other material	NHM.2018.24275		Sea Lion Field Development Environmental Baseline Survey		Gardline		1							specimen fixed in 4 formalin, stored in 80% IMS															Aricidea (Allia) cf. antennata		Aricidea (Allia) cf. antennata Annenkova, 1934							Animalia	Annelida			Paraonidae	Aricidea	(Allia)	antennata
other material	NHM.2018.24276		Sea Lion Field Development Environmental Baseline Survey		Gardline		1							specimen fixed in 4 formalin, stored in 80% IMS															Clymenura sp. 1		Clymenura sp.							Animalia	Annelida			Maldanidae	Clymenura		sp.
other material	NHM.2018.24277		Sea Lion Field Development Environmental Baseline Survey		Gardline		1							specimen fixed in 4 formalin, stored in 80% IMS															Levinsenia acutibranchiata		Levinsenia acutibranchiata (Strelzov, 1973)							Animalia	Annelida			Paraonidae	Levinsenia		acutibranchiata
voucher	NHM.2018.24278		Sea Lion Field Development Environmental Baseline Survey		Gardline		1							specimen fixed in 4 formalin, stored in 80% IMS															Lysippe sp. 2		Lysippe sp.							Animalia	Annelida			Ampharetidae	Lysippe		sp.
other material	NHM.2018.24279		Sea Lion Field Development Environmental Baseline Survey		Gardline		1							specimen fixed in 4 formalin, stored in 80% IMS															Nichomache cf. lumbricalis		Nichomache cf. lumbricalis (Fabricius, 1780)							Animalia	Annelida			Maldanidae	Nichomache		lumbricalis
other material	NHM.2018.24280		Sea Lion Field Development Environmental Baseline Survey		Gardline		1							specimen fixed in 4 formalin, stored in 80% IMS															Ophelina cf. cylindricaudata		Ophelina cf. cylindricaudata Hansen 1878							Animalia	Annelida			Opheliidae	Ophelina		cylindricaudata
other material	NHM.2018.24281		Sea Lion Field Development Environmental Baseline Survey		Gardline		1							specimen fixed in 4 formalin, stored in 80% IMS															Aricidea (Acmira) simplex		Aricidea (Acmira) simplex Day, 1963							Animalia	Annelida			Paraonidae	Aricidea	(Acmira)	simplex
other material	NHM.2018.24282		Sea Lion Field Development Environmental Baseline Survey		Gardline		1							specimen fixed in 4 formalin, stored in 80% IMS															Levinsenia antarctica		Levinsenia antarctica (Strelzov, 1973)							Animalia	Annelida			Paraonidae	Levinsenia		antarctica
other material	NHM.2018.24283		Sea Lion Field Development Environmental Baseline Survey		Gardline		1							specimen fixed in 4 formalin, stored in 80% IMS															Ophelina cf scaphigera		Ophelina cf.scaphigera Ehlers, 1900							Animalia	Annelida			Opheliidae	Ophelina		scaphigera
other material	NHM.2018.24284		Sea Lion Field Development Environmental Baseline Survey		Gardline		1							specimen fixed in 4 formalin, stored in 80% IMS															Aricidea (Acmira) assimilis		Aricidea (Acmira) assimilis Tebble, 1959							Animalia	Annelida			Paraonidae	Aricidea	(Acmira)	assimilis
other material	NHM.2018.24285		Sea Lion Field Development Environmental Baseline Survey		Gardline		1							specimen fixed in 4 formalin, stored in 80% IMS															Aricidea (Allia) cf. ramosa		Aricidea (Allia) cf. ramosa Annenkova, 1934							Animalia	Annelida			Paraonidae	Aricidea	(Allia)	ramosa
other material	NHM.2018.24286		Sea Lion Field Development Environmental Baseline Survey		Gardline		1							specimen fixed in 4 formalin, stored in 80% IMS															Exogone cf. heterosetosa		Exogone cf. heterosetosa McIntosh, 1885							Animalia	Annelida			Syllidae	Exogone		heterosetosa
other material	NHM.2018.24287		Sea Lion Field Development Environmental Baseline Survey		Gardline		1							specimen fixed in 4 formalin, stored in 80% IMS															Parexogone cf. wolfi		Parexogone cf. wolfi (San Martín, 1991)							Animalia	Annelida			Syllidae	Parexogone		wolfi
other material	NHM.2018.24288		Sea Lion Field Development Environmental Baseline Survey		Gardline		1							specimen fixed in 4 formalin, stored in 80% IMS															Jasmineira sp. juv.		Jasmineira sp. juv.							Animalia	Annelida			Sabellidae	Jasmineira		sp. juv.
other material	NHM.2018.24289		Sea Lion Field Development Environmental Baseline Survey		Gardline		1							specimen fixed in 4 formalin, stored in 80% IMS															Jasmineira sp. 2		Jasmineira sp.							Animalia	Annelida			Sabellidae	Jasmineira		sp.
other material	NHM.2018.24290		Sea Lion Field Development Environmental Baseline Survey		Gardline		1							specimen fixed in 4 formalin, stored in 80% IMS															Laonice sp. 1		Laonice sp.							Animalia	Annelida			Spionidae	Laonice		sp.
other material	NHM.2018.24291		Sea Lion Field Development Environmental Baseline Survey		Gardline		1							specimen fixed in 4 formalin, stored in 80% IMS															Ancistrosyllis cf groenlandica		Ancistrosyllis cf.groenlandica McIntosh, 1879							Animalia	Annelida			Pilargidae	Ancistrosyllis		groenlandica
voucher	NHM.2018.24292		Sea Lion Field Development Environmental Baseline Survey		Gardline		1							specimen fixed in 4 formalin, stored in 80% IMS															Cirrophorus cf. furcatus		Cirrophorus cf. furcatus (Hartman, 1957)							Animalia	Annelida			Paraonidae	Cirrophorus		furcatus
other material	NHM.2018.24293		Sea Lion Field Development Environmental Baseline Survey		Gardline		1							specimen fixed in 4 formalin, stored in 80% IMS															Sphaerosyllis perspicax		Sphaerosyllis perspicax Ehlers, 1912							Animalia	Annelida			Syllidae	Sphaerosyllis		perspicax
other material	NHM.2018.24294		Sea Lion Field Development Environmental Baseline Survey		Gardline		1							specimen fixed in 4 formalin, stored in 80% IMS															Leitoscoloplos sp. 1		Leitoscoloplos olei Neal and Paterson in Neal et al. 2020							Animalia	Annelida			Orbiniidae	Leitoscoloplos		olei
other material	NHM.2018.24295		Sea Lion Field Development Environmental Baseline Survey		Gardline		1							specimen fixed in 4 formalin, stored in 80% IMS															Schistomeringos sp 1		Schistomeringos sp.							Animalia	Annelida			Dorvilleidae	Schistomeringos		sp.
other material	NHM.2018.24296		Sea Lion Field Development Environmental Baseline Survey		Gardline		1							specimen fixed in 4 formalin, stored in 80% IMS															Ceratocephale sp. 2		Ceratocephale sp.							Animalia	Annelida			Nereididae	Ceratocephale		sp.
other material	NHM.2018.24297		Sea Lion Field Development Environmental Baseline Survey		Gardline		1							specimen fixed in 4 formalin, stored in 80% IMS															Cirrophorus cf. furcatus		Cirrophorus cf. furcatus (Hartman, 1957)							Animalia	Annelida			Paraonidae	Cirrophorus		furcatus
other material	NHM.2018.24298		Sea Lion Field Development Environmental Baseline Survey		Gardline		1							specimen fixed in 4 formalin, stored in 80% IMS															Exogone cf. heterosetosa		Exogone cf. heterosetosa McIntosh, 1885							Animalia	Annelida			Syllidae	Exogone		heterosetosa
other material	NHM.2018.24299		Sea Lion Field Development Environmental Baseline Survey		Gardline		1							specimen fixed in 4 formalin, stored in 80% IMS															Levinsenia acutibranchiata		Levinsenia acutibranchiata (Strelzov, 1973)							Animalia	Annelida			Paraonidae	Levinsenia		acutibranchiata
other material	NHM.2018.24300		Sea Lion Field Development Environmental Baseline Survey		Gardline		1							specimen fixed in 4 formalin, stored in 80% IMS															Neoleanira magellanica		Neoleanira magellanica (McIntosh, 1885)							Animalia	Annelida			Sigalionidae	Neoleanira		magellanica
other material	NHM.2018.24301		Sea Lion Field Development Environmental Baseline Survey		Gardline		1							specimen fixed in 4 formalin, stored in 80% IMS															Praxillella sp. 1		Praxillella sp.							Animalia	Annelida			Maldanidae	Praxillella		sp.
other material	NHM.2018.24302		Sea Lion Field Development Environmental Baseline Survey		Gardline		1							specimen fixed in 4 formalin, stored in 80% IMS															Prosphaerosyllis sp. 1		Prosphaerosyllis modinouae Neal and Paterson in Neal et al. 2020							Animalia	Annelida			Syllidae	Prosphaerosyllis		modinouae
other material	NHM.2018.24303		Sea Lion Field Development Environmental Baseline Survey		Gardline		1							specimen fixed in 4 formalin, stored in 80% IMS															Schistomeringos sp 1		Schistomeringos sp.							Animalia	Annelida			Dorvilleidae	Schistomeringos		sp.
other material	NHM.2018.24304		Sea Lion Field Development Environmental Baseline Survey		Gardline		1							specimen fixed in 4 formalin, stored in 80% IMS															Spiophanes algidus		Spiophanes algidus Meißner, 2005							Animalia	Annelida			Spionidae	Spiophanes		algidus
other material	NHM.2018.24305		Sea Lion Field Development Environmental Baseline Survey		Gardline		1							specimen fixed in 4 formalin, stored in 80% IMS															Aricidea (Acmira) assimilis		Aricidea (Acmira) assimilis Tebble, 1959							Animalia	Annelida			Paraonidae	Aricidea	(Acmira)	assimilis
other material	NHM.2018.24306		Sea Lion Field Development Environmental Baseline Survey		Gardline		1							specimen fixed in 4 formalin, stored in 80% IMS															Anobothrus cf. glandularis		Anobothrus cf. glandularis Hartmann-Schröder, 1965							Animalia	Annelida			Ampharetidae	Anobothrus		glandularis
other material	NHM.2018.24307		Sea Lion Field Development Environmental Baseline Survey		Gardline		1							specimen fixed in 4 formalin, stored in 80% IMS															Aurospio foodbancsia		Aurospio foodbancsia Mincks, Dyal, Paterson, Smith & Glover, 2009							Animalia	Annelida			Spionidae	Aurospio		foodbancsia
other material	NHM.2018.24308		Sea Lion Field Development Environmental Baseline Survey		Gardline		1							specimen fixed in 4 formalin, stored in 80% IMS															Clymenura sp. 1		Clymenura sp.							Animalia	Annelida			Maldanidae	Clymenura		sp.
other material	NHM.2018.24309		Sea Lion Field Development Environmental Baseline Survey		Gardline		1							specimen fixed in 4 formalin, stored in 80% IMS															Euchone undulocincta		Euchone undulocincta Hartmann-Schröder & Rosenfeldt, 1989							Animalia	Annelida			Sabellidae	Euchone		undulocincta
other material	NHM.2018.24310		Sea Lion Field Development Environmental Baseline Survey		Gardline		1							specimen fixed in 4 formalin, stored in 80% IMS															Eclysippe sp. 1		Eclysippe sp.							Animalia	Annelida			Ampharetidae	Eclysippe		sp.
other material	NHM.2018.24311		Sea Lion Field Development Environmental Baseline Survey		Gardline		1							specimen fixed in 4 formalin, stored in 80% IMS															Eucranta mollis		Eucranta mollis (McIntosh, 1876)							Animalia	Annelida			Polynoidae	Eucranta		mollis
other material	NHM.2018.24312		Sea Lion Field Development Environmental Baseline Survey		Gardline		1							specimen fixed in 4 formalin, stored in 80% IMS															Polynoidae indet. juv.		Polynoidae indet. juv.							Animalia	Annelida			Polynoidae			indet. juv.
other material	NHM.2018.24313		Sea Lion Field Development Environmental Baseline Survey		Gardline		1							specimen fixed in 4 formalin, stored in 80% IMS															Spiophanes algidus		Spiophanes algidus Meißner, 2005							Animalia	Annelida			Spionidae	Spiophanes		algidus
other material	NHM.2018.24314		Sea Lion Field Development Environmental Baseline Survey		Gardline		1							specimen fixed in 4 formalin, stored in 80% IMS															Aurospio foodbancsia		Aurospio foodbancsia Mincks, Dyal, Paterson, Smith & Glover, 2009							Animalia	Annelida			Spionidae	Aurospio		foodbancsia
other material	NHM.2018.24315		Sea Lion Field Development Environmental Baseline Survey		Gardline		1							specimen fixed in 4 formalin, stored in 80% IMS															Austrolaenilla cf. antarctica		Austrolaenilla cf. antarctica Bergström, 1916							Animalia	Annelida			Polynoidae	Austrolaenilla		antarctica
other material	NHM.2018.24316		Sea Lion Field Development Environmental Baseline Survey		Gardline		1							specimen fixed in 4 formalin, stored in 80% IMS															Clymenura sp. 1		Clymenura sp.							Animalia	Annelida			Maldanidae	Clymenura		sp.
other material	NHM.2018.24317		Sea Lion Field Development Environmental Baseline Survey		Gardline		1							specimen fixed in 4 formalin, stored in 80% IMS															Cossura sp 1		Cossura sp.							Animalia	Annelida			Cossuridae	Cossura		sp.
other material	NHM.2018.24318		Sea Lion Field Development Environmental Baseline Survey		Gardline		1							specimen fixed in 4 formalin, stored in 80% IMS															Sphaerosyllis perspicax		Sphaerosyllis perspicax Ehlers, 1912							Animalia	Annelida			Syllidae	Sphaerosyllis		perspicax
other material	NHM.2018.24319		Sea Lion Field Development Environmental Baseline Survey		Gardline		1							specimen fixed in 4 formalin, stored in 80% IMS															Eucranta mollis		Eucranta mollis (McIntosh, 1876)							Animalia	Annelida			Polynoidae	Eucranta		mollis
other material	NHM.2018.24320		Sea Lion Field Development Environmental Baseline Survey		Gardline		1							specimen fixed in 4 formalin, stored in 80% IMS															Fabricinuda sp. 2		Fabricinuda sp.							Animalia	Annelida			Fabriciidae	Fabricinuda		sp.
other material	NHM.2018.24321		Sea Lion Field Development Environmental Baseline Survey		Gardline		1							specimen fixed in 4 formalin, stored in 80% IMS															Jasmineira sp. 3		Jasmineira sp.							Animalia	Annelida			Sabellidae	Jasmineira		sp.
other material	NHM.2018.24322		Sea Lion Field Development Environmental Baseline Survey		Gardline		1							specimen fixed in 4 formalin, stored in 80% IMS															Jasmineira sp. 2		Jasmineira sp.							Animalia	Annelida			Sabellidae	Jasmineira		sp.
other material	NHM.2018.24323		Sea Lion Field Development Environmental Baseline Survey		Gardline		1							specimen fixed in 4 formalin, stored in 80% IMS															Neoleanira magellanica		Neoleanira magellanica (McIntosh, 1885)							Animalia	Annelida			Sigalionidae	Neoleanira		magellanica
other material	NHM.2018.24324		Sea Lion Field Development Environmental Baseline Survey		Gardline		1							specimen fixed in 4 formalin, stored in 80% IMS															Prosphaerosyllis sp. 1		Prosphaerosyllis modinouae Neal and Paterson in Neal et al. 2020							Animalia	Annelida			Syllidae	Prosphaerosyllis		modinouae
other material	NHM.2018.24325		Sea Lion Field Development Environmental Baseline Survey		Gardline		1							specimen fixed in 4 formalin, stored in 80% IMS															Amphicteis sp. 1		Amphicteis sp.							Animalia	Annelida			Ampharetidae	Amphicteis		sp.
other material	NHM.2018.24326		Sea Lion Field Development Environmental Baseline Survey		Gardline		1							specimen fixed in 4 formalin, stored in 80% IMS															Clymenura sp. 1		Clymenura sp.							Animalia	Annelida			Maldanidae	Clymenura		sp.
other material	NHM.2018.24327		Sea Lion Field Development Environmental Baseline Survey		Gardline		1							specimen fixed in 4 formalin, stored in 80% IMS															Euchone undulocincta		Euchone undulocincta Hartmann-Schröder & Rosenfeldt, 1989							Animalia	Annelida			Sabellidae	Euchone		undulocincta
other material	NHM.2018.24328		Sea Lion Field Development Environmental Baseline Survey		Gardline		1							specimen fixed in 4 formalin, stored in 80% IMS															Eclysippe sp. 1		Eclysippe sp.							Animalia	Annelida			Ampharetidae	Eclysippe		sp.
other material	NHM.2018.24329		Sea Lion Field Development Environmental Baseline Survey		Gardline		1							specimen fixed in 4 formalin, stored in 80% IMS															Galathowenia sp. 1		Galathowenia sp.							Animalia	Annelida			Oweniidae	Galathowenia		sp.
other material	NHM.2018.24330		Sea Lion Field Development Environmental Baseline Survey		Gardline		1							specimen fixed in 4 formalin, stored in 80% IMS															Lysippe sp. 1		Lysippe sp.							Animalia	Annelida			Ampharetidae	Lysippe		sp.
other material	NHM.2018.24331		Sea Lion Field Development Environmental Baseline Survey		Gardline		1							specimen fixed in 4 formalin, stored in 80% IMS															Polynoidae indet. juv.		Polynoidae indet. juv.							Animalia	Annelida			Polynoidae			indet. juv.
other material	NHM.2018.24332		Sea Lion Field Development Environmental Baseline Survey		Gardline		1							specimen fixed in 4 formalin, stored in 80% IMS															Schistomeringos sp 1		Schistomeringos sp.							Animalia	Annelida			Dorvilleidae	Schistomeringos		sp.
other material	NHM.2018.24333		Sea Lion Field Development Environmental Baseline Survey		Gardline		1							specimen fixed in 4 formalin, stored in 80% IMS															Apistobranchus sp. 1		Apistobranchus jasoni Neal and Paterson in Neal et al. 2020							Animalia	Annelida			Apistobranchidae	Apistobranchus		jasoni
other material	NHM.2018.24334		Sea Lion Field Development Environmental Baseline Survey		Gardline		1							specimen fixed in 4 formalin, stored in 80% IMS															Cossura sp 1		Cossura sp.							Animalia	Annelida			Cossuridae	Cossura		sp.
other material	NHM.2018.24335		Sea Lion Field Development Environmental Baseline Survey		Gardline		1							specimen fixed in 4 formalin, stored in 80% IMS															Eclysippe sp. 1		Eclysippe sp.							Animalia	Annelida			Ampharetidae	Eclysippe		sp.
other material	NHM.2018.24336		Sea Lion Field Development Environmental Baseline Survey		Gardline		1							specimen fixed in 4 formalin, stored in 80% IMS															Levinsenia acutibranchiata		Levinsenia acutibranchiata (Strelzov, 1973)							Animalia	Annelida			Paraonidae	Levinsenia		acutibranchiata
other material	NHM.2018.24337		Sea Lion Field Development Environmental Baseline Survey		Gardline		1							specimen fixed in 4 formalin, stored in 80% IMS															Laonice sp. 1		Laonice sp.							Animalia	Annelida			Spionidae	Laonice		sp.
other material	NHM.2018.24338		Sea Lion Field Development Environmental Baseline Survey		Gardline		1							specimen fixed in 4 formalin, stored in 80% IMS															Nereididae indet.		Nereididae indet.							Animalia	Annelida			Nereididae			indet.
other material	NHM.2018.24339		Sea Lion Field Development Environmental Baseline Survey		Gardline		1							specimen fixed in 4 formalin, stored in 80% IMS															Opheliidae indet.		Opheliidae indet.							Animalia	Annelida			Opheliidae
other material	NHM.2018.24340		Sea Lion Field Development Environmental Baseline Survey		Gardline		1							specimen fixed in 4 formalin, stored in 80% IMS															Phylo cf. felix juv.		Phylo cf. felix juv. Kinberg, 1866							Animalia	Annelida			Orbiniidae	Phylo		felix juv.
other material	NHM.2018.24341		Sea Lion Field Development Environmental Baseline Survey		Gardline		1							specimen fixed in 4 formalin, stored in 80% IMS															Polynoidae indet. juv.		Polynoidae indet. juv.							Animalia	Annelida			Polynoidae			indet. juv.
other material	NHM.2018.24342		Sea Lion Field Development Environmental Baseline Survey		Gardline		1							specimen fixed in 4 formalin, stored in 80% IMS															Anobothrus cf. glandularis		Anobothrus cf. glandularis Hartmann-Schröder, 1965							Animalia	Annelida			Ampharetidae	Anobothrus		glandularis
other material	NHM.2018.24343		Sea Lion Field Development Environmental Baseline Survey		Gardline		1							specimen fixed in 4 formalin, stored in 80% IMS															Apistobranchus sp. 1		Apistobranchus jasoni Neal and Paterson in Neal et al. 2020							Animalia	Annelida			Apistobranchidae	Apistobranchus		jasoni
other material	NHM.2018.24344		Sea Lion Field Development Environmental Baseline Survey		Gardline		1							specimen fixed in 4 formalin, stored in 80% IMS															Clymenura sp. 3		Clymenura sp.							Animalia	Annelida			Maldanidae	Clymenura		sp.
other material	NHM.2018.24345		Sea Lion Field Development Environmental Baseline Survey		Gardline		1							specimen fixed in 4 formalin, stored in 80% IMS															Clymenura sp. 1		Clymenura sp.							Animalia	Annelida			Maldanidae	Clymenura		sp.
other material	NHM.2018.24346		Sea Lion Field Development Environmental Baseline Survey		Gardline		1							specimen fixed in 4 formalin, stored in 80% IMS															Galathowenia sp. 1		Galathowenia sp.							Animalia	Annelida			Oweniidae	Galathowenia		sp.
other material	NHM.2018.24347		Sea Lion Field Development Environmental Baseline Survey		Gardline		1							specimen fixed in 4 formalin, stored in 80% IMS															Leitoscoloplos sp. 1		Leitoscoloplos olei Neal and Paterson in Neal et al. 2020							Animalia	Annelida			Orbiniidae	Leitoscoloplos		olei
other material	NHM.2018.24348		Sea Lion Field Development Environmental Baseline Survey		Gardline		1							specimen fixed in 4 formalin, stored in 80% IMS															Maldanidae indet.		Maldanidae indet.							Animalia	Annelida			Maldanidae
other material	NHM.2018.24349		Sea Lion Field Development Environmental Baseline Survey		Gardline		1							specimen fixed in 4 formalin, stored in 80% IMS															Phylo cf. felix juv.		Phylo cf. felix juv. Kinberg, 1866							Animalia	Annelida			Orbiniidae	Phylo		felix juv.
voucher	NHM.2018.24350		Sea Lion Field Development Environmental Baseline Survey		Gardline		1							specimen fixed in 4 formalin, stored in 80% IMS															Scolelepis sp. 1		Scolelepis sp.							Animalia	Annelida			Spionidae	Scolelepis		sp.
other material	NHM.2018.24351		Sea Lion Field Development Environmental Baseline Survey		Gardline		1							specimen fixed in 4 formalin, stored in 80% IMS															Sigalionidae indet.		Sigalionidae indet.							Animalia	Annelida			Sigalionidae			indet.
other material	NHM.2018.24352		Sea Lion Field Development Environmental Baseline Survey		Gardline		1							specimen fixed in 4 formalin, stored in 80% IMS															Sternaspis sp. 1		Sternaspis sp.							Animalia	Annelida			Sternaspidae	Sternaspis		sp.
other material	NHM.2018.24353		Sea Lion Field Development Environmental Baseline Survey		Gardline		1							specimen fixed in 4 formalin, stored in 80% IMS															Anobothrus cf. glandularis		Anobothrus cf. glandularis Hartmann-Schröder, 1965							Animalia	Annelida			Ampharetidae	Anobothrus		glandularis
other material	NHM.2018.24354		Sea Lion Field Development Environmental Baseline Survey		Gardline		1							specimen fixed in 4 formalin, stored in 80% IMS															Euchone undulocincta		Euchone undulocincta Hartmann-Schröder & Rosenfeldt, 1989							Animalia	Annelida			Sabellidae	Euchone		undulocincta
other material	NHM.2018.24355		Sea Lion Field Development Environmental Baseline Survey		Gardline		1							specimen fixed in 4 formalin, stored in 80% IMS															Levinsenia antarctica		Levinsenia antarctica (Strelzov, 1973)							Animalia	Annelida			Paraonidae	Levinsenia		antarctica
other material	NHM.2018.24356		Sea Lion Field Development Environmental Baseline Survey		Gardline		1							specimen fixed in 4 formalin, stored in 80% IMS															Leitoscoloplos sp. 1		Leitoscoloplos olei Neal and Paterson in Neal et al. 2020							Animalia	Annelida			Orbiniidae	Leitoscoloplos		olei
other material	NHM.2018.24357		Sea Lion Field Development Environmental Baseline Survey		Gardline		1							specimen fixed in 4 formalin, stored in 80% IMS															Neoleanira magellanica		Neoleanira magellanica (McIntosh, 1885)							Animalia	Annelida			Sigalionidae	Neoleanira		magellanica
other material	NHM.2018.24358		Sea Lion Field Development Environmental Baseline Survey		Gardline		1							specimen fixed in 4 formalin, stored in 80% IMS															Neomediomastus sp. 1		Neomediomastus sp.							Animalia	Annelida			Capitellidae	Neomediomastus		sp.
other material	NHM.2018.24359		Sea Lion Field Development Environmental Baseline Survey		Gardline		1							specimen fixed in 4 formalin, stored in 80% IMS															Ophelina cf. cylindricaudata		Ophelina cf. cylindricaudata Hansen 1878							Animalia	Annelida			Opheliidae	Ophelina		cylindricaudata
other material	NHM.2018.24360		Sea Lion Field Development Environmental Baseline Survey		Gardline		1							specimen fixed in 4 formalin, stored in 80% IMS															Praxillella sp. 1		Praxillella sp.							Animalia	Annelida			Maldanidae	Praxillella		sp.
other material	NHM.2018.24361		Sea Lion Field Development Environmental Baseline Survey		Gardline		1							specimen fixed in 4 formalin, stored in 80% IMS															Sternaspis sp. 1		Sternaspis sp.							Animalia	Annelida			Sternaspidae	Sternaspis		sp.
other material	NHM.2018.24362		Sea Lion Field Development Environmental Baseline Survey		Gardline		1							specimen fixed in 4 formalin, stored in 80% IMS															Axiothella sp. 1		Axiothella sp.							Animalia	Annelida			Maldanidae	Axiothella		sp.
other material	NHM.2018.24363		Sea Lion Field Development Environmental Baseline Survey		Gardline		1							specimen fixed in 4 formalin, stored in 80% IMS															Fabricinuda sp. 1		Fabricinuda sp.							Animalia	Annelida			Fabriciidae	Fabricinuda		sp.
other material	NHM.2018.24364		Sea Lion Field Development Environmental Baseline Survey		Gardline		1							specimen fixed in 4 formalin, stored in 80% IMS															Levinsenia acutibranchiata		Levinsenia acutibranchiata (Strelzov, 1973)							Animalia	Annelida			Paraonidae	Levinsenia		acutibranchiata
other material	NHM.2018.24365		Sea Lion Field Development Environmental Baseline Survey		Gardline		1							specimen fixed in 4 formalin, stored in 80% IMS															Ophelina cf. cylindricaudata		Ophelina cf. cylindricaudata Hansen 1878							Animalia	Annelida			Opheliidae	Ophelina		cylindricaudata
other material	NHM.2018.24366		Sea Lion Field Development Environmental Baseline Survey		Gardline		1							specimen fixed in 4 formalin, stored in 80% IMS															Phylo cf. felix juv.		Phylo cf. felix juv. Kinberg, 1866							Animalia	Annelida			Orbiniidae	Phylo		felix juv.
other material	NHM.2018.24367		Sea Lion Field Development Environmental Baseline Survey		Gardline		1							specimen fixed in 4 formalin, stored in 80% IMS															Aricidea (Acmira) simplex		Aricidea (Acmira) simplex Day, 1963							Animalia	Annelida			Paraonidae	Aricidea	(Acmira)	simplex
other material	NHM.2018.24368		Sea Lion Field Development Environmental Baseline Survey		Gardline		1							specimen fixed in 4 formalin, stored in 80% IMS															Phylo cf. felix juv.		Phylo cf. felix juv. Kinberg, 1866							Animalia	Annelida			Orbiniidae	Phylo		felix juv.
voucher	NHM.2018.24369		Sea Lion Field Development Environmental Baseline Survey		Gardline		1							specimen fixed in 4 formalin, stored in 80% IMS															Scalibregma sp. 1		Scalibregma sp.							Animalia	Annelida			Scalibregmatidae	Scalibregma		sp.
other material	NHM.2018.24370		Sea Lion Field Development Environmental Baseline Survey		Gardline		1							specimen fixed in 4 formalin, stored in 80% IMS															Anobothrus cf. glandularis		Anobothrus cf. glandularis Hartmann-Schröder, 1965							Animalia	Annelida			Ampharetidae	Anobothrus		glandularis
other material	NHM.2018.24371		Sea Lion Field Development Environmental Baseline Survey		Gardline		1							specimen fixed in 4 formalin, stored in 80% IMS															Apistobranchus sp. 1		Apistobranchus jasoni Neal and Paterson in Neal et al. 2020							Animalia	Annelida			Apistobranchidae	Apistobranchus		jasoni
other material	NHM.2018.24372		Sea Lion Field Development Environmental Baseline Survey		Gardline		1							specimen fixed in 4 formalin, stored in 80% IMS															Aricidea (Acmira) assimilis		Aricidea (Acmira) assimilis Tebble, 1959							Animalia	Annelida			Paraonidae	Aricidea	(Acmira)	assimilis
other material	NHM.2018.24373		Sea Lion Field Development Environmental Baseline Survey		Gardline		1							specimen fixed in 4 formalin, stored in 80% IMS															Aurospio foodbancsia		Aurospio foodbancsia Mincks, Dyal, Paterson, Smith & Glover, 2009							Animalia	Annelida			Spionidae	Aurospio		foodbancsia
other material	NHM.2018.24374		Sea Lion Field Development Environmental Baseline Survey		Gardline		1							specimen fixed in 4 formalin, stored in 80% IMS															Austrolaenilla cf. antarctica		Austrolaenilla cf. antarctica Bergström, 1916							Animalia	Annelida			Polynoidae	Austrolaenilla		antarctica
other material	NHM.2018.24375		Sea Lion Field Development Environmental Baseline Survey		Gardline		1							specimen fixed in 4 formalin, stored in 80% IMS															Cossura sp 1		Cossura sp.							Animalia	Annelida			Cossuridae	Cossura		sp.
other material	NHM.2018.24376		Sea Lion Field Development Environmental Baseline Survey		Gardline		1							specimen fixed in 4 formalin, stored in 80% IMS															Fabricinuda sp. 2		Fabricinuda sp.							Animalia	Annelida			Fabriciidae	Fabricinuda		sp.
other material	NHM.2018.24377		Sea Lion Field Development Environmental Baseline Survey		Gardline		1							specimen fixed in 4 formalin, stored in 80% IMS															Harmothoe anderssoni		Harmothoe anderssoni Bergström, 1916							Animalia	Annelida			Polynoidae	Harmothoe		anderssoni
other material	NHM.2018.24378		Sea Lion Field Development Environmental Baseline Survey		Gardline		1							specimen fixed in 4 formalin, stored in 80% IMS															Levinsenia antarctica		Levinsenia antarctica (Strelzov, 1973)							Animalia	Annelida			Paraonidae	Levinsenia		antarctica
voucher	NHM.2018.24379		Sea Lion Field Development Environmental Baseline Survey		Gardline		1							specimen fixed in 4 formalin, stored in 80% IMS															Lysippe sp. 2		Lysippe sp.							Animalia	Annelida			Ampharetidae	Lysippe		sp.
other material	NHM.2018.24380		Sea Lion Field Development Environmental Baseline Survey		Gardline		1							specimen fixed in 4 formalin, stored in 80% IMS															Phylo cf. felix		Phylo cf. felix Kinberg, 1866							Animalia	Annelida			Orbiniidae	Phylo		felix
other material	NHM.2018.24381		Sea Lion Field Development Environmental Baseline Survey		Gardline		1							specimen fixed in 4 formalin, stored in 80% IMS															Polynoidae indet. juv.		Polynoidae indet. juv.							Animalia	Annelida			Polynoidae			indet. juv.
other material	NHM.2018.24382		Sea Lion Field Development Environmental Baseline Survey		Gardline		1							specimen fixed in 4 formalin, stored in 80% IMS															Clymenura sp. 3		Clymenura sp.							Animalia	Annelida			Maldanidae	Clymenura		sp.
other material	NHM.2018.24383		Sea Lion Field Development Environmental Baseline Survey		Gardline		1							specimen fixed in 4 formalin, stored in 80% IMS															Sphaerosyllis perspicax		Sphaerosyllis perspicax Ehlers, 1912							Animalia	Annelida			Syllidae	Sphaerosyllis		perspicax
other material	NHM.2018.24384		Sea Lion Field Development Environmental Baseline Survey		Gardline		1							specimen fixed in 4 formalin, stored in 80% IMS															Phylo cf. felix		Phylo cf. felix Kinberg, 1866							Animalia	Annelida			Orbiniidae	Phylo		felix
other material	NHM.2018.24385		Sea Lion Field Development Environmental Baseline Survey		Gardline		1							specimen fixed in 4 formalin, stored in 80% IMS															Praxillella sp. 1		Praxillella sp.							Animalia	Annelida			Maldanidae	Praxillella		sp.
paratype	NHM.2018.24386		Sea Lion Field Development Environmental Baseline Survey		Gardline		1							specimen fixed in 4 formalin, stored in 80% IMS															Prosphaerosyllis sp. 1		Prosphaerosyllis modinouae Neal and Paterson in Neal et al. 2020							Animalia	Annelida			Syllidae	Prosphaerosyllis		modinouae
other material	NHM.2018.24387		Sea Lion Field Development Environmental Baseline Survey		Gardline		1							specimen fixed in 4 formalin, stored in 80% IMS															Spiophanes algidus		Spiophanes algidus Meißner, 2005							Animalia	Annelida			Spionidae	Spiophanes		algidus
other material	NHM.2018.24388		Sea Lion Field Development Environmental Baseline Survey		Gardline		1							specimen fixed in 4 formalin, stored in 80% IMS															Cossura sp 1		Cossura sp.							Animalia	Annelida			Cossuridae	Cossura		sp.
other material	NHM.2018.24389		Sea Lion Field Development Environmental Baseline Survey		Gardline		1							specimen fixed in 4 formalin, stored in 80% IMS															Sphaerosyllis perspicax		Sphaerosyllis perspicax Ehlers, 1912							Animalia	Annelida			Syllidae	Sphaerosyllis		perspicax
other material	NHM.2018.24390		Sea Lion Field Development Environmental Baseline Survey		Gardline		1							specimen fixed in 4 formalin, stored in 80% IMS															Fabricinuda sp. 2		Fabricinuda sp.							Animalia	Annelida			Fabriciidae	Fabricinuda		sp.
other material	NHM.2018.24391		Sea Lion Field Development Environmental Baseline Survey		Gardline		1							specimen fixed in 4 formalin, stored in 80% IMS															Sabellidae indet.		Sabellidae indet.							Animalia	Annelida			Sabellidae			indet.
voucher	NHM.2018.24392		Sea Lion Field Development Environmental Baseline Survey		Gardline		1							specimen fixed in 4 formalin, stored in 80% IMS															Sphaerodorum olgae		Sphaerodorum olgae Moreira and Parapar, 2011							Animalia	Annelida			Sphaerodoridae	Sphaerodorum		olgae
other material	NHM.2018.24393		Sea Lion Field Development Environmental Baseline Survey		Gardline		1							specimen fixed in 4 formalin, stored in 80% IMS															Aricidea (Allia) cf. ramosa		Aricidea (Allia) cf. ramosa Annenkova, 1934							Animalia	Annelida			Paraonidae	Aricidea	(Allia)	ramosa
other material	NHM.2018.24394		Sea Lion Field Development Environmental Baseline Survey		Gardline		1							specimen fixed in 4 formalin, stored in 80% IMS															Axiothella sp. 1		Axiothella sp.							Animalia	Annelida			Maldanidae	Axiothella		sp.
other material	NHM.2018.24395		Sea Lion Field Development Environmental Baseline Survey		Gardline		1							specimen fixed in 4 formalin, stored in 80% IMS															Euchone undulocincta		Euchone undulocincta Hartmann-Schröder & Rosenfeldt, 1989							Animalia	Annelida			Sabellidae	Euchone		undulocincta
other material	NHM.2018.24396		Sea Lion Field Development Environmental Baseline Survey		Gardline		1							specimen fixed in 4 formalin, stored in 80% IMS															Jasmineira sp. 2		Jasmineira sp.							Animalia	Annelida			Sabellidae	Jasmineira		sp.
other material	NHM.2018.24397		Sea Lion Field Development Environmental Baseline Survey		Gardline		1							specimen fixed in 4 formalin, stored in 80% IMS															Leitoscoloplos sp. 1		Leitoscoloplos olei Neal and Paterson in Neal et al. 2020							Animalia	Annelida			Orbiniidae	Leitoscoloplos		olei
voucher	NHM.2018.24398		Sea Lion Field Development Environmental Baseline Survey		Gardline		1							specimen fixed in 4 formalin, stored in 80% IMS															Phylo cf. felix juv.		Phylo cf. felix juv. Kinberg, 1866							Animalia	Annelida			Orbiniidae	Phylo		felix juv.
other material	NHM.2018.24399		Sea Lion Field Development Environmental Baseline Survey		Gardline		1							specimen fixed in 4 formalin, stored in 80% IMS															Ancistrosyllis cf groenlandica		Ancistrosyllis cf.groenlandica McIntosh, 1879							Animalia	Annelida			Pilargidae	Ancistrosyllis		groenlandica
other material	NHM.2018.24400		Sea Lion Field Development Environmental Baseline Survey		Gardline		1							specimen fixed in 4 formalin, stored in 80% IMS															Aurospio foodbancsia		Aurospio foodbancsia Mincks, Dyal, Paterson, Smith & Glover, 2009							Animalia	Annelida			Spionidae	Aurospio		foodbancsia
voucher	NHM.2018.24401		Sea Lion Field Development Environmental Baseline Survey		Gardline		1							specimen fixed in 4 formalin, stored in 80% IMS															Brada sp. 1		Brada sp.							Animalia	Annelida			Flabelligeridae	Brada		sp.
other material	NHM.2018.24402		Sea Lion Field Development Environmental Baseline Survey		Gardline		1							specimen fixed in 4 formalin, stored in 80% IMS															Eclysippe sp. 1		Eclysippe sp.							Animalia	Annelida			Ampharetidae	Eclysippe		sp.
other material	NHM.2018.24403		Sea Lion Field Development Environmental Baseline Survey		Gardline		1							specimen fixed in 4 formalin, stored in 80% IMS															Leitoscoloplos sp. 1		Leitoscoloplos olei Neal and Paterson in Neal et al. 2020							Animalia	Annelida			Orbiniidae	Leitoscoloplos		olei
other material	NHM.2018.24404		Sea Lion Field Development Environmental Baseline Survey		Gardline		1							specimen fixed in 4 formalin, stored in 80% IMS															Neomediomastus sp. 1		Neomediomastus sp.							Animalia	Annelida			Capitellidae	Neomediomastus		sp.
other material	NHM.2018.24405		Sea Lion Field Development Environmental Baseline Survey		Gardline		1							specimen fixed in 4 formalin, stored in 80% IMS															Scalibregma sp. 1		Scalibregma sp.							Animalia	Annelida			Scalibregmatidae	Scalibregma		sp.
other material	NHM.2018.24406		Sea Lion Field Development Environmental Baseline Survey		Gardline		1							specimen fixed in 4 formalin, stored in 80% IMS															Spiophanes algidus		Spiophanes algidus Meißner, 2005							Animalia	Annelida			Spionidae	Spiophanes		algidus
other material	NHM.2018.24407		Sea Lion Field Development Environmental Baseline Survey		Gardline		1							specimen fixed in 4 formalin, stored in 80% IMS															Aricidea (Acmira) simplex		Aricidea (Acmira) simplex Day, 1963							Animalia	Annelida			Paraonidae	Aricidea	(Acmira)	simplex
other material	NHM.2018.24408		Sea Lion Field Development Environmental Baseline Survey		Gardline		1							specimen fixed in 4 formalin, stored in 80% IMS															Cossura sp 1		Cossura sp.							Animalia	Annelida			Cossuridae	Cossura		sp.
other material	NHM.2018.24409		Sea Lion Field Development Environmental Baseline Survey		Gardline		1							specimen fixed in 4 formalin, stored in 80% IMS															Jasmineira sp. 2		Jasmineira sp.							Animalia	Annelida			Sabellidae	Jasmineira		sp.
other material	NHM.2018.24410		Sea Lion Field Development Environmental Baseline Survey		Gardline		1							specimen fixed in 4 formalin, stored in 80% IMS															Neomediomastus sp. 1		Neomediomastus sp.							Animalia	Annelida			Capitellidae	Neomediomastus		sp.
other material	NHM.2018.24411		Sea Lion Field Development Environmental Baseline Survey		Gardline		1							specimen fixed in 4 formalin, stored in 80% IMS															Nereididae indet.		Nereididae indet.							Animalia	Annelida			Nereididae			indet.
other material	NHM.2018.24412		Sea Lion Field Development Environmental Baseline Survey		Gardline		1							specimen fixed in 4 formalin, stored in 80% IMS															Polynoidae indet. juv.		Polynoidae indet. juv.							Animalia	Annelida			Polynoidae			indet. juv.
other material	NHM.2018.24413		Sea Lion Field Development Environmental Baseline Survey		Gardline		1							specimen fixed in 4 formalin, stored in 80% IMS															Schistomeringos sp 1		Schistomeringos sp.							Animalia	Annelida			Dorvilleidae	Schistomeringos		sp.
other material	NHM.2018.24414		Sea Lion Field Development Environmental Baseline Survey		Gardline		1							specimen fixed in 4 formalin, stored in 80% IMS															Aricidea (Allia) cf. ramosa		Aricidea (Allia) cf. ramosa Annenkova, 1934							Animalia	Annelida			Paraonidae	Aricidea	(Allia)	ramosa
other material	NHM.2018.24415		Sea Lion Field Development Environmental Baseline Survey		Gardline		1							specimen fixed in 4 formalin, stored in 80% IMS															Eclysippe sp. 1		Eclysippe sp.							Animalia	Annelida			Ampharetidae	Eclysippe		sp.
other material	NHM.2018.24416		Sea Lion Field Development Environmental Baseline Survey		Gardline		1							specimen fixed in 4 formalin, stored in 80% IMS															Neoleanira magellanica		Neoleanira magellanica (McIntosh, 1885)							Animalia	Annelida			Sigalionidae	Neoleanira		magellanica
other material	NHM.2018.24417		Sea Lion Field Development Environmental Baseline Survey		Gardline		1							specimen fixed in 4 formalin, stored in 80% IMS															Ophelina cf farallonensis		Ophelina cf.farallonensis Blake, 2000							Animalia	Annelida			Opheliidae	Ophelina		farallonensis
other material	NHM.2018.24418		Sea Lion Field Development Environmental Baseline Survey		Gardline		1							specimen fixed in 4 formalin, stored in 80% IMS															Phylo cf. felix juv.		Phylo cf. felix juv. Kinberg, 1866							Animalia	Annelida			Orbiniidae	Phylo		felix juv.
other material	NHM.2018.24419		Sea Lion Field Development Environmental Baseline Survey		Gardline		1							specimen fixed in 4 formalin, stored in 80% IMS															Onuphis pseudoiridescens		Onuphis pseudoiridescens Averincev, 1972							Animalia	Annelida			Onuphidae	Onuphis		pseudoiridescens
other material	NHM.2018.24420		Sea Lion Field Development Environmental Baseline Survey		Gardline		1							specimen fixed in 4 formalin, stored in 80% IMS															Aricidea (Acmira) simplex		Aricidea (Acmira) simplex Day, 1963							Animalia	Annelida			Paraonidae	Aricidea	(Acmira)	simplex
other material	NHM.2018.24421		Sea Lion Field Development Environmental Baseline Survey		Gardline		1							specimen fixed in 4 formalin, stored in 80% IMS															Phylo cf. felix		Phylo cf. felix Kinberg, 1866							Animalia	Annelida			Orbiniidae	Phylo		felix
other material	NHM.2018.24422		Sea Lion Field Development Environmental Baseline Survey		Gardline		1							specimen fixed in 4 formalin, stored in 80% IMS															Scalibregma sp. 1		Scalibregma sp.							Animalia	Annelida			Scalibregmatidae	Scalibregma		sp.
other material	NHM.2018.24423		Sea Lion Field Development Environmental Baseline Survey		Gardline		1							specimen fixed in 4 formalin, stored in 80% IMS															Austrolaenilla cf. antarctica		Austrolaenilla cf. antarctica Bergström, 1916							Animalia	Annelida			Polynoidae	Austrolaenilla		antarctica
other material	NHM.2018.24424		Sea Lion Field Development Environmental Baseline Survey		Gardline		1							specimen fixed in 4 formalin, stored in 80% IMS															Harmothoe anderssoni		Harmothoe anderssoni Bergström, 1916							Animalia	Annelida			Polynoidae	Harmothoe		anderssoni
other material	NHM.2018.24425		Sea Lion Field Development Environmental Baseline Survey		Gardline		1							specimen fixed in 4 formalin, stored in 80% IMS															Levinsenia acutibranchiata		Levinsenia acutibranchiata (Strelzov, 1973)							Animalia	Annelida			Paraonidae	Levinsenia		acutibranchiata
other material	NHM.2018.24426		Sea Lion Field Development Environmental Baseline Survey		Gardline		1							specimen fixed in 4 formalin, stored in 80% IMS															Ophelina cf farallonensis		Ophelina cf.farallonensis Blake, 2000							Animalia	Annelida			Opheliidae	Ophelina		farallonensis
other material	NHM.2018.24427		Sea Lion Field Development Environmental Baseline Survey		Gardline		1							specimen fixed in 4 formalin, stored in 80% IMS															Spiophanes algidus		Spiophanes algidus Meißner, 2005							Animalia	Annelida			Spionidae	Spiophanes		algidus
other material	NHM.2018.24428		Sea Lion Field Development Environmental Baseline Survey		Gardline		1							specimen fixed in 4 formalin, stored in 80% IMS															Onuphis pseudoiridescens		Onuphis pseudoiridescens Averincev, 1972							Animalia	Annelida			Onuphidae	Onuphis		pseudoiridescens
other material	NHM.2018.24429		Sea Lion Field Development Environmental Baseline Survey		Gardline		1							specimen fixed in 4 formalin, stored in 80% IMS															Schistomeringos sp 1		Schistomeringos sp.							Animalia	Annelida			Dorvilleidae	Schistomeringos		sp.
other material	NHM.2018.24430		Sea Lion Field Development Environmental Baseline Survey		Gardline		1							specimen fixed in 4 formalin, stored in 80% IMS															Axiothella sp. 1		Axiothella sp.							Animalia	Annelida			Maldanidae	Axiothella		sp.
other material	NHM.2018.24431		Sea Lion Field Development Environmental Baseline Survey		Gardline		1							specimen fixed in 4 formalin, stored in 80% IMS															Euchone undulocincta		Euchone undulocincta Hartmann-Schröder & Rosenfeldt, 1989							Animalia	Annelida			Sabellidae	Euchone		undulocincta
other material	NHM.2018.24432		Sea Lion Field Development Environmental Baseline Survey		Gardline		1							specimen fixed in 4 formalin, stored in 80% IMS															Axiothella sp. 1		Axiothella sp.							Animalia	Annelida			Maldanidae	Axiothella		sp.
other material	NHM.2018.24433		Sea Lion Field Development Environmental Baseline Survey		Gardline		1							specimen fixed in 4 formalin, stored in 80% IMS															Cossura sp 1		Cossura sp.							Animalia	Annelida			Cossuridae	Cossura		sp.
other material	NHM.2018.24434		Sea Lion Field Development Environmental Baseline Survey		Gardline		1							specimen fixed in 4 formalin, stored in 80% IMS															Fabricinuda sp. 1		Fabricinuda sp.							Animalia	Annelida			Fabriciidae	Fabricinuda		sp.
other material	NHM.2018.24435		Sea Lion Field Development Environmental Baseline Survey		Gardline		1							specimen fixed in 4 formalin, stored in 80% IMS															Jasmineira sp. 2		Jasmineira sp.							Animalia	Annelida			Sabellidae	Jasmineira		sp.
other material	NHM.2018.24436		Sea Lion Field Development Environmental Baseline Survey		Gardline		1							specimen fixed in 4 formalin, stored in 80% IMS															Laonice sp. 1		Laonice sp.							Animalia	Annelida			Spionidae	Laonice		sp.
other material	NHM.2018.24437		Sea Lion Field Development Environmental Baseline Survey		Gardline		1							specimen fixed in 4 formalin, stored in 80% IMS															Neanthes sp. 1		Neanthes sp.							Animalia	Annelida			Nereididae	Nanthes		sp.
other material	NHM.2018.24438		Sea Lion Field Development Environmental Baseline Survey		Gardline		1							specimen fixed in 4 formalin, stored in 80% IMS															Schistomeringos sp 1		Schistomeringos sp.							Animalia	Annelida			Dorvilleidae	Schistomeringos		sp.
other material	NHM.2018.24439		Sea Lion Field Development Environmental Baseline Survey		Gardline		1							specimen fixed in 4 formalin, stored in 80% IMS															Syllidae indet.		Syllidae indet.							Animalia	Annelida			Syllidae
other material	NHM.2018.24440		Sea Lion Field Development Environmental Baseline Survey		Gardline		1							specimen fixed in 4 formalin, stored in 80% IMS															Aricidea (Acmira) simplex		Aricidea (Acmira) simplex Day, 1963							Animalia	Annelida			Paraonidae	Aricidea	(Acmira)	simplex
other material	NHM.2018.24441		Sea Lion Field Development Environmental Baseline Survey		Gardline		1							specimen fixed in 4 formalin, stored in 80% IMS															Axiothella sp. 1		Axiothella sp.							Animalia	Annelida			Maldanidae	Axiothella		sp.
other material	NHM.2018.24442		Sea Lion Field Development Environmental Baseline Survey		Gardline		1							specimen fixed in 4 formalin, stored in 80% IMS															Fabricinuda sp. 1		Fabricinuda sp.							Animalia	Annelida			Fabriciidae	Fabricinuda		sp.
other material	NHM.2018.24443		Sea Lion Field Development Environmental Baseline Survey		Gardline		1							specimen fixed in 4 formalin, stored in 80% IMS															Jasmineira sp. 2		Jasmineira sp.							Animalia	Annelida			Sabellidae	Jasmineira		sp.
other material	NHM.2018.24444		Sea Lion Field Development Environmental Baseline Survey		Gardline		1							specimen fixed in 4 formalin, stored in 80% IMS															Phylo cf. felix		Phylo cf. felix Kinberg, 1866							Animalia	Annelida			Orbiniidae	Phylo		felix
other material	NHM.2018.24445		Sea Lion Field Development Environmental Baseline Survey		Gardline		1							specimen fixed in 4 formalin, stored in 80% IMS															Phylo cf. felix juv.		Phylo cf. felix juv. Kinberg, 1866							Animalia	Annelida			Orbiniidae	Phylo		felix juv.
other material	NHM.2018.24446		Sea Lion Field Development Environmental Baseline Survey		Gardline		1							specimen fixed in 4 formalin, stored in 80% IMS															Polynoidae indet. juv.		Polynoidae indet. juv.							Animalia	Annelida			Polynoidae			indet. juv.
other material	NHM.2018.24447		Sea Lion Field Development Environmental Baseline Survey		Gardline		1							specimen fixed in 4 formalin, stored in 80% IMS															Sternaspis sp. 1		Sternaspis sp.							Animalia	Annelida			Sternaspidae	Sternaspis		sp.
other material	NHM.2018.24448		Sea Lion Field Development Environmental Baseline Survey		Gardline		1							specimen fixed in 4 formalin, stored in 80% IMS															Aricidea (Acmira) simplex		Aricidea (Acmira) simplex Day, 1963							Animalia	Annelida			Paraonidae	Aricidea	(Acmira)	simplex
other material	NHM.2018.24449		Sea Lion Field Development Environmental Baseline Survey		Gardline		1							specimen fixed in 4 formalin, stored in 80% IMS															Cirrophorus cf. furcatus		Cirrophorus cf. furcatus (Hartman, 1957)							Animalia	Annelida			Paraonidae	Cirrophorus		furcatus
other material	NHM.2018.24450		Sea Lion Field Development Environmental Baseline Survey		Gardline		1							specimen fixed in 4 formalin, stored in 80% IMS															Cossura sp 1		Cossura sp.							Animalia	Annelida			Cossuridae	Cossura		sp.
other material	NHM.2018.24451		Sea Lion Field Development Environmental Baseline Survey		Gardline		1							specimen fixed in 4 formalin, stored in 80% IMS															Exogone cf. heterosetosa		Exogone cf. heterosetosa McIntosh, 1885							Animalia	Annelida			Syllidae	Exogone		heterosetosa
other material	NHM.2018.24452		Sea Lion Field Development Environmental Baseline Survey		Gardline		1							specimen fixed in 4 formalin, stored in 80% IMS															Jasmineira sp. 2		Jasmineira sp.							Animalia	Annelida			Sabellidae	Jasmineira		sp.
other material	NHM.2018.24453		Sea Lion Field Development Environmental Baseline Survey		Gardline		1							specimen fixed in 4 formalin, stored in 80% IMS															Levinsenia acutibranchiata		Levinsenia acutibranchiata (Strelzov, 1973)							Animalia	Annelida			Paraonidae	Levinsenia		acutibranchiata
other material	NHM.2018.24454		Sea Lion Field Development Environmental Baseline Survey		Gardline		1							specimen fixed in 4 formalin, stored in 80% IMS															Levinsenia antarctica		Levinsenia antarctica (Strelzov, 1973)							Animalia	Annelida			Paraonidae	Levinsenia		antarctica
other material	NHM.2018.24455		Sea Lion Field Development Environmental Baseline Survey		Gardline		1							specimen fixed in 4 formalin, stored in 80% IMS															Neoleanira magellanica		Neoleanira magellanica (McIntosh, 1885)							Animalia	Annelida			Sigalionidae	Neoleanira		magellanica
other material	NHM.2018.24456		Sea Lion Field Development Environmental Baseline Survey		Gardline		1							specimen fixed in 4 formalin, stored in 80% IMS															Ophelina cf scaphigera		Ophelina cf.scaphigera Ehlers, 1900							Animalia	Annelida			Opheliidae	Ophelina		scaphigera
other material	NHM.2018.24457		Sea Lion Field Development Environmental Baseline Survey		Gardline		1							specimen fixed in 4 formalin, stored in 80% IMS															Praxillella sp. 1		Praxillella sp.							Animalia	Annelida			Maldanidae	Praxillella		sp.
other material	NHM.2018.24458		Sea Lion Field Development Environmental Baseline Survey		Gardline		1							specimen fixed in 4 formalin, stored in 80% IMS															Austrolaenilla cf. antarctica		Austrolaenilla cf. antarctica Bergström, 1916							Animalia	Annelida			Polynoidae	Austrolaenilla		antarctica
other material	NHM.2018.24459		Sea Lion Field Development Environmental Baseline Survey		Gardline		1							specimen fixed in 4 formalin, stored in 80% IMS															Clymenura sp. 1		Clymenura sp.							Animalia	Annelida			Maldanidae	Clymenura		sp.
other material	NHM.2018.24460		Sea Lion Field Development Environmental Baseline Survey		Gardline		1							specimen fixed in 4 formalin, stored in 80% IMS															Euchone undulocincta		Euchone undulocincta Hartmann-Schröder & Rosenfeldt, 1989							Animalia	Annelida			Sabellidae	Euchone		undulocincta
other material	NHM.2018.24461		Sea Lion Field Development Environmental Baseline Survey		Gardline		1							specimen fixed in 4 formalin, stored in 80% IMS															Fabricinuda sp. 1		Fabricinuda sp.							Animalia	Annelida			Fabriciidae	Fabricinuda		sp.
other material	NHM.2018.24462		Sea Lion Field Development Environmental Baseline Survey		Gardline		1							specimen fixed in 4 formalin, stored in 80% IMS															Neomediomastus sp. 1		Neomediomastus sp.							Animalia	Annelida			Capitellidae	Neomediomastus		sp.
other material	NHM.2018.24463		Sea Lion Field Development Environmental Baseline Survey		Gardline		1							specimen fixed in 4 formalin, stored in 80% IMS															Ophelina cf farallonensis		Ophelina cf.farallonensis Blake, 2000							Animalia	Annelida			Opheliidae	Ophelina		farallonensis
other material	NHM.2018.24464		Sea Lion Field Development Environmental Baseline Survey		Gardline		1							specimen fixed in 4 formalin, stored in 80% IMS															Phylo cf. felix juv.		Phylo cf. felix juv. Kinberg, 1866							Animalia	Annelida			Orbiniidae	Phylo		felix juv.
other material	NHM.2018.24465		Sea Lion Field Development Environmental Baseline Survey		Gardline		1							specimen fixed in 4 formalin, stored in 80% IMS															Praxillella sp. 1		Praxillella sp.							Animalia	Annelida			Maldanidae	Praxillella		sp.
other material	NHM.2018.24466		Sea Lion Field Development Environmental Baseline Survey		Gardline		1							specimen fixed in 4 formalin, stored in 80% IMS															Sternaspis sp. 1		Sternaspis sp.							Animalia	Annelida			Sternaspidae	Sternaspis		sp.
other material	NHM.2018.24467		Sea Lion Field Development Environmental Baseline Survey		Gardline		1							specimen fixed in 4 formalin, stored in 80% IMS															Anobothrus sp. 1		Anobothrus sp.							Animalia	Annelida			Ampharetidae	Anobothrus		sp.
other material	NHM.2018.24468		Sea Lion Field Development Environmental Baseline Survey		Gardline		1							specimen fixed in 4 formalin, stored in 80% IMS															Axiothella sp. 1		Axiothella sp.							Animalia	Annelida			Maldanidae	Axiothella		sp.
other material	NHM.2018.24469		Sea Lion Field Development Environmental Baseline Survey		Gardline		1							specimen fixed in 4 formalin, stored in 80% IMS															Euchone undulocincta		Euchone undulocincta Hartmann-Schröder & Rosenfeldt, 1989							Animalia	Annelida			Sabellidae	Euchone		undulocincta
other material	NHM.2018.24470		Sea Lion Field Development Environmental Baseline Survey		Gardline		1							specimen fixed in 4 formalin, stored in 80% IMS															Fabricinuda sp. 1		Fabricinuda sp.							Animalia	Annelida			Fabriciidae	Fabricinuda		sp.
other material	NHM.2018.24471		Sea Lion Field Development Environmental Baseline Survey		Gardline		1							specimen fixed in 4 formalin, stored in 80% IMS															Phylo cf. felix		Phylo cf. felix Kinberg, 1866							Animalia	Annelida			Orbiniidae	Phylo		felix
other material	NHM.2018.24472		Sea Lion Field Development Environmental Baseline Survey		Gardline		1							specimen fixed in 4 formalin, stored in 80% IMS															Aricidea (Acmira) assimilis		Aricidea (Acmira) assimilis Tebble, 1959							Animalia	Annelida			Paraonidae	Aricidea	(Acmira)	assimilis
other material	NHM.2018.24473		Sea Lion Field Development Environmental Baseline Survey		Gardline		1							specimen fixed in 4 formalin, stored in 80% IMS															Aurospio foodbancsia		Aurospio foodbancsia Mincks, Dyal, Paterson, Smith & Glover, 2009							Animalia	Annelida			Spionidae	Aurospio		foodbancsia
other material	NHM.2018.24474		Sea Lion Field Development Environmental Baseline Survey		Gardline		1							specimen fixed in 4 formalin, stored in 80% IMS															Schistomeringos sp 1		Schistomeringos sp.							Animalia	Annelida			Dorvilleidae	Schistomeringos		sp.
other material	NHM.2018.24475		Sea Lion Field Development Environmental Baseline Survey		Gardline		1							specimen fixed in 4 formalin, stored in 80% IMS															Nichomache cf. lumbricalis		Nichomache cf. lumbricalis (Fabricius, 1780)							Animalia	Annelida			Maldanidae	Nichomache		lumbricalis
other material	NHM.2018.24476		Sea Lion Field Development Environmental Baseline Survey		Gardline		1							specimen fixed in 4 formalin, stored in 80% IMS															Apistobranchus sp. 1		Apistobranchus jasoni Neal and Paterson in Neal et al. 2020							Animalia	Annelida			Apistobranchidae	Apistobranchus		jasoni
other material	NHM.2018.24477		Sea Lion Field Development Environmental Baseline Survey		Gardline		1							specimen fixed in 4 formalin, stored in 80% IMS															Cossura sp 1		Cossura sp.							Animalia	Annelida			Cossuridae	Cossura		sp.
other material	NHM.2018.24478		Sea Lion Field Development Environmental Baseline Survey		Gardline		1							specimen fixed in 4 formalin, stored in 80% IMS															Levinsenia antarctica		Levinsenia antarctica (Strelzov, 1973)							Animalia	Annelida			Paraonidae	Levinsenia		antarctica
other material	NHM.2018.24479		Sea Lion Field Development Environmental Baseline Survey		Gardline		1							specimen fixed in 4 formalin, stored in 80% IMS															Phylo cf. felix juv.		Phylo cf. felix juv. Kinberg, 1866							Animalia	Annelida			Orbiniidae	Phylo		felix juv.
other material	NHM.2018.24480		Sea Lion Field Development Environmental Baseline Survey		Gardline		1							specimen fixed in 4 formalin, stored in 80% IMS															Schistomeringos sp 1		Schistomeringos sp.							Animalia	Annelida			Dorvilleidae	Schistomeringos		sp.
other material	NHM.2018.24481		Sea Lion Field Development Environmental Baseline Survey		Gardline		1							specimen fixed in 4 formalin, stored in 80% IMS															Sternaspis sp. 1		Sternaspis sp.							Animalia	Annelida			Sternaspidae	Sternaspis		sp.
other material	NHM.2018.24482		Sea Lion Field Development Environmental Baseline Survey		Gardline		1							specimen fixed in 4 formalin, stored in 80% IMS															Ancistrosyllis cf groenlandica		Ancistrosyllis cf.groenlandica McIntosh, 1879							Animalia	Annelida			Pilargidae	Ancistrosyllis		groenlandica
other material	NHM.2018.24483		Sea Lion Field Development Environmental Baseline Survey		Gardline		1							specimen fixed in 4 formalin, stored in 80% IMS															Aricidea (Acmira) assimilis		Aricidea (Acmira) assimilis Tebble, 1959							Animalia	Annelida			Paraonidae	Aricidea	(Acmira)	assimilis
other material	NHM.2018.24484		Sea Lion Field Development Environmental Baseline Survey		Gardline		1							specimen fixed in 4 formalin, stored in 80% IMS															Aricidea (Acmira) simplex		Aricidea (Acmira) simplex Day, 1963							Animalia	Annelida			Paraonidae	Aricidea	(Acmira)	simplex
voucher	NHM.2018.24485		Sea Lion Field Development Environmental Baseline Survey		Gardline		1							specimen fixed in 4 formalin, stored in 80% IMS															Brada sp. 1		Brada sp.							Animalia	Annelida			Flabelligeridae	Brada		sp.
other material	NHM.2018.24486		Sea Lion Field Development Environmental Baseline Survey		Gardline		1							specimen fixed in 4 formalin, stored in 80% IMS															Cossura sp 1		Cossura sp.							Animalia	Annelida			Cossuridae	Cossura		sp.
other material	NHM.2018.24487		Sea Lion Field Development Environmental Baseline Survey		Gardline		1							specimen fixed in 4 formalin, stored in 80% IMS															Euchone undulocincta		Euchone undulocincta Hartmann-Schröder & Rosenfeldt, 1989							Animalia	Annelida			Sabellidae	Euchone		undulocincta
other material	NHM.2018.24488		Sea Lion Field Development Environmental Baseline Survey		Gardline		1							specimen fixed in 4 formalin, stored in 80% IMS															Sphaerosyllis perspicax		Sphaerosyllis perspicax Ehlers, 1912							Animalia	Annelida			Syllidae	Sphaerosyllis		perspicax
other material	NHM.2018.24489		Sea Lion Field Development Environmental Baseline Survey		Gardline		1							specimen fixed in 4 formalin, stored in 80% IMS															Exogone cf. heterosetosa		Exogone cf. heterosetosa McIntosh, 1885							Animalia	Annelida			Syllidae	Exogone		heterosetosa
other material	NHM.2018.24490		Sea Lion Field Development Environmental Baseline Survey		Gardline		1							specimen fixed in 4 formalin, stored in 80% IMS															Harmothoe anderssoni		Harmothoe anderssoni Bergström, 1916							Animalia	Annelida			Polynoidae	Harmothoe		anderssoni
other material	NHM.2018.24491		Sea Lion Field Development Environmental Baseline Survey		Gardline		1							specimen fixed in 4 formalin, stored in 80% IMS															Laonice sp. 1		Laonice sp.							Animalia	Annelida			Spionidae	Laonice		sp.
other material	NHM.2018.24492		Sea Lion Field Development Environmental Baseline Survey		Gardline		1							specimen fixed in 4 formalin, stored in 80% IMS															Schistomeringos sp 1		Schistomeringos sp.							Animalia	Annelida			Dorvilleidae	Schistomeringos		sp.
other material	NHM.2018.24493		Sea Lion Field Development Environmental Baseline Survey		Gardline		1							specimen fixed in 4 formalin, stored in 80% IMS															Sternaspis sp. 1		Sternaspis sp.							Animalia	Annelida			Sternaspidae	Sternaspis		sp.
other material	NHM.2018.24494		Sea Lion Field Development Environmental Baseline Survey		Gardline		1							specimen fixed in 4 formalin, stored in 80% IMS															Aurospio foodbancsia		Aurospio foodbancsia Mincks, Dyal, Paterson, Smith & Glover, 2009							Animalia	Annelida			Spionidae	Aurospio		foodbancsia
voucher	NHM.2018.24495		Sea Lion Field Development Environmental Baseline Survey		Gardline		1							specimen fixed in 4 formalin, stored in 80% IMS															Laonice sp. 1		Laonice sp.							Animalia	Annelida			Spionidae	Laonice		sp.
other material	NHM.2018.24496		Sea Lion Field Development Environmental Baseline Survey		Gardline		1							specimen fixed in 4 formalin, stored in 80% IMS															Neomediomastus sp. 1		Neomediomastus sp.							Animalia	Annelida			Capitellidae	Neomediomastus		sp.
voucher	NHM.2018.24497		Sea Lion Field Development Environmental Baseline Survey		Gardline		1							specimen fixed in 4 formalin, stored in 80% IMS															Praxillella sp. 1		Praxillella sp.							Animalia	Annelida			Maldanidae	Praxillella		sp.
other material	NHM.2018.24498		Sea Lion Field Development Environmental Baseline Survey		Gardline		1							specimen fixed in 4 formalin, stored in 80% IMS															Prosphaerosyllis sp. 1		Prosphaerosyllis modinouae Neal and Paterson in Neal et al. 2020							Animalia	Annelida			Syllidae	Prosphaerosyllis		modinouae
other material	NHM.2018.24499		Sea Lion Field Development Environmental Baseline Survey		Gardline		1							specimen fixed in 4 formalin, stored in 80% IMS															Sabellidae indet.		Sabellidae indet.							Animalia	Annelida			Sabellidae			indet.
other material	NHM.2018.24500		Sea Lion Field Development Environmental Baseline Survey		Gardline		1							specimen fixed in 4 formalin, stored in 80% IMS															Ancistrosyllis cf groenlandica		Ancistrosyllis cf.groenlandica McIntosh, 1879							Animalia	Annelida			Pilargidae	Ancistrosyllis		groenlandica
other material	NHM.2018.24501		Sea Lion Field Development Environmental Baseline Survey		Gardline		1							specimen fixed in 4 formalin, stored in 80% IMS															Anobothrus cf. glandularis		Anobothrus cf. glandularis Hartmann-Schröder, 1965							Animalia	Annelida			Ampharetidae	Anobothrus		glandularis
other material	NHM.2018.24502		Sea Lion Field Development Environmental Baseline Survey		Gardline		1							specimen fixed in 4 formalin, stored in 80% IMS															Aricidea (Acmira) simplex		Aricidea (Acmira) simplex Day, 1963							Animalia	Annelida			Paraonidae	Aricidea	(Acmira)	simplex
other material	NHM.2018.24503		Sea Lion Field Development Environmental Baseline Survey		Gardline		1							specimen fixed in 4 formalin, stored in 80% IMS															Exogone cf. heterosetosa		Exogone cf. heterosetosa McIntosh, 1885							Animalia	Annelida			Syllidae	Exogone		heterosetosa
other material	NHM.2018.24504		Sea Lion Field Development Environmental Baseline Survey		Gardline		1							specimen fixed in 4 formalin, stored in 80% IMS															Nereididae indet.		Nereididae indet.							Animalia	Annelida			Nereididae			indet.
other material	NHM.2018.24505		Sea Lion Field Development Environmental Baseline Survey		Gardline		1							specimen fixed in 4 formalin, stored in 80% IMS															Ancistrosyllis cf groenlandica		Ancistrosyllis cf.groenlandica McIntosh, 1879							Animalia	Annelida			Pilargidae	Ancistrosyllis		groenlandica
other material	NHM.2018.24506		Sea Lion Field Development Environmental Baseline Survey		Gardline		1							specimen fixed in 4 formalin, stored in 80% IMS															Cossura sp 1		Cossura sp.							Animalia	Annelida			Cossuridae	Cossura		sp.
other material	NHM.2018.24507		Sea Lion Field Development Environmental Baseline Survey		Gardline		1							specimen fixed in 4 formalin, stored in 80% IMS															Euphionella patagonica		Euphionella patagonica Monro, 1936							Animalia	Annelida			Polynoidae	Euphionella		patagonica
other material	NHM.2018.24508		Sea Lion Field Development Environmental Baseline Survey		Gardline		1							specimen fixed in 4 formalin, stored in 80% IMS															Harmothoe anderssoni		Harmothoe anderssoni Bergström, 1916							Animalia	Annelida			Polynoidae	Harmothoe		anderssoni
other material	NHM.2018.24509		Sea Lion Field Development Environmental Baseline Survey		Gardline		1							specimen fixed in 4 formalin, stored in 80% IMS															Neoleanira magellanica		Neoleanira magellanica (McIntosh, 1885)							Animalia	Annelida			Sigalionidae	Neoleanira		magellanica
other material	NHM.2018.24510		Sea Lion Field Development Environmental Baseline Survey		Gardline		1							specimen fixed in 4 formalin, stored in 80% IMS															Ophelina cf farallonensis		Ophelina cf.farallonensis Blake, 2000							Animalia	Annelida			Opheliidae	Ophelina		farallonensis
other material	NHM.2018.24511		Sea Lion Field Development Environmental Baseline Survey		Gardline		1							specimen fixed in 4 formalin, stored in 80% IMS															Schistomeringos sp 1		Schistomeringos sp.							Animalia	Annelida			Dorvilleidae	Schistomeringos		sp.
other material	NHM.2018.24512		Sea Lion Field Development Environmental Baseline Survey		Gardline		1							specimen fixed in 4 formalin, stored in 80% IMS															Aricidea (Allia) cf. ramosa		Aricidea (Allia) cf. ramosa Annenkova, 1934							Animalia	Annelida			Paraonidae	Aricidea	(Allia)	ramosa
other material	NHM.2018.24513		Sea Lion Field Development Environmental Baseline Survey		Gardline		1							specimen fixed in 4 formalin, stored in 80% IMS															Euchone undulocincta		Euchone undulocincta Hartmann-Schröder & Rosenfeldt, 1989							Animalia	Annelida			Sabellidae	Euchone		undulocincta
other material	NHM.2018.24514		Sea Lion Field Development Environmental Baseline Survey		Gardline		1							specimen fixed in 4 formalin, stored in 80% IMS															Jasmineira sp. 3		Jasmineira sp.							Animalia	Annelida			Sabellidae	Jasmineira		sp.
other material	NHM.2018.24515		Sea Lion Field Development Environmental Baseline Survey		Gardline		1							specimen fixed in 4 formalin, stored in 80% IMS															Levinsenia antarctica		Levinsenia antarctica (Strelzov, 1973)							Animalia	Annelida			Paraonidae	Levinsenia		antarctica
other material	NHM.2018.24516		Sea Lion Field Development Environmental Baseline Survey		Gardline		1							specimen fixed in 4 formalin, stored in 80% IMS															Laonice sp. 1		Laonice sp.							Animalia	Annelida			Spionidae	Laonice		sp.
other material	NHM.2018.24517		Sea Lion Field Development Environmental Baseline Survey		Gardline		1							specimen fixed in 4 formalin, stored in 80% IMS															Leitoscoloplos sp. 1		Leitoscoloplos olei Neal and Paterson in Neal et al. 2020							Animalia	Annelida			Orbiniidae	Leitoscoloplos		olei
other material	NHM.2018.24518		Sea Lion Field Development Environmental Baseline Survey		Gardline		1							specimen fixed in 4 formalin, stored in 80% IMS															Ophelina cf farallonensis		Ophelina cf.farallonensis Blake, 2000							Animalia	Annelida			Opheliidae	Ophelina		farallonensis
other material	NHM.2018.24519		Sea Lion Field Development Environmental Baseline Survey		Gardline		1							specimen fixed in 4 formalin, stored in 80% IMS															Polynoidae indet. juv.		Polynoidae indet. juv.							Animalia	Annelida			Polynoidae			indet. juv.
other material	NHM.2018.24520		Sea Lion Field Development Environmental Baseline Survey		Gardline		1							specimen fixed in 4 formalin, stored in 80% IMS															Ancistrosyllis cf groenlandica		Ancistrosyllis cf.groenlandica McIntosh, 1879							Animalia	Annelida			Pilargidae	Ancistrosyllis		groenlandica
other material	NHM.2018.24521		Sea Lion Field Development Environmental Baseline Survey		Gardline		1							specimen fixed in 4 formalin, stored in 80% IMS															Aricidea (Acmira) assimilis		Aricidea (Acmira) assimilis Tebble, 1959							Animalia	Annelida			Paraonidae	Aricidea	(Acmira)	assimilis
other material	NHM.2018.24522		Sea Lion Field Development Environmental Baseline Survey		Gardline		1							specimen fixed in 4 formalin, stored in 80% IMS															Austrolaenilla cf. antarctica		Austrolaenilla cf. antarctica Bergström, 1916							Animalia	Annelida			Polynoidae	Austrolaenilla		antarctica
other material	NHM.2018.24523		Sea Lion Field Development Environmental Baseline Survey		Gardline		1							specimen fixed in 4 formalin, stored in 80% IMS															Eucranta mollis		Eucranta mollis (McIntosh, 1876)							Animalia	Annelida			Polynoidae	Eucranta		mollis
other material	NHM.2018.24524		Sea Lion Field Development Environmental Baseline Survey		Gardline		1							specimen fixed in 4 formalin, stored in 80% IMS															Fabricinuda sp. 2		Fabricinuda sp.							Animalia	Annelida			Fabriciidae	Fabricinuda		sp.
other material	NHM.2018.24525		Sea Lion Field Development Environmental Baseline Survey		Gardline		1							specimen fixed in 4 formalin, stored in 80% IMS															Leitoscoloplos sp. 1		Leitoscoloplos olei Neal and Paterson in Neal et al. 2020							Animalia	Annelida			Orbiniidae	Leitoscoloplos		olei
other material	NHM.2018.24526		Sea Lion Field Development Environmental Baseline Survey		Gardline		1							specimen fixed in 4 formalin, stored in 80% IMS															Phylo cf. felix juv.		Phylo cf. felix juv. Kinberg, 1866							Animalia	Annelida			Orbiniidae	Phylo		felix juv.
other material	NHM.2018.24527		Sea Lion Field Development Environmental Baseline Survey		Gardline		1							specimen fixed in 4 formalin, stored in 80% IMS															Aricidea (Allia) cf. ramosa		Aricidea (Allia) cf. ramosa Annenkova, 1934							Animalia	Annelida			Paraonidae	Aricidea	(Allia)	ramosa
other material	NHM.2018.24528		Sea Lion Field Development Environmental Baseline Survey		Gardline		1							specimen fixed in 4 formalin, stored in 80% IMS															Cossura sp 1		Cossura sp.							Animalia	Annelida			Cossuridae	Cossura		sp.
other material	NHM.2018.24529		Sea Lion Field Development Environmental Baseline Survey		Gardline		1							specimen fixed in 4 formalin, stored in 80% IMS															Eclysippe sp. 1		Eclysippe sp.							Animalia	Annelida			Ampharetidae	Eclysippe		sp.
other material	NHM.2018.24530		Sea Lion Field Development Environmental Baseline Survey		Gardline		1							specimen fixed in 4 formalin, stored in 80% IMS															Sphaerosyllis perspicax		Sphaerosyllis perspicax Ehlers, 1912							Animalia	Annelida			Syllidae	Sphaerosyllis		perspicax
other material	NHM.2018.24531		Sea Lion Field Development Environmental Baseline Survey		Gardline		1							specimen fixed in 4 formalin, stored in 80% IMS															Galathowenia sp. 1		Galathowenia sp.							Animalia	Annelida			Oweniidae	Galathowenia		sp.
other material	NHM.2018.24532		Sea Lion Field Development Environmental Baseline Survey		Gardline		1							specimen fixed in 4 formalin, stored in 80% IMS															Laonice sp. 1		Laonice sp.							Animalia	Annelida			Spionidae	Laonice		sp.
other material	NHM.2018.24533		Sea Lion Field Development Environmental Baseline Survey		Gardline		1							specimen fixed in 4 formalin, stored in 80% IMS															Nereididae indet.		Nereididae indet.							Animalia	Annelida			Nereididae			indet.
other material	NHM.2018.24534		Sea Lion Field Development Environmental Baseline Survey		Gardline		1							specimen fixed in 4 formalin, stored in 80% IMS															Nichomache cf. lumbricalis		Nichomache cf. lumbricalis (Fabricius, 1780)							Animalia	Annelida			Maldanidae	Nichomache		lumbricalis
other material	NHM.2018.24535		Sea Lion Field Development Environmental Baseline Survey		Gardline		1							specimen fixed in 4 formalin, stored in 80% IMS															Ophelina cf. cylindricaudata		Ophelina cf. cylindricaudata Hansen 1878							Animalia	Annelida			Opheliidae	Ophelina		cylindricaudata
other material	NHM.2018.24536		Sea Lion Field Development Environmental Baseline Survey		Gardline		1							specimen fixed in 4 formalin, stored in 80% IMS															Schistomeringos sp 1		Schistomeringos sp.							Animalia	Annelida			Dorvilleidae	Schistomeringos		sp.
other material	NHM.2018.24537		Sea Lion Field Development Environmental Baseline Survey		Gardline		1							specimen fixed in 4 formalin, stored in 80% IMS															Sternaspis sp. 1		Sternaspis sp.							Animalia	Annelida			Sternaspidae	Sternaspis		sp.
other material	NHM.2018.24538		Sea Lion Field Development Environmental Baseline Survey		Gardline		1							specimen fixed in 4 formalin, stored in 80% IMS															Syllidae indet.		Syllidae indet.							Animalia	Annelida			Syllidae
other material	NHM.2018.24539		Sea Lion Field Development Environmental Baseline Survey		Gardline		1							specimen fixed in 4 formalin, stored in 80% IMS															Aricidea (Allia) cf. ramosa		Aricidea (Allia) cf. ramosa Annenkova, 1934							Animalia	Annelida			Paraonidae	Aricidea	(Allia)	ramosa
voucher	NHM.2018.24540		Sea Lion Field Development Environmental Baseline Survey		Gardline		1							specimen fixed in 4 formalin, stored in 80% IMS															Ceratocephale sp. 2		Ceratocephale sp.							Animalia	Annelida			Nereididae	Ceratocephale		sp.
other material	NHM.2018.24541		Sea Lion Field Development Environmental Baseline Survey		Gardline		1							specimen fixed in 4 formalin, stored in 80% IMS															Sphaerosyllis perspicax		Sphaerosyllis perspicax Ehlers, 1912							Animalia	Annelida			Syllidae	Sphaerosyllis		perspicax
other material	NHM.2018.24542		Sea Lion Field Development Environmental Baseline Survey		Gardline		1							specimen fixed in 4 formalin, stored in 80% IMS															Levinsenia acutibranchiata		Levinsenia acutibranchiata (Strelzov, 1973)							Animalia	Annelida			Paraonidae	Levinsenia		acutibranchiata
other material	NHM.2018.24543		Sea Lion Field Development Environmental Baseline Survey		Gardline		1							specimen fixed in 4 formalin, stored in 80% IMS															Neomediomastus sp. 1		Neomediomastus sp.							Animalia	Annelida			Capitellidae	Neomediomastus		sp.
other material	NHM.2018.24544		Sea Lion Field Development Environmental Baseline Survey		Gardline		1							specimen fixed in 4 formalin, stored in 80% IMS															Scalibregma sp. 1		Scalibregma sp.							Animalia	Annelida			Scalibregmatidae	Scalibregma		sp.
other material	NHM.2018.24545		Sea Lion Field Development Environmental Baseline Survey		Gardline		1							specimen fixed in 4 formalin, stored in 80% IMS															Amphicorina sp. 2		Amphicorina sp. Claparède, 1864							Animalia	Annelida			Sabellidae	Amphicorina		sp.
other material	NHM.2018.24546		Sea Lion Field Development Environmental Baseline Survey		Gardline		1							specimen fixed in 4 formalin, stored in 80% IMS															Austrolaenilla cf. antarctica		Austrolaenilla cf. antarctica Bergström, 1916							Animalia	Annelida			Polynoidae	Austrolaenilla		antarctica
other material	NHM.2018.24547		Sea Lion Field Development Environmental Baseline Survey		Gardline		1							specimen fixed in 4 formalin, stored in 80% IMS															Harmothoe anderssoni		Harmothoe anderssoni Bergström, 1916							Animalia	Annelida			Polynoidae	Harmothoe		anderssoni
other material	NHM.2018.24548		Sea Lion Field Development Environmental Baseline Survey		Gardline		1							specimen fixed in 4 formalin, stored in 80% IMS															Jasmineira sp. 3		Jasmineira sp.							Animalia	Annelida			Sabellidae	Jasmineira		sp.
other material	NHM.2018.24549		Sea Lion Field Development Environmental Baseline Survey		Gardline		1							specimen fixed in 4 formalin, stored in 80% IMS															Leitoscoloplos sp. 1		Leitoscoloplos olei Neal and Paterson in Neal et al. 2020							Animalia	Annelida			Orbiniidae	Leitoscoloplos		olei
other material	NHM.2018.24550		Sea Lion Field Development Environmental Baseline Survey		Gardline		1							specimen fixed in 4 formalin, stored in 80% IMS															Ophelina cf scaphigera		Ophelina cf.scaphigera Ehlers, 1900							Animalia	Annelida			Opheliidae	Ophelina		scaphigera
other material	NHM.2018.24551		Sea Lion Field Development Environmental Baseline Survey		Gardline		1							specimen fixed in 4 formalin, stored in 80% IMS															Phylo cf. felix juv.		Phylo cf. felix juv. Kinberg, 1866							Animalia	Annelida			Orbiniidae	Phylo		felix juv.
voucher	NHM.2018.24552		Sea Lion Field Development Environmental Baseline Survey		Gardline		1							specimen fixed in 4 formalin, stored in 80% IMS															Aricidea (Aedicira) antarctica		Aricidea (Aedicira) antarctica Hartmann-Schröder & Rosenfeldt, 1990							Animalia	Annelida			Paraonidae	Aricidea	(Aedicira)	antarctica
voucher	NHM.2018.24553		Sea Lion Field Development Environmental Baseline Survey		Gardline		1							specimen fixed in 4 formalin, stored in 80% IMS															Drilonereis sp. 1		Drilonereis sp.							Animalia	Annelida			Oenonidae	Drilonereis		sp.
other material	NHM.2018.24554		Sea Lion Field Development Environmental Baseline Survey		Gardline		1							specimen fixed in 4 formalin, stored in 80% IMS															Euchone undulocincta		Euchone undulocincta Hartmann-Schröder & Rosenfeldt, 1989							Animalia	Annelida			Sabellidae	Euchone		undulocincta
other material	NHM.2018.24555		Sea Lion Field Development Environmental Baseline Survey		Gardline		1							specimen fixed in 4 formalin, stored in 80% IMS															Euphionella patagonica		Euphionella patagonica Monro, 1936							Animalia	Annelida			Polynoidae	Euphionella		patagonica
other material	NHM.2018.24556		Sea Lion Field Development Environmental Baseline Survey		Gardline		1							specimen fixed in 4 formalin, stored in 80% IMS															Jasmineira sp. 2		Jasmineira sp.							Animalia	Annelida			Sabellidae	Jasmineira		sp.
other material	NHM.2018.24557		Sea Lion Field Development Environmental Baseline Survey		Gardline		1							specimen fixed in 4 formalin, stored in 80% IMS															Levinsenia acutibranchiata		Levinsenia acutibranchiata (Strelzov, 1973)							Animalia	Annelida			Paraonidae	Levinsenia		acutibranchiata
other material	NHM.2018.24558		Sea Lion Field Development Environmental Baseline Survey		Gardline		1							specimen fixed in 4 formalin, stored in 80% IMS															Maldanidae indet.		Maldanidae indet.							Animalia	Annelida			Maldanidae
other material	NHM.2018.24559		Sea Lion Field Development Environmental Baseline Survey		Gardline		1							specimen fixed in 4 formalin, stored in 80% IMS															Neomediomastus sp. 1		Neomediomastus sp.							Animalia	Annelida			Capitellidae	Neomediomastus		sp.
other material	NHM.2018.24560		Sea Lion Field Development Environmental Baseline Survey		Gardline		1							specimen fixed in 4 formalin, stored in 80% IMS															Polynoidae indet. juv.		Polynoidae indet. juv.							Animalia	Annelida			Polynoidae			indet. juv.
other material	NHM.2018.24561		Sea Lion Field Development Environmental Baseline Survey		Gardline		1							specimen fixed in 4 formalin, stored in 80% IMS															Scalibregma sp. 1		Scalibregma sp.							Animalia	Annelida			Scalibregmatidae	Scalibregma		sp.
other material	NHM.2018.24562		Sea Lion Field Development Environmental Baseline Survey		Gardline		1							specimen fixed in 4 formalin, stored in 80% IMS															Spiophanes algidus		Spiophanes algidus Meißner, 2005							Animalia	Annelida			Spionidae	Spiophanes		algidus
other material	NHM.2018.24563		Sea Lion Field Development Environmental Baseline Survey		Gardline		1							specimen fixed in 4 formalin, stored in 80% IMS															Aricidea (Acmira) assimilis		Aricidea (Acmira) assimilis Tebble, 1959							Animalia	Annelida			Paraonidae	Aricidea	(Acmira)	assimilis
other material	NHM.2018.24564		Sea Lion Field Development Environmental Baseline Survey		Gardline		1							specimen fixed in 4 formalin, stored in 80% IMS															Aricidea (Allia) cf. ramosa		Aricidea (Allia) cf. ramosa Annenkova, 1934							Animalia	Annelida			Paraonidae	Aricidea	(Allia)	ramosa
other material	NHM.2018.24565		Sea Lion Field Development Environmental Baseline Survey		Gardline		1							specimen fixed in 4 formalin, stored in 80% IMS															Austrolaenilla cf. antarctica		Austrolaenilla cf. antarctica Bergström, 1916							Animalia	Annelida			Polynoidae	Austrolaenilla		antarctica
other material	NHM.2018.24566		Sea Lion Field Development Environmental Baseline Survey		Gardline		1							specimen fixed in 4 formalin, stored in 80% IMS															Euchone undulocincta		Euchone undulocincta Hartmann-Schröder & Rosenfeldt, 1989							Animalia	Annelida			Sabellidae	Euchone		undulocincta
other material	NHM.2018.24567		Sea Lion Field Development Environmental Baseline Survey		Gardline		1							specimen fixed in 4 formalin, stored in 80% IMS															Polynoidae indet. juv.		Polynoidae indet. juv.							Animalia	Annelida			Polynoidae			indet. juv.
other material	NHM.2018.24568		Sea Lion Field Development Environmental Baseline Survey		Gardline		1							specimen fixed in 4 formalin, stored in 80% IMS															Amphicteis sp. 1		Amphicteis sp.							Animalia	Annelida			Ampharetidae	Amphicteis		sp.
other material	NHM.2018.24569		Sea Lion Field Development Environmental Baseline Survey		Gardline		1							specimen fixed in 4 formalin, stored in 80% IMS															Cossura sp 1		Cossura sp.							Animalia	Annelida			Cossuridae	Cossura		sp.
other material	NHM.2018.24570		Sea Lion Field Development Environmental Baseline Survey		Gardline		1							specimen fixed in 4 formalin, stored in 80% IMS															Galathowenia sp. 1		Galathowenia sp.							Animalia	Annelida			Oweniidae	Galathowenia		sp.
other material	NHM.2018.24571		Sea Lion Field Development Environmental Baseline Survey		Gardline		1							specimen fixed in 4 formalin, stored in 80% IMS															Jasmineira sp. 3		Jasmineira sp.							Animalia	Annelida			Sabellidae	Jasmineira		sp.
other material	NHM.2018.24572		Sea Lion Field Development Environmental Baseline Survey		Gardline		1							specimen fixed in 4 formalin, stored in 80% IMS															Levinsenia antarctica		Levinsenia antarctica (Strelzov, 1973)							Animalia	Annelida			Paraonidae	Levinsenia		antarctica
other material	NHM.2018.24573		Sea Lion Field Development Environmental Baseline Survey		Gardline		1							specimen fixed in 4 formalin, stored in 80% IMS															Leitoscoloplos sp. 1		Leitoscoloplos olei Neal and Paterson in Neal et al. 2020							Animalia	Annelida			Orbiniidae	Leitoscoloplos		olei
other material	NHM.2018.24574		Sea Lion Field Development Environmental Baseline Survey		Gardline		1							specimen fixed in 4 formalin, stored in 80% IMS															Maldanidae indet.		Maldanidae indet.							Animalia	Annelida			Maldanidae
other material	NHM.2018.24575		Sea Lion Field Development Environmental Baseline Survey		Gardline		1							specimen fixed in 4 formalin, stored in 80% IMS															Neomediomastus sp. 1		Neomediomastus sp.							Animalia	Annelida			Capitellidae	Neomediomastus		sp.
other material	NHM.2018.24576		Sea Lion Field Development Environmental Baseline Survey		Gardline		1							specimen fixed in 4 formalin, stored in 80% IMS															Notomastus sp. 1		Notomastus sp.							Animalia	Annelida			Capitellidae	Notomastus		sp.
other material	NHM.2018.24577		Sea Lion Field Development Environmental Baseline Survey		Gardline		1							specimen fixed in 4 formalin, stored in 80% IMS															Spiophanes algidus		Spiophanes algidus Meißner, 2005							Animalia	Annelida			Spionidae	Spiophanes		algidus
other material	NHM.2018.24578		Sea Lion Field Development Environmental Baseline Survey		Gardline		1							specimen fixed in 4 formalin, stored in 80% IMS															Ancistrosyllis cf groenlandica		Ancistrosyllis cf.groenlandica McIntosh, 1879							Animalia	Annelida			Pilargidae	Ancistrosyllis		groenlandica
other material	NHM.2018.24579		Sea Lion Field Development Environmental Baseline Survey		Gardline		1							specimen fixed in 4 formalin, stored in 80% IMS															Clymenura sp. 1		Clymenura sp.							Animalia	Annelida			Maldanidae	Clymenura		sp.
other material	NHM.2018.24580		Sea Lion Field Development Environmental Baseline Survey		Gardline		1							specimen fixed in 4 formalin, stored in 80% IMS															Cossura sp 1		Cossura sp.							Animalia	Annelida			Cossuridae	Cossura		sp.
other material	NHM.2018.24581		Sea Lion Field Development Environmental Baseline Survey		Gardline		1							specimen fixed in 4 formalin, stored in 80% IMS															Laonice sp. 1		Laonice sp.							Animalia	Annelida			Spionidae	Laonice		sp.
other material	NHM.2018.24582		Sea Lion Field Development Environmental Baseline Survey		Gardline		1							specimen fixed in 4 formalin, stored in 80% IMS															Scalibregma sp.		Scalibregma sp.							Animalia	Annelida			Scalibregmatidae	Scalibregma		sp.
other material	NHM.2018.24583		Sea Lion Field Development Environmental Baseline Survey		Gardline		1							specimen fixed in 4 formalin, stored in 80% IMS															Scalibregma sp. 1		Scalibregma sp.							Animalia	Annelida			Scalibregmatidae	Scalibregma		sp.
other material	NHM.2018.24584		Sea Lion Field Development Environmental Baseline Survey		Gardline		1							specimen fixed in 4 formalin, stored in 80% IMS															Schistomeringos sp 1		Schistomeringos sp.							Animalia	Annelida			Dorvilleidae	Schistomeringos		sp.
other material	NHM.2018.24585		Sea Lion Field Development Environmental Baseline Survey		Gardline		1							specimen fixed in 4 formalin, stored in 80% IMS															Onuphis pseudoiridescens		Onuphis pseudoiridescens Averincev, 1972							Animalia	Annelida			Onuphidae	Onuphis		pseudoiridescens
other material	NHM.2018.24586		Sea Lion Field Development Environmental Baseline Survey		Gardline		1							specimen fixed in 4 formalin, stored in 80% IMS															Sphaerodoridae indet.		Sphaerodoridae indet.							Animalia	Annelida			Sphaerodoridae			indet.
voucher	NHM.2018.24587		Sea Lion Field Development Environmental Baseline Survey		Gardline		1							specimen fixed in 4 formalin, stored in 80% IMS															Cirrophorus cf. furcatus		Cirrophorus cf. furcatus (Hartman, 1957)							Animalia	Annelida			Paraonidae	Cirrophorus		furcatus
other material	NHM.2018.24588		Sea Lion Field Development Environmental Baseline Survey		Gardline		1							specimen fixed in 4 formalin, stored in 80% IMS															Eclysippe sp. 1		Eclysippe sp.							Animalia	Annelida			Ampharetidae	Eclysippe		sp.
other material	NHM.2018.24589		Sea Lion Field Development Environmental Baseline Survey		Gardline		1							specimen fixed in 4 formalin, stored in 80% IMS															Nichomache cf. lumbricalis		Nichomache cf. lumbricalis (Fabricius, 1780)							Animalia	Annelida			Maldanidae	Nichomache		lumbricalis
other material	NHM.2018.24590		Sea Lion Field Development Environmental Baseline Survey		Gardline		1							specimen fixed in 4 formalin, stored in 80% IMS															Praxillella sp. 1		Praxillella sp.							Animalia	Annelida			Maldanidae	Praxillella		sp.
voucher	NHM.2018.24591		Sea Lion Field Development Environmental Baseline Survey		Gardline		1							specimen fixed in 4 formalin, stored in 80% IMS															Sphaerodoropsis sp. 4		Sphaerodoropsis sp.							Animalia	Annelida			Sphaerodoridae	Sphaerodoropsis		sp.
other material	NHM.2018.24592		Sea Lion Field Development Environmental Baseline Survey		Gardline		1							specimen fixed in 4 formalin, stored in 80% IMS															Ancistrosyllis cf groenlandica		Ancistrosyllis cf.groenlandica McIntosh, 1879							Animalia	Annelida			Pilargidae	Ancistrosyllis		groenlandica
other material	NHM.2018.24593		Sea Lion Field Development Environmental Baseline Survey		Gardline		1							specimen fixed in 4 formalin, stored in 80% IMS															Apistobranchus sp. 1		Apistobranchus jasoni Neal and Paterson in Neal et al. 2020							Animalia	Annelida			Apistobranchidae	Apistobranchus		jasoni
other material	NHM.2018.24594		Sea Lion Field Development Environmental Baseline Survey		Gardline		1							specimen fixed in 4 formalin, stored in 80% IMS															Clymenura sp. 1		Clymenura sp.							Animalia	Annelida			Maldanidae	Clymenura		sp.
other material	NHM.2018.24595		Sea Lion Field Development Environmental Baseline Survey		Gardline		1							specimen fixed in 4 formalin, stored in 80% IMS															Fabricinuda sp. 2		Fabricinuda sp.							Animalia	Annelida			Fabriciidae	Fabricinuda		sp.
other material	NHM.2018.24596		Sea Lion Field Development Environmental Baseline Survey		Gardline		1							specimen fixed in 4 formalin, stored in 80% IMS															Levinsenia acutibranchiata		Levinsenia acutibranchiata (Strelzov, 1973)							Animalia	Annelida			Paraonidae	Levinsenia		acutibranchiata
other material	NHM.2018.24597		Sea Lion Field Development Environmental Baseline Survey		Gardline		1							specimen fixed in 4 formalin, stored in 80% IMS															Onuphis pseudoiridescens		Onuphis pseudoiridescens Averincev, 1972							Animalia	Annelida			Onuphidae	Onuphis		pseudoiridescens
other material	NHM.2018.24598		Sea Lion Field Development Environmental Baseline Survey		Gardline		1							specimen fixed in 4 formalin, stored in 80% IMS															Phylo cf. felix juv.		Phylo cf. felix juv. Kinberg, 1866							Animalia	Annelida			Orbiniidae	Phylo		felix juv.
other material	NHM.2018.24599		Sea Lion Field Development Environmental Baseline Survey		Gardline		1							specimen fixed in 4 formalin, stored in 80% IMS															Ancistrosyllis cf groenlandica		Ancistrosyllis cf.groenlandica McIntosh, 1879							Animalia	Annelida			Pilargidae	Ancistrosyllis		groenlandica
other material	NHM.2018.24600		Sea Lion Field Development Environmental Baseline Survey		Gardline		1							specimen fixed in 4 formalin, stored in 80% IMS															Anobothrus cf. glandularis		Anobothrus cf. glandularis Hartmann-Schröder, 1965							Animalia	Annelida			Ampharetidae	Anobothrus		glandularis
other material	NHM.2018.24601		Sea Lion Field Development Environmental Baseline Survey		Gardline		1							specimen fixed in 4 formalin, stored in 80% IMS															Apistobranchus sp. 1		Apistobranchus jasoni Neal and Paterson in Neal et al. 2020							Animalia	Annelida			Apistobranchidae	Apistobranchus		jasoni
other material	NHM.2018.24602		Sea Lion Field Development Environmental Baseline Survey		Gardline		1							specimen fixed in 4 formalin, stored in 80% IMS															Aurospio foodbancsia		Aurospio foodbancsia Mincks, Dyal, Paterson, Smith & Glover, 2009							Animalia	Annelida			Spionidae	Aurospio		foodbancsia
other material	NHM.2018.24603		Sea Lion Field Development Environmental Baseline Survey		Gardline		1							specimen fixed in 4 formalin, stored in 80% IMS															Lysippe sp. 1		Lysippe sp.							Animalia	Annelida			Ampharetidae	Lysippe		sp.
other material	NHM.2018.24604		Sea Lion Field Development Environmental Baseline Survey		Gardline		1							specimen fixed in 4 formalin, stored in 80% IMS															Phylo cf. felix		Phylo cf. felix Kinberg, 1866							Animalia	Annelida			Orbiniidae	Phylo		felix
other material	NHM.2018.24605		Sea Lion Field Development Environmental Baseline Survey		Gardline		1							specimen fixed in 4 formalin, stored in 80% IMS															Prosphaerosyllis sp. 1		Prosphaerosyllis modinouae Neal and Paterson in Neal et al. 2020							Animalia	Annelida			Syllidae	Prosphaerosyllis		modinouae
voucher	NHM.2018.24606		Sea Lion Field Development Environmental Baseline Survey		Gardline		1							specimen fixed in 4 formalin, stored in 80% IMS															Scalibregma sp. 1		Scalibregma sp.							Animalia	Annelida			Scalibregmatidae	Scalibregma		sp.
other material	NHM.2018.24607		Sea Lion Field Development Environmental Baseline Survey		Gardline		1							specimen fixed in 4 formalin, stored in 80% IMS															Schistomeringos sp 1		Schistomeringos sp.							Animalia	Annelida			Dorvilleidae	Schistomeringos		sp.
other material	NHM.2018.24608		Sea Lion Field Development Environmental Baseline Survey		Gardline		1							specimen fixed in 4 formalin, stored in 80% IMS															Spiophanes algidus		Spiophanes algidus Meißner, 2005							Animalia	Annelida			Spionidae	Spiophanes		algidus
other material	NHM.2018.24609		Sea Lion Field Development Environmental Baseline Survey		Gardline		1							specimen fixed in 4 formalin, stored in 80% IMS															Aricidea (Allia) cf. ramosa		Aricidea (Allia) cf. ramosa Annenkova, 1934							Animalia	Annelida			Paraonidae	Aricidea	(Allia)	ramosa
other material	NHM.2018.24610		Sea Lion Field Development Environmental Baseline Survey		Gardline		1							specimen fixed in 4 formalin, stored in 80% IMS															Austrolaenilla cf. antarctica		Austrolaenilla cf. antarctica Bergström, 1916							Animalia	Annelida			Polynoidae	Austrolaenilla		antarctica
other material	NHM.2018.24611		Sea Lion Field Development Environmental Baseline Survey		Gardline		1							specimen fixed in 4 formalin, stored in 80% IMS															Axiothella sp. 1		Axiothella sp.							Animalia	Annelida			Maldanidae	Axiothella		sp.
other material	NHM.2018.24612		Sea Lion Field Development Environmental Baseline Survey		Gardline		1							specimen fixed in 4 formalin, stored in 80% IMS															Cirrophorus cf. furcatus		Cirrophorus cf. furcatus (Hartman, 1957)							Animalia	Annelida			Paraonidae	Cirrophorus		furcatus
other material	NHM.2018.24613		Sea Lion Field Development Environmental Baseline Survey		Gardline		1							specimen fixed in 4 formalin, stored in 80% IMS															Cossura sp 1		Cossura sp.							Animalia	Annelida			Cossuridae	Cossura		sp.
other material	NHM.2018.24614		Sea Lion Field Development Environmental Baseline Survey		Gardline		1							specimen fixed in 4 formalin, stored in 80% IMS															Eclysippe sp. 1		Eclysippe sp.							Animalia	Annelida			Ampharetidae	Eclysippe		sp.
other material	NHM.2018.24615		Sea Lion Field Development Environmental Baseline Survey		Gardline		1							specimen fixed in 4 formalin, stored in 80% IMS															Galathowenia sp. 1		Galathowenia sp.							Animalia	Annelida			Oweniidae	Galathowenia		sp.
other material	NHM.2018.24616		Sea Lion Field Development Environmental Baseline Survey		Gardline		1							specimen fixed in 4 formalin, stored in 80% IMS															Levinsenia acutibranchiata		Levinsenia acutibranchiata (Strelzov, 1973)							Animalia	Annelida			Paraonidae	Levinsenia		acutibranchiata
other material	NHM.2018.24617		Sea Lion Field Development Environmental Baseline Survey		Gardline		1							specimen fixed in 4 formalin, stored in 80% IMS															Levinsenia antarctica		Levinsenia antarctica (Strelzov, 1973)							Animalia	Annelida			Paraonidae	Levinsenia		antarctica
other material	NHM.2018.24618		Sea Lion Field Development Environmental Baseline Survey		Gardline		1							specimen fixed in 4 formalin, stored in 80% IMS															Neomediomastus sp. 1		Neomediomastus sp.							Animalia	Annelida			Capitellidae	Neomediomastus		sp.
other material	NHM.2018.24619		Sea Lion Field Development Environmental Baseline Survey		Gardline		1							specimen fixed in 4 formalin, stored in 80% IMS															Ophelina cf farallonensis		Ophelina cf.farallonensis Blake, 2000							Animalia	Annelida			Opheliidae	Ophelina		farallonensis
other material	NHM.2018.24620		Sea Lion Field Development Environmental Baseline Survey		Gardline		1							specimen fixed in 4 formalin, stored in 80% IMS															Phylo cf. felix		Phylo cf. felix Kinberg, 1866							Animalia	Annelida			Orbiniidae	Phylo		felix
voucher	NHM.2018.24621		Sea Lion Field Development Environmental Baseline Survey		Gardline		1							specimen fixed in 4 formalin, stored in 80% IMS															Potamethus sp. 1		Potamethus sp.							Animalia	Annelida			Sabellidae	Potamethus		sp.
other material	NHM.2018.24622		Sea Lion Field Development Environmental Baseline Survey		Gardline		1							specimen fixed in 4 formalin, stored in 80% IMS															Syllidae indet.		Syllidae indet.							Animalia	Annelida			Syllidae
voucher	NHM.2018.24623		Sea Lion Field Development Environmental Baseline Survey		Gardline		1							specimen fixed in 4 formalin, stored in 80% IMS															Aricidea (Aedicira) antarctica		Aricidea (Aedicira) antarctica Hartmann-Schröder & Rosenfeldt, 1990							Animalia	Annelida			Paraonidae	Aricidea	(Aedicira)	antarctica
other material	NHM.2018.24624		Sea Lion Field Development Environmental Baseline Survey		Gardline		1							specimen fixed in 4 formalin, stored in 80% IMS															Austrolaenilla cf. antarctica		Austrolaenilla cf. antarctica Bergström, 1916							Animalia	Annelida			Polynoidae	Austrolaenilla		antarctica
other material	NHM.2018.24625		Sea Lion Field Development Environmental Baseline Survey		Gardline		1							specimen fixed in 4 formalin, stored in 80% IMS															Cirrophorus cf. furcatus		Cirrophorus cf. furcatus (Hartman, 1957)							Animalia	Annelida			Paraonidae	Cirrophorus		furcatus
other material	NHM.2018.24626		Sea Lion Field Development Environmental Baseline Survey		Gardline		1							specimen fixed in 4 formalin, stored in 80% IMS															Clymenura sp. 1		Clymenura sp.							Animalia	Annelida			Maldanidae	Clymenura		sp.
other material	NHM.2018.24627		Sea Lion Field Development Environmental Baseline Survey		Gardline		1							specimen fixed in 4 formalin, stored in 80% IMS															Eclysippe sp. 1		Eclysippe sp.							Animalia	Annelida			Ampharetidae	Eclysippe		sp.
other material	NHM.2018.24628		Sea Lion Field Development Environmental Baseline Survey		Gardline		1							specimen fixed in 4 formalin, stored in 80% IMS															Exogone cf. heterosetosa		Exogone cf. heterosetosa McIntosh, 1885							Animalia	Annelida			Syllidae	Exogone		heterosetosa
voucher	NHM.2018.24629		Sea Lion Field Development Environmental Baseline Survey		Gardline		1							specimen fixed in 4 formalin, stored in 80% IMS															Harmothoe anderssoni		Harmothoe anderssoni Bergström, 1916							Animalia	Annelida			Polynoidae	Harmothoe		anderssoni
voucher	NHM.2018.24630		Sea Lion Field Development Environmental Baseline Survey		Gardline		1							specimen fixed in 4 formalin, stored in 80% IMS															Myxicola cf. sulcata		Myxicola cf. sulcata Ehlers, 1912							Animalia	Annelida			Sabellidae	Myxicola		sulcata
other material	NHM.2018.24631		Sea Lion Field Development Environmental Baseline Survey		Gardline		1							specimen fixed in 4 formalin, stored in 80% IMS															Polynoidae indet. juv.		Polynoidae indet. juv.							Animalia	Annelida			Polynoidae			indet. juv.
other material	NHM.2018.24632		Sea Lion Field Development Environmental Baseline Survey		Gardline		1							specimen fixed in 4 formalin, stored in 80% IMS															Anobothrus sp. 1		Anobothrus sp.							Animalia	Annelida			Ampharetidae	Anobothrus		sp.
other material	NHM.2018.24633		Sea Lion Field Development Environmental Baseline Survey		Gardline		1							specimen fixed in 4 formalin, stored in 80% IMS															Anobothrus cf. glandularis		Anobothrus cf. glandularis Hartmann-Schröder, 1965							Animalia	Annelida			Ampharetidae	Anobothrus		glandularis
other material	NHM.2018.24634		Sea Lion Field Development Environmental Baseline Survey		Gardline		1							specimen fixed in 4 formalin, stored in 80% IMS															Axiothella sp. 1		Axiothella sp.							Animalia	Annelida			Maldanidae	Axiothella		sp.
other material	NHM.2018.24635		Sea Lion Field Development Environmental Baseline Survey		Gardline		1							specimen fixed in 4 formalin, stored in 80% IMS															Eucranta mollis		Eucranta mollis (McIntosh, 1876)							Animalia	Annelida			Polynoidae	Eucranta		mollis
other material	NHM.2018.24636		Sea Lion Field Development Environmental Baseline Survey		Gardline		1							specimen fixed in 4 formalin, stored in 80% IMS															Leitoscoloplos sp. 1		Leitoscoloplos olei Neal and Paterson in Neal et al. 2020							Animalia	Annelida			Orbiniidae	Leitoscoloplos		olei
other material	NHM.2018.24637		Sea Lion Field Development Environmental Baseline Survey		Gardline		1							specimen fixed in 4 formalin, stored in 80% IMS															Prosphaerosyllis sp. 1		Prosphaerosyllis modinouae Neal and Paterson in Neal et al. 2020							Animalia	Annelida			Syllidae	Prosphaerosyllis		modinouae
other material	NHM.2018.24638		Sea Lion Field Development Environmental Baseline Survey		Gardline		1							specimen fixed in 4 formalin, stored in 80% IMS															Aricidea (Acmira) simplex		Aricidea (Acmira) simplex Day, 1963							Animalia	Annelida			Paraonidae	Aricidea	(Acmira)	simplex
other material	NHM.2018.24639		Sea Lion Field Development Environmental Baseline Survey		Gardline		1							specimen fixed in 4 formalin, stored in 80% IMS															Aricidea (Allia) cf. ramosa		Aricidea (Allia) cf. ramosa Annenkova, 1934							Animalia	Annelida			Paraonidae	Aricidea	(Allia)	ramosa
other material	NHM.2018.24640		Sea Lion Field Development Environmental Baseline Survey		Gardline		1							specimen fixed in 4 formalin, stored in 80% IMS															Aurospio foodbancsia		Aurospio foodbancsia Mincks, Dyal, Paterson, Smith & Glover, 2009							Animalia	Annelida			Spionidae	Aurospio		foodbancsia
other material	NHM.2018.24641		Sea Lion Field Development Environmental Baseline Survey		Gardline		1							specimen fixed in 4 formalin, stored in 80% IMS															Cossura sp 1		Cossura sp.							Animalia	Annelida			Cossuridae	Cossura		sp.
other material	NHM.2018.24642		Sea Lion Field Development Environmental Baseline Survey		Gardline		1							specimen fixed in 4 formalin, stored in 80% IMS															Eclysippe sp. 1		Eclysippe sp.							Animalia	Annelida			Ampharetidae	Eclysippe		sp.
other material	NHM.2018.24643		Sea Lion Field Development Environmental Baseline Survey		Gardline		1							specimen fixed in 4 formalin, stored in 80% IMS															Levinsenia acutibranchiata		Levinsenia acutibranchiata (Strelzov, 1973)							Animalia	Annelida			Paraonidae	Levinsenia		acutibranchiata
other material	NHM.2018.24644		Sea Lion Field Development Environmental Baseline Survey		Gardline		1							specimen fixed in 4 formalin, stored in 80% IMS															Leitoscoloplos sp. 1		Leitoscoloplos olei Neal and Paterson in Neal et al. 2020							Animalia	Annelida			Orbiniidae	Leitoscoloplos		olei
other material	NHM.2018.24645		Sea Lion Field Development Environmental Baseline Survey		Gardline		1							specimen fixed in 4 formalin, stored in 80% IMS															Lysippe sp. 1		Lysippe sp.							Animalia	Annelida			Ampharetidae	Lysippe		sp.
other material	NHM.2018.24646		Sea Lion Field Development Environmental Baseline Survey		Gardline		1							specimen fixed in 4 formalin, stored in 80% IMS															Scalibregma sp. 1		Scalibregma sp.							Animalia	Annelida			Scalibregmatidae	Scalibregma		sp.
other material	NHM.2018.24647		Sea Lion Field Development Environmental Baseline Survey		Gardline		1							specimen fixed in 4 formalin, stored in 80% IMS															Spiophanes algidus		Spiophanes algidus Meißner, 2005							Animalia	Annelida			Spionidae	Spiophanes		algidus
other material	NHM.2018.24648		Sea Lion Field Development Environmental Baseline Survey		Gardline		1							specimen fixed in 4 formalin, stored in 80% IMS															Aricidea (Allia) cf. ramosa		Aricidea (Allia) cf. ramosa Annenkova, 1934							Animalia	Annelida			Paraonidae	Aricidea	(Allia)	ramosa
other material	NHM.2018.24649		Sea Lion Field Development Environmental Baseline Survey		Gardline		1							specimen fixed in 4 formalin, stored in 80% IMS															Aurospio foodbancsia		Aurospio foodbancsia Mincks, Dyal, Paterson, Smith & Glover, 2009							Animalia	Annelida			Spionidae	Aurospio		foodbancsia
other material	NHM.2018.24650		Sea Lion Field Development Environmental Baseline Survey		Gardline		1							specimen fixed in 4 formalin, stored in 80% IMS															Austrolaenilla cf. antarctica		Austrolaenilla cf. antarctica Bergström, 1916							Animalia	Annelida			Polynoidae	Austrolaenilla		antarctica
other material	NHM.2018.24651		Sea Lion Field Development Environmental Baseline Survey		Gardline		1							specimen fixed in 4 formalin, stored in 80% IMS															Clymenura sp. 1		Clymenura sp.							Animalia	Annelida			Maldanidae	Clymenura		sp.
other material	NHM.2018.24652		Sea Lion Field Development Environmental Baseline Survey		Gardline		1							specimen fixed in 4 formalin, stored in 80% IMS															Jasmineira sp. juv.		Jasmineira sp. juv.							Animalia	Annelida			Sabellidae	Jasmineira		sp. juv.
other material	NHM.2018.24653		Sea Lion Field Development Environmental Baseline Survey		Gardline		1							specimen fixed in 4 formalin, stored in 80% IMS															Jasmineira sp. 2		Jasmineira sp.							Animalia	Annelida			Sabellidae	Jasmineira		sp.
other material	NHM.2018.24654		Sea Lion Field Development Environmental Baseline Survey		Gardline		1							specimen fixed in 4 formalin, stored in 80% IMS															Ophelina cf. cylindricaudata		Ophelina cf. cylindricaudata Hansen 1878							Animalia	Annelida			Opheliidae	Ophelina		cylindricaudata
other material	NHM.2018.24655		Sea Lion Field Development Environmental Baseline Survey		Gardline		1							specimen fixed in 4 formalin, stored in 80% IMS															Polynoidae indet. juv.		Polynoidae indet. juv.							Animalia	Annelida			Polynoidae			indet. juv.
other material	NHM.2018.24656		Sea Lion Field Development Environmental Baseline Survey		Gardline		1							specimen fixed in 4 formalin, stored in 80% IMS															Spiophanes algidus		Spiophanes algidus Meißner, 2005							Animalia	Annelida			Spionidae	Spiophanes		algidus
other material	NHM.2018.24657		Sea Lion Field Development Environmental Baseline Survey		Gardline		1							specimen fixed in 4 formalin, stored in 80% IMS															Aricidea (Acmira) simplex		Aricidea (Acmira) simplex Day, 1963							Animalia	Annelida			Paraonidae	Aricidea	(Acmira)	simplex
other material	NHM.2018.24658		Sea Lion Field Development Environmental Baseline Survey		Gardline		1							specimen fixed in 4 formalin, stored in 80% IMS															Cossura sp 1		Cossura sp.							Animalia	Annelida			Cossuridae	Cossura		sp.
other material	NHM.2018.24659		Sea Lion Field Development Environmental Baseline Survey		Gardline		1							specimen fixed in 4 formalin, stored in 80% IMS															Euchone undulocincta		Euchone undulocincta Hartmann-Schröder & Rosenfeldt, 1989							Animalia	Annelida			Sabellidae	Euchone		undulocincta
other material	NHM.2018.24660		Sea Lion Field Development Environmental Baseline Survey		Gardline		1							specimen fixed in 4 formalin, stored in 80% IMS															Euphionella patagonica		Euphionella patagonica Monro, 1936							Animalia	Annelida			Polynoidae	Euphionella		patagonica
other material	NHM.2018.24661		Sea Lion Field Development Environmental Baseline Survey		Gardline		1							specimen fixed in 4 formalin, stored in 80% IMS															Jasmineira sp. 3		Jasmineira sp.							Animalia	Annelida			Sabellidae	Jasmineira		sp.
other material	NHM.2018.24662		Sea Lion Field Development Environmental Baseline Survey		Gardline		1							specimen fixed in 4 formalin, stored in 80% IMS															Jasmineira sp. 2		Jasmineira sp.							Animalia	Annelida			Sabellidae	Jasmineira		sp.
other material	NHM.2018.24663		Sea Lion Field Development Environmental Baseline Survey		Gardline		1							specimen fixed in 4 formalin, stored in 80% IMS															Syllidae indet.		Syllidae indet.							Animalia	Annelida			Syllidae
other material	NHM.2018.24664		Sea Lion Field Development Environmental Baseline Survey		Gardline		1							specimen fixed in 4 formalin, stored in 80% IMS															Harmothoe anderssoni		Harmothoe anderssoni Bergström, 1916							Animalia	Annelida			Polynoidae	Harmothoe		anderssoni
other material	NHM.2018.24665		Sea Lion Field Development Environmental Baseline Survey		Gardline		1							specimen fixed in 4 formalin, stored in 80% IMS															Neomediomastus sp. 1		Neomediomastus sp.							Animalia	Annelida			Capitellidae	Neomediomastus		sp.
other material	NHM.2018.24666		Sea Lion Field Development Environmental Baseline Survey		Gardline		1							specimen fixed in 4 formalin, stored in 80% IMS															Nichomache cf. lumbricalis		Nichomache cf. lumbricalis (Fabricius, 1780)							Animalia	Annelida			Maldanidae	Nichomache		lumbricalis
other material	NHM.2018.24667		Sea Lion Field Development Environmental Baseline Survey		Gardline		1							specimen fixed in 4 formalin, stored in 80% IMS															Syllidae indet.		Syllidae indet.							Animalia	Annelida			Syllidae
other material	NHM.2018.24668		Sea Lion Field Development Environmental Baseline Survey		Gardline		1							specimen fixed in 4 formalin, stored in 80% IMS															Anobothrus cf. glandularis		Anobothrus cf. glandularis Hartmann-Schröder, 1965							Animalia	Annelida			Ampharetidae	Anobothrus		glandularis
other material	NHM.2018.24669		Sea Lion Field Development Environmental Baseline Survey		Gardline		1							specimen fixed in 4 formalin, stored in 80% IMS															Apistobranchus sp. 1		Apistobranchus jasoni Neal and Paterson in Neal et al. 2020							Animalia	Annelida			Apistobranchidae	Apistobranchus		jasoni
other material	NHM.2018.24670		Sea Lion Field Development Environmental Baseline Survey		Gardline		1							specimen fixed in 4 formalin, stored in 80% IMS															Aurospio foodbancsia		Aurospio foodbancsia Mincks, Dyal, Paterson, Smith & Glover, 2009							Animalia	Annelida			Spionidae	Aurospio		foodbancsia
other material	NHM.2018.24671		Sea Lion Field Development Environmental Baseline Survey		Gardline		1							specimen fixed in 4 formalin, stored in 80% IMS															Axiothella sp. 1		Axiothella sp.							Animalia	Annelida			Maldanidae	Axiothella		sp.
other material	NHM.2018.24672		Sea Lion Field Development Environmental Baseline Survey		Gardline		1							specimen fixed in 4 formalin, stored in 80% IMS															Cirrophorus cf. furcatus		Cirrophorus cf. furcatus (Hartman, 1957)							Animalia	Annelida			Paraonidae	Cirrophorus		furcatus
other material	NHM.2018.24673		Sea Lion Field Development Environmental Baseline Survey		Gardline		1							specimen fixed in 4 formalin, stored in 80% IMS															Clymenura sp. 1		Clymenura sp.							Animalia	Annelida			Maldanidae	Clymenura		sp.
other material	NHM.2018.24674		Sea Lion Field Development Environmental Baseline Survey		Gardline		1							specimen fixed in 4 formalin, stored in 80% IMS															Clymenura sp. 3		Clymenura sp.							Animalia	Annelida			Maldanidae	Clymenura		sp.
other material	NHM.2018.24675		Sea Lion Field Development Environmental Baseline Survey		Gardline		1							specimen fixed in 4 formalin, stored in 80% IMS															Sphaerosyllis perspicax		Sphaerosyllis perspicax Ehlers, 1912							Animalia	Annelida			Syllidae	Sphaerosyllis		perspicax
other material	NHM.2018.24676		Sea Lion Field Development Environmental Baseline Survey		Gardline		1							specimen fixed in 4 formalin, stored in 80% IMS															Leitoscoloplos sp. 1		Leitoscoloplos olei Neal and Paterson in Neal et al. 2020							Animalia	Annelida			Orbiniidae	Leitoscoloplos		olei
other material	NHM.2018.24677		Sea Lion Field Development Environmental Baseline Survey		Gardline		1							specimen fixed in 4 formalin, stored in 80% IMS															Neomediomastus sp. 1		Neomediomastus sp.							Animalia	Annelida			Capitellidae	Neomediomastus		sp.
other material	NHM.2018.24678		Sea Lion Field Development Environmental Baseline Survey		Gardline		1							specimen fixed in 4 formalin, stored in 80% IMS															Scalibregma sp.		Scalibregma sp.							Animalia	Annelida			Scalibregmatidae	Scalibregma		sp.
other material	NHM.2018.24679		Sea Lion Field Development Environmental Baseline Survey		Gardline		1							specimen fixed in 4 formalin, stored in 80% IMS															Schistomeringos sp 1		Schistomeringos sp.							Animalia	Annelida			Dorvilleidae	Schistomeringos		sp.
other material	NHM.2018.24680		Sea Lion Field Development Environmental Baseline Survey		Gardline		1							specimen fixed in 4 formalin, stored in 80% IMS															Aricidea (Allia) cf. ramosa		Aricidea (Allia) cf. ramosa Annenkova, 1934							Animalia	Annelida			Paraonidae	Aricidea	(Allia)	ramosa
other material	NHM.2018.24681		Sea Lion Field Development Environmental Baseline Survey		Gardline		1							specimen fixed in 4 formalin, stored in 80% IMS															Eclysippe sp. 1		Eclysippe sp.							Animalia	Annelida			Ampharetidae	Eclysippe		sp.
other material	NHM.2018.24682		Sea Lion Field Development Environmental Baseline Survey		Gardline		1							specimen fixed in 4 formalin, stored in 80% IMS															Jasmineira sp. 2		Jasmineira sp.							Animalia	Annelida			Sabellidae	Jasmineira		sp.
other material	NHM.2018.24683		Sea Lion Field Development Environmental Baseline Survey		Gardline		1							specimen fixed in 4 formalin, stored in 80% IMS															Levinsenia acutibranchiata		Levinsenia acutibranchiata (Strelzov, 1973)							Animalia	Annelida			Paraonidae	Levinsenia		acutibranchiata
other material	NHM.2018.24684		Sea Lion Field Development Environmental Baseline Survey		Gardline		1							specimen fixed in 4 formalin, stored in 80% IMS															Levinsenia antarctica		Levinsenia antarctica (Strelzov, 1973)							Animalia	Annelida			Paraonidae	Levinsenia		antarctica
other material	NHM.2018.24685		Sea Lion Field Development Environmental Baseline Survey		Gardline		1							specimen fixed in 4 formalin, stored in 80% IMS															Laonice sp. 1		Laonice sp.							Animalia	Annelida			Spionidae	Laonice		sp.
other material	NHM.2018.24686		Sea Lion Field Development Environmental Baseline Survey		Gardline		1							specimen fixed in 4 formalin, stored in 80% IMS															Spiophanes algidus		Spiophanes algidus Meißner, 2005							Animalia	Annelida			Spionidae	Spiophanes		algidus
other material	NHM.2018.24687		Sea Lion Field Development Environmental Baseline Survey		Gardline		1							specimen fixed in 4 formalin, stored in 80% IMS															Anobothrus cf. glandularis		Anobothrus cf. glandularis Hartmann-Schröder, 1965							Animalia	Annelida			Ampharetidae	Anobothrus		glandularis
other material	NHM.2018.24688		Sea Lion Field Development Environmental Baseline Survey		Gardline		1							specimen fixed in 4 formalin, stored in 80% IMS															Apistobranchus sp. 1		Apistobranchus jasoni Neal and Paterson in Neal et al. 2020							Animalia	Annelida			Apistobranchidae	Apistobranchus		jasoni
other material	NHM.2018.24689		Sea Lion Field Development Environmental Baseline Survey		Gardline		1							specimen fixed in 4 formalin, stored in 80% IMS															Axiothella sp. 1		Axiothella sp.							Animalia	Annelida			Maldanidae	Axiothella		sp.
other material	NHM.2018.24690		Sea Lion Field Development Environmental Baseline Survey		Gardline		1							specimen fixed in 4 formalin, stored in 80% IMS															Clymenura sp. 1		Clymenura sp.							Animalia	Annelida			Maldanidae	Clymenura		sp.
other material	NHM.2018.24691		Sea Lion Field Development Environmental Baseline Survey		Gardline		1							specimen fixed in 4 formalin, stored in 80% IMS															Euphionella patagonica		Euphionella patagonica Monro, 1936							Animalia	Annelida			Polynoidae	Euphionella		patagonica
other material	NHM.2018.24692		Sea Lion Field Development Environmental Baseline Survey		Gardline		1							specimen fixed in 4 formalin, stored in 80% IMS															Exogone cf. heterosetosa		Exogone cf. heterosetosa McIntosh, 1885							Animalia	Annelida			Syllidae	Exogone		heterosetosa
other material	NHM.2018.24693		Sea Lion Field Development Environmental Baseline Survey		Gardline		1							specimen fixed in 4 formalin, stored in 80% IMS															Jasmineira sp. juv.		Jasmineira sp. juv.							Animalia	Annelida			Sabellidae	Jasmineira		sp. juv.
other material	NHM.2018.24694		Sea Lion Field Development Environmental Baseline Survey		Gardline		1							specimen fixed in 4 formalin, stored in 80% IMS															Ophelina cf. cylindricaudata		Ophelina cf. cylindricaudata Hansen 1878							Animalia	Annelida			Opheliidae	Ophelina		cylindricaudata
other material	NHM.2018.24695		Sea Lion Field Development Environmental Baseline Survey		Gardline		1							specimen fixed in 4 formalin, stored in 80% IMS															Ophelina cf scaphigera		Ophelina cf.scaphigera Ehlers, 1900							Animalia	Annelida			Opheliidae	Ophelina		scaphigera
other material	NHM.2018.24696		Sea Lion Field Development Environmental Baseline Survey		Gardline		1							specimen fixed in 4 formalin, stored in 80% IMS															Praxillella sp. 1		Praxillella sp.							Animalia	Annelida			Maldanidae	Praxillella		sp.
other material	NHM.2018.24697		Sea Lion Field Development Environmental Baseline Survey		Gardline		1							specimen fixed in 4 formalin, stored in 80% IMS															Sabellidae indet.		Sabellidae indet.							Animalia	Annelida			Sabellidae			indet.
other material	NHM.2018.24698		Sea Lion Field Development Environmental Baseline Survey		Gardline		1							specimen fixed in 4 formalin, stored in 80% IMS															Aurospio foodbancsia		Aurospio foodbancsia Mincks, Dyal, Paterson, Smith & Glover, 2009							Animalia	Annelida			Spionidae	Aurospio		foodbancsia
other material	NHM.2018.24699		Sea Lion Field Development Environmental Baseline Survey		Gardline		1							specimen fixed in 4 formalin, stored in 80% IMS															Clymenura sp. 1		Clymenura sp.							Animalia	Annelida			Maldanidae	Clymenura		sp.
other material	NHM.2018.24700		Sea Lion Field Development Environmental Baseline Survey		Gardline		1							specimen fixed in 4 formalin, stored in 80% IMS															Euchone undulocincta		Euchone undulocincta Hartmann-Schröder & Rosenfeldt, 1989							Animalia	Annelida			Sabellidae	Euchone		undulocincta
other material	NHM.2018.24701		Sea Lion Field Development Environmental Baseline Survey		Gardline		1							specimen fixed in 4 formalin, stored in 80% IMS															Fabricinuda sp. 1		Fabricinuda sp.							Animalia	Annelida			Fabriciidae	Fabricinuda		sp.
other material	NHM.2018.24702		Sea Lion Field Development Environmental Baseline Survey		Gardline		1							specimen fixed in 4 formalin, stored in 80% IMS															Jasmineira sp. 3		Jasmineira sp.							Animalia	Annelida			Sabellidae	Jasmineira		sp.
other material	NHM.2018.24703		Sea Lion Field Development Environmental Baseline Survey		Gardline		1							specimen fixed in 4 formalin, stored in 80% IMS															Levinsenia acutibranchiata		Levinsenia acutibranchiata (Strelzov, 1973)							Animalia	Annelida			Paraonidae	Levinsenia		acutibranchiata
other material	NHM.2018.24704		Sea Lion Field Development Environmental Baseline Survey		Gardline		1							specimen fixed in 4 formalin, stored in 80% IMS															Maldanidae indet.		Maldanidae indet.							Animalia	Annelida			Maldanidae
other material	NHM.2018.24705		Sea Lion Field Development Environmental Baseline Survey		Gardline		1							specimen fixed in 4 formalin, stored in 80% IMS															Ophelina cf. cylindricaudata		Ophelina cf. cylindricaudata Hansen 1878							Animalia	Annelida			Opheliidae	Ophelina		cylindricaudata
other material	NHM.2018.24706		Sea Lion Field Development Environmental Baseline Survey		Gardline		1							specimen fixed in 4 formalin, stored in 80% IMS															Polynoidae indet. juv.		Polynoidae indet. juv.							Animalia	Annelida			Polynoidae			indet. juv.
other material	NHM.2018.24707		Sea Lion Field Development Environmental Baseline Survey		Gardline		1							specimen fixed in 4 formalin, stored in 80% IMS															Schistomeringos sp 1		Schistomeringos sp.							Animalia	Annelida			Dorvilleidae	Schistomeringos		sp.
other material	NHM.2018.24708		Sea Lion Field Development Environmental Baseline Survey		Gardline		1							specimen fixed in 4 formalin, stored in 80% IMS															Spiophanes algidus		Spiophanes algidus Meißner, 2005							Animalia	Annelida			Spionidae	Spiophanes		algidus
other material	NHM.2018.24709		Sea Lion Field Development Environmental Baseline Survey		Gardline		1							specimen fixed in 4 formalin, stored in 80% IMS															Amphicteis sp. 1		Amphicteis sp.							Animalia	Annelida			Ampharetidae	Amphicteis		sp.
other material	NHM.2018.24710		Sea Lion Field Development Environmental Baseline Survey		Gardline		1							specimen fixed in 4 formalin, stored in 80% IMS															Anobothrus sp. 1		Anobothrus sp.							Animalia	Annelida			Ampharetidae	Anobothrus		sp.
other material	NHM.2018.24711		Sea Lion Field Development Environmental Baseline Survey		Gardline		1							specimen fixed in 4 formalin, stored in 80% IMS															Cossura sp 1		Cossura sp.							Animalia	Annelida			Cossuridae	Cossura		sp.
other material	NHM.2018.24712		Sea Lion Field Development Environmental Baseline Survey		Gardline		1							specimen fixed in 4 formalin, stored in 80% IMS															Euchone undulocincta		Euchone undulocincta Hartmann-Schröder & Rosenfeldt, 1989							Animalia	Annelida			Sabellidae	Euchone		undulocincta
other material	NHM.2018.24713		Sea Lion Field Development Environmental Baseline Survey		Gardline		1							specimen fixed in 4 formalin, stored in 80% IMS															Euphionella patagonica		Euphionella patagonica Monro, 1936							Animalia	Annelida			Polynoidae	Euphionella		patagonica
other material	NHM.2018.24714		Sea Lion Field Development Environmental Baseline Survey		Gardline		1							specimen fixed in 4 formalin, stored in 80% IMS															Galathowenia sp. 1		Galathowenia sp.							Animalia	Annelida			Oweniidae	Galathowenia		sp.
other material	NHM.2018.24715		Sea Lion Field Development Environmental Baseline Survey		Gardline		1							specimen fixed in 4 formalin, stored in 80% IMS															Jasmineira sp. 2		Jasmineira sp.							Animalia	Annelida			Sabellidae	Jasmineira		sp.
other material	NHM.2018.24716		Sea Lion Field Development Environmental Baseline Survey		Gardline		1							specimen fixed in 4 formalin, stored in 80% IMS															Lysippe sp. 1		Lysippe sp.							Animalia	Annelida			Ampharetidae	Lysippe		sp.
other material	NHM.2018.24717		Sea Lion Field Development Environmental Baseline Survey		Gardline		1							specimen fixed in 4 formalin, stored in 80% IMS															Neomediomastus sp. 1		Neomediomastus sp.							Animalia	Annelida			Capitellidae	Neomediomastus		sp.
other material	NHM.2018.24718		Sea Lion Field Development Environmental Baseline Survey		Gardline		1							specimen fixed in 4 formalin, stored in 80% IMS															Phylo cf. felix		Phylo cf. felix Kinberg, 1866							Animalia	Annelida			Orbiniidae	Phylo		felix
other material	NHM.2018.24719		Sea Lion Field Development Environmental Baseline Survey		Gardline		1							specimen fixed in 4 formalin, stored in 80% IMS															Prosphaerosyllis sp. 1		Prosphaerosyllis modinouae Neal and Paterson in Neal et al. 2020							Animalia	Annelida			Syllidae	Prosphaerosyllis		modinouae
voucher	NHM.2018.24720		Sea Lion Field Development Environmental Baseline Survey		Gardline		1							specimen fixed in 4 formalin, stored in 80% IMS															Scalibregma sp. 1		Scalibregma sp.							Animalia	Annelida			Scalibregmatidae	Scalibregma		sp.
other material	NHM.2018.24721		Sea Lion Field Development Environmental Baseline Survey		Gardline		1							specimen fixed in 4 formalin, stored in 80% IMS															Ancistrosyllis cf groenlandica		Ancistrosyllis cf.groenlandica McIntosh, 1879							Animalia	Annelida			Pilargidae	Ancistrosyllis		groenlandica
voucher	NHM.2018.24722		Sea Lion Field Development Environmental Baseline Survey		Gardline		1							specimen fixed in 4 formalin, stored in 80% IMS															Cirrophorus cf. furcatus		Cirrophorus cf. furcatus (Hartman, 1957)							Animalia	Annelida			Paraonidae	Cirrophorus		furcatus
other material	NHM.2018.24723		Sea Lion Field Development Environmental Baseline Survey		Gardline		1							specimen fixed in 4 formalin, stored in 80% IMS															Eclysippe sp. 1		Eclysippe sp.							Animalia	Annelida			Ampharetidae	Eclysippe		sp.
other material	NHM.2018.24724		Sea Lion Field Development Environmental Baseline Survey		Gardline		1							specimen fixed in 4 formalin, stored in 80% IMS															Laonice sp. 1		Laonice sp.							Animalia	Annelida			Spionidae	Laonice		sp.
other material	NHM.2018.24725		Sea Lion Field Development Environmental Baseline Survey		Gardline		1							specimen fixed in 4 formalin, stored in 80% IMS															Ophelina cf farallonensis		Ophelina cf.farallonensis Blake, 2000							Animalia	Annelida			Opheliidae	Ophelina		farallonensis
other material	NHM.2018.24726		Sea Lion Field Development Environmental Baseline Survey		Gardline		1							specimen fixed in 4 formalin, stored in 80% IMS															Phylo cf. felix		Phylo cf. felix Kinberg, 1866							Animalia	Annelida			Orbiniidae	Phylo		felix
other material	NHM.2018.24727		Sea Lion Field Development Environmental Baseline Survey		Gardline		1							specimen fixed in 4 formalin, stored in 80% IMS															Phylo cf. felix juv.		Phylo cf. felix juv. Kinberg, 1866							Animalia	Annelida			Orbiniidae	Phylo		felix juv.
other material	NHM.2018.24728		Sea Lion Field Development Environmental Baseline Survey		Gardline		1							specimen fixed in 4 formalin, stored in 80% IMS															Aricidea (Acmira) simplex		Aricidea (Acmira) simplex Day, 1963							Animalia	Annelida			Paraonidae	Aricidea	(Acmira)	simplex
other material	NHM.2018.24729		Sea Lion Field Development Environmental Baseline Survey		Gardline		1							specimen fixed in 4 formalin, stored in 80% IMS															Aricidea (Allia) cf. ramosa		Aricidea (Allia) cf. ramosa Annenkova, 1934							Animalia	Annelida			Paraonidae	Aricidea	(Allia)	ramosa
other material	NHM.2018.24730		Sea Lion Field Development Environmental Baseline Survey		Gardline		1							specimen fixed in 4 formalin, stored in 80% IMS															Eclysippe sp. 1		Eclysippe sp.							Animalia	Annelida			Ampharetidae	Eclysippe		sp.
other material	NHM.2018.24731		Sea Lion Field Development Environmental Baseline Survey		Gardline		1							specimen fixed in 4 formalin, stored in 80% IMS															Eucranta mollis		Eucranta mollis (McIntosh, 1876)							Animalia	Annelida			Polynoidae	Eucranta		mollis
other material	NHM.2018.24732		Sea Lion Field Development Environmental Baseline Survey		Gardline		1							specimen fixed in 4 formalin, stored in 80% IMS															Jasmineira sp. 3		Jasmineira sp.							Animalia	Annelida			Sabellidae	Jasmineira		sp.
other material	NHM.2018.24733		Sea Lion Field Development Environmental Baseline Survey		Gardline		1							specimen fixed in 4 formalin, stored in 80% IMS															Levinsenia antarctica		Levinsenia antarctica (Strelzov, 1973)							Animalia	Annelida			Paraonidae	Levinsenia		antarctica
other material	NHM.2018.24734		Sea Lion Field Development Environmental Baseline Survey		Gardline		1							specimen fixed in 4 formalin, stored in 80% IMS															Lysippe sp. 1		Lysippe sp.							Animalia	Annelida			Ampharetidae	Lysippe		sp.
other material	NHM.2018.24735		Sea Lion Field Development Environmental Baseline Survey		Gardline		1							specimen fixed in 4 formalin, stored in 80% IMS															Austrolaenilla cf. antarctica		Austrolaenilla cf. antarctica Bergström, 1916							Animalia	Annelida			Polynoidae	Austrolaenilla		antarctica
other material	NHM.2018.24736		Sea Lion Field Development Environmental Baseline Survey		Gardline		1							specimen fixed in 4 formalin, stored in 80% IMS															Levinsenia acutibranchiata		Levinsenia acutibranchiata (Strelzov, 1973)							Animalia	Annelida			Paraonidae	Levinsenia		acutibranchiata
voucher	NHM.2018.24737		Sea Lion Field Development Environmental Baseline Survey		Gardline		1							specimen fixed in 4 formalin, stored in 80% IMS															Lysippe sp. 1		Lysippe sp.							Animalia	Annelida			Ampharetidae	Lysippe		sp.
other material	NHM.2018.24738		Sea Lion Field Development Environmental Baseline Survey		Gardline		1							specimen fixed in 4 formalin, stored in 80% IMS															Melinna arnaudi		Melinna arnaudi Parapar and San Martín, 1997							Animalia	Annelida			Ampharetidae	Melinna		arnaudi
other material	NHM.2018.24739		Sea Lion Field Development Environmental Baseline Survey		Gardline		1							specimen fixed in 4 formalin, stored in 80% IMS															Ophelina cf. cylindricaudata		Ophelina cf. cylindricaudata Hansen 1878							Animalia	Annelida			Opheliidae	Ophelina		cylindricaudata
other material	NHM.2018.24740		Sea Lion Field Development Environmental Baseline Survey		Gardline		1							specimen fixed in 4 formalin, stored in 80% IMS															Apistobranchus sp. 1		Apistobranchus jasoni Neal and Paterson in Neal et al. 2020							Animalia	Annelida			Apistobranchidae	Apistobranchus		jasoni
other material	NHM.2018.24741		Sea Lion Field Development Environmental Baseline Survey		Gardline		1							specimen fixed in 4 formalin, stored in 80% IMS															Aricidea (Allia) cf. ramosa		Aricidea (Allia) cf. ramosa Annenkova, 1934							Animalia	Annelida			Paraonidae	Aricidea	(Allia)	ramosa
voucher	NHM.2018.24742		Sea Lion Field Development Environmental Baseline Survey		Gardline		1							specimen fixed in 4 formalin, stored in 80% IMS															Cirrophorus cf. furcatus		Cirrophorus cf. furcatus (Hartman, 1957)							Animalia	Annelida			Paraonidae	Cirrophorus		furcatus
other material	NHM.2018.24743		Sea Lion Field Development Environmental Baseline Survey		Gardline		1							specimen fixed in 4 formalin, stored in 80% IMS															Cossura sp 1		Cossura sp.							Animalia	Annelida			Cossuridae	Cossura		sp.
other material	NHM.2018.24744		Sea Lion Field Development Environmental Baseline Survey		Gardline		1							specimen fixed in 4 formalin, stored in 80% IMS															Leitoscoloplos sp. 1		Leitoscoloplos olei Neal and Paterson in Neal et al. 2020							Animalia	Annelida			Orbiniidae	Leitoscoloplos		olei
other material	NHM.2018.24745		Sea Lion Field Development Environmental Baseline Survey		Gardline		1							specimen fixed in 4 formalin, stored in 80% IMS															Lysippe sp. 1		Lysippe sp.							Animalia	Annelida			Ampharetidae	Lysippe		sp.
other material	NHM.2018.24746		Sea Lion Field Development Environmental Baseline Survey		Gardline		1							specimen fixed in 4 formalin, stored in 80% IMS															Amphicteis sp. 1		Amphicteis sp.							Animalia	Annelida			Ampharetidae	Amphicteis		sp.
other material	NHM.2018.24747		Sea Lion Field Development Environmental Baseline Survey		Gardline		1							specimen fixed in 4 formalin, stored in 80% IMS															Cossura sp 1		Cossura sp.							Animalia	Annelida			Cossuridae	Cossura		sp.
voucher	NHM.2018.24748		Sea Lion Field Development Environmental Baseline Survey		Gardline		1							specimen fixed in 4 formalin, stored in 80% IMS															Glycera sp. 2		Glycera sp.							Animalia	Annelida			Glyceridae	Glycera		sp.
other material	NHM.2018.24749		Sea Lion Field Development Environmental Baseline Survey		Gardline		1							specimen fixed in 4 formalin, stored in 80% IMS															Jasmineira sp. 3		Jasmineira sp.							Animalia	Annelida			Sabellidae	Jasmineira		sp.
other material	NHM.2018.24750		Sea Lion Field Development Environmental Baseline Survey		Gardline		1							specimen fixed in 4 formalin, stored in 80% IMS															Levinsenia acutibranchiata		Levinsenia acutibranchiata (Strelzov, 1973)							Animalia	Annelida			Paraonidae	Levinsenia		acutibranchiata
other material	NHM.2018.24751		Sea Lion Field Development Environmental Baseline Survey		Gardline		1							specimen fixed in 4 formalin, stored in 80% IMS															Phylo cf. felix juv.		Phylo cf. felix juv. Kinberg, 1866							Animalia	Annelida			Orbiniidae	Phylo		felix juv.
voucher	NHM.2018.24752		Sea Lion Field Development Environmental Baseline Survey		Gardline		1							specimen fixed in 4 formalin, stored in 80% IMS															Amphicteis sp. 1		Amphicteis sp.							Animalia	Annelida			Ampharetidae	Amphicteis		sp.
other material	NHM.2018.24753		Sea Lion Field Development Environmental Baseline Survey		Gardline		1							specimen fixed in 4 formalin, stored in 80% IMS															Euchone undulocincta		Euchone undulocincta Hartmann-Schröder & Rosenfeldt, 1989							Animalia	Annelida			Sabellidae	Euchone		undulocincta
other material	NHM.2018.24754		Sea Lion Field Development Environmental Baseline Survey		Gardline		1							specimen fixed in 4 formalin, stored in 80% IMS															Exogone cf. heterosetosa		Exogone cf. heterosetosa McIntosh, 1885							Animalia	Annelida			Syllidae	Exogone		heterosetosa
other material	NHM.2018.24755		Sea Lion Field Development Environmental Baseline Survey		Gardline		1							specimen fixed in 4 formalin, stored in 80% IMS															Jasmineira sp. 2		Jasmineira sp.							Animalia	Annelida			Sabellidae	Jasmineira		sp.
other material	NHM.2018.24756		Sea Lion Field Development Environmental Baseline Survey		Gardline		1							specimen fixed in 4 formalin, stored in 80% IMS															Laonice sp. 1		Laonice sp.							Animalia	Annelida			Spionidae	Laonice		sp.
other material	NHM.2018.24757		Sea Lion Field Development Environmental Baseline Survey		Gardline		1							specimen fixed in 4 formalin, stored in 80% IMS															Leitoscoloplos sp. 1		Leitoscoloplos olei Neal and Paterson in Neal et al. 2020							Animalia	Annelida			Orbiniidae	Leitoscoloplos		olei
other material	NHM.2018.24758		Sea Lion Field Development Environmental Baseline Survey		Gardline		1							specimen fixed in 4 formalin, stored in 80% IMS															Neoleanira magellanica		Neoleanira magellanica (McIntosh, 1885)							Animalia	Annelida			Sigalionidae	Neoleanira		magellanica
other material	NHM.2018.24759		Sea Lion Field Development Environmental Baseline Survey		Gardline		1							specimen fixed in 4 formalin, stored in 80% IMS															Aricidea (Allia) cf. ramosa		Aricidea (Allia) cf. ramosa Annenkova, 1934							Animalia	Annelida			Paraonidae	Aricidea	(Allia)	ramosa
other material	NHM.2018.24760		Sea Lion Field Development Environmental Baseline Survey		Gardline		1							specimen fixed in 4 formalin, stored in 80% IMS															Laonice sp. 1		Laonice sp.							Animalia	Annelida			Spionidae	Laonice		sp.
other material	NHM.2018.24761		Sea Lion Field Development Environmental Baseline Survey		Gardline		1							specimen fixed in 4 formalin, stored in 80% IMS															Sternaspis sp. 1		Sternaspis sp.							Animalia	Annelida			Sternaspidae	Sternaspis		sp.
other material	NHM.2018.24762		Sea Lion Field Development Environmental Baseline Survey		Gardline		1							specimen fixed in 4 formalin, stored in 80% IMS															Aricidea (Acmira) assimilis		Aricidea (Acmira) assimilis Tebble, 1959							Animalia	Annelida			Paraonidae	Aricidea	(Acmira)	assimilis
other material	NHM.2018.24763		Sea Lion Field Development Environmental Baseline Survey		Gardline		1							specimen fixed in 4 formalin, stored in 80% IMS															Aricidea (Acmira) simplex		Aricidea (Acmira) simplex Day, 1963							Animalia	Annelida			Paraonidae	Aricidea	(Acmira)	simplex
other material	NHM.2018.24764		Sea Lion Field Development Environmental Baseline Survey		Gardline		1							specimen fixed in 4 formalin, stored in 80% IMS															Aricidea (Acmira) simplex		Aricidea (Acmira) simplex Day, 1963							Animalia	Annelida			Paraonidae	Aricidea	(Acmira)	simplex
other material	NHM.2018.24765		Sea Lion Field Development Environmental Baseline Survey		Gardline		1							specimen fixed in 4 formalin, stored in 80% IMS															Austrolaenilla cf. antarctica		Austrolaenilla cf. antarctica Bergström, 1916							Animalia	Annelida			Polynoidae	Austrolaenilla		antarctica
other material	NHM.2018.24766		Sea Lion Field Development Environmental Baseline Survey		Gardline		1							specimen fixed in 4 formalin, stored in 80% IMS															Cirrophorus cf. furcatus		Cirrophorus cf. furcatus (Hartman, 1957)							Animalia	Annelida			Paraonidae	Cirrophorus		furcatus
other material	NHM.2018.24767		Sea Lion Field Development Environmental Baseline Survey		Gardline		1							specimen fixed in 4 formalin, stored in 80% IMS															Cossura sp 1		Cossura sp.							Animalia	Annelida			Cossuridae	Cossura		sp.
other material	NHM.2018.24768		Sea Lion Field Development Environmental Baseline Survey		Gardline		1							specimen fixed in 4 formalin, stored in 80% IMS															Eucranta mollis		Eucranta mollis (McIntosh, 1876)							Animalia	Annelida			Polynoidae	Eucranta		mollis
other material	NHM.2018.24769		Sea Lion Field Development Environmental Baseline Survey		Gardline		1							specimen fixed in 4 formalin, stored in 80% IMS															Exogone cf. heterosetosa		Exogone cf. heterosetosa McIntosh, 1885							Animalia	Annelida			Syllidae	Exogone		heterosetosa
other material	NHM.2018.24770		Sea Lion Field Development Environmental Baseline Survey		Gardline		1							specimen fixed in 4 formalin, stored in 80% IMS															Levinsenia acutibranchiata		Levinsenia acutibranchiata (Strelzov, 1973)							Animalia	Annelida			Paraonidae	Levinsenia		acutibranchiata
other material	NHM.2018.24771		Sea Lion Field Development Environmental Baseline Survey		Gardline		1							specimen fixed in 4 formalin, stored in 80% IMS															Ophelina cf farallonensis		Ophelina cf.farallonensis Blake, 2000							Animalia	Annelida			Opheliidae	Ophelina		farallonensis
other material	NHM.2018.24772		Sea Lion Field Development Environmental Baseline Survey		Gardline		1							specimen fixed in 4 formalin, stored in 80% IMS															Scalibregma sp. 1		Scalibregma sp.							Animalia	Annelida			Scalibregmatidae	Scalibregma		sp.
other material	NHM.2018.24773		Sea Lion Field Development Environmental Baseline Survey		Gardline		1							specimen fixed in 4 formalin, stored in 80% IMS															Spiophanes algidus		Spiophanes algidus Meißner, 2005							Animalia	Annelida			Spionidae	Spiophanes		algidus
other material	NHM.2018.24774		Sea Lion Field Development Environmental Baseline Survey		Gardline		1							specimen fixed in 4 formalin, stored in 80% IMS															Clymenura sp. 1		Clymenura sp.							Animalia	Annelida			Maldanidae	Clymenura		sp.
other material	NHM.2018.24775		Sea Lion Field Development Environmental Baseline Survey		Gardline		1							specimen fixed in 4 formalin, stored in 80% IMS															Cossura sp 1		Cossura sp.							Animalia	Annelida			Cossuridae	Cossura		sp.
other material	NHM.2018.24776		Sea Lion Field Development Environmental Baseline Survey		Gardline		1							specimen fixed in 4 formalin, stored in 80% IMS															Jasmineira sp. 3		Jasmineira sp.							Animalia	Annelida			Sabellidae	Jasmineira		sp.
other material	NHM.2018.24777		Sea Lion Field Development Environmental Baseline Survey		Gardline		1							specimen fixed in 4 formalin, stored in 80% IMS															Jasmineira sp. 2		Jasmineira sp.							Animalia	Annelida			Sabellidae	Jasmineira		sp.
other material	NHM.2018.24778		Sea Lion Field Development Environmental Baseline Survey		Gardline		1							specimen fixed in 4 formalin, stored in 80% IMS															Levinsenia acutibranchiata		Levinsenia acutibranchiata (Strelzov, 1973)							Animalia	Annelida			Paraonidae	Levinsenia		acutibranchiata
other material	NHM.2018.24779		Sea Lion Field Development Environmental Baseline Survey		Gardline		1							specimen fixed in 4 formalin, stored in 80% IMS															Levinsenia antarctica		Levinsenia antarctica (Strelzov, 1973)							Animalia	Annelida			Paraonidae	Levinsenia		antarctica
other material	NHM.2018.24780		Sea Lion Field Development Environmental Baseline Survey		Gardline		1							specimen fixed in 4 formalin, stored in 80% IMS															Leitoscoloplos sp. 1		Leitoscoloplos olei Neal and Paterson in Neal et al. 2020							Animalia	Annelida			Orbiniidae	Leitoscoloplos		olei
other material	NHM.2018.24781		Sea Lion Field Development Environmental Baseline Survey		Gardline		1							specimen fixed in 4 formalin, stored in 80% IMS															Neoleanira magellanica		Neoleanira magellanica (McIntosh, 1885)							Animalia	Annelida			Sigalionidae	Neoleanira		magellanica
other material	NHM.2018.24782		Sea Lion Field Development Environmental Baseline Survey		Gardline		1							specimen fixed in 4 formalin, stored in 80% IMS															Scalibregma sp. 1		Scalibregma sp.							Animalia	Annelida			Scalibregmatidae	Scalibregma		sp.
other material	NHM.2018.24783		Sea Lion Field Development Environmental Baseline Survey		Gardline		1							specimen fixed in 4 formalin, stored in 80% IMS															Schistomeringos sp 1		Schistomeringos sp.							Animalia	Annelida			Dorvilleidae	Schistomeringos		sp.
other material	NHM.2018.24784		Sea Lion Field Development Environmental Baseline Survey		Gardline		1							specimen fixed in 4 formalin, stored in 80% IMS															Spiophanes algidus		Spiophanes algidus Meißner, 2005							Animalia	Annelida			Spionidae	Spiophanes		algidus
other material	NHM.2018.24785		Sea Lion Field Development Environmental Baseline Survey		Gardline		1							specimen fixed in 4 formalin, stored in 80% IMS															Ancistrosyllis cf groenlandica		Ancistrosyllis cf.groenlandica McIntosh, 1879							Animalia	Annelida			Pilargidae	Ancistrosyllis		groenlandica
other material	NHM.2018.24786		Sea Lion Field Development Environmental Baseline Survey		Gardline		1							specimen fixed in 4 formalin, stored in 80% IMS															Leitoscoloplos sp. 1		Leitoscoloplos olei Neal and Paterson in Neal et al. 2020							Animalia	Annelida			Orbiniidae	Leitoscoloplos		olei
other material	NHM.2018.24787		Sea Lion Field Development Environmental Baseline Survey		Gardline		1							specimen fixed in 4 formalin, stored in 80% IMS															Aricidea (Acmira) simplex		Aricidea (Acmira) simplex Day, 1963							Animalia	Annelida			Paraonidae	Aricidea	(Acmira)	simplex
other material	NHM.2018.24788		Sea Lion Field Development Environmental Baseline Survey		Gardline		1							specimen fixed in 4 formalin, stored in 80% IMS															Aricidea (Allia) cf. antennata		Aricidea (Allia) cf. antennata Annenkova, 1934							Animalia	Annelida			Paraonidae	Aricidea	(Allia)	antennata
other material	NHM.2018.24789		Sea Lion Field Development Environmental Baseline Survey		Gardline		1							specimen fixed in 4 formalin, stored in 80% IMS															Cossura sp 1		Cossura sp.							Animalia	Annelida			Cossuridae	Cossura		sp.
other material	NHM.2018.24790		Sea Lion Field Development Environmental Baseline Survey		Gardline		1							specimen fixed in 4 formalin, stored in 80% IMS															Neomediomastus sp. 1		Neomediomastus sp.							Animalia	Annelida			Capitellidae	Neomediomastus		sp.
other material	NHM.2018.24791		Sea Lion Field Development Environmental Baseline Survey		Gardline		1							specimen fixed in 4 formalin, stored in 80% IMS															Phylo cf. felix juv.		Phylo cf. felix juv. Kinberg, 1866							Animalia	Annelida			Orbiniidae	Phylo		felix juv.
other material	NHM.2018.24792		Sea Lion Field Development Environmental Baseline Survey		Gardline		1							specimen fixed in 4 formalin, stored in 80% IMS															Sabellidae indet.		Sabellidae indet.							Animalia	Annelida			Sabellidae			indet.
other material	NHM.2018.24793		Sea Lion Field Development Environmental Baseline Survey		Gardline		1							specimen fixed in 4 formalin, stored in 80% IMS															Sternaspis sp. 1		Sternaspis sp.							Animalia	Annelida			Sternaspidae	Sternaspis		sp.
other material	NHM.2018.24794		Sea Lion Field Development Environmental Baseline Survey		Gardline		1							specimen fixed in 4 formalin, stored in 80% IMS															Aricidea (Acmira) simplex		Aricidea (Acmira) simplex Day, 1963							Animalia	Annelida			Paraonidae	Aricidea	(Acmira)	simplex
other material	NHM.2018.24795		Sea Lion Field Development Environmental Baseline Survey		Gardline		1							specimen fixed in 4 formalin, stored in 80% IMS															Cossura sp 1		Cossura sp.							Animalia	Annelida			Cossuridae	Cossura		sp.
other material	NHM.2018.24796		Sea Lion Field Development Environmental Baseline Survey		Gardline		1							specimen fixed in 4 formalin, stored in 80% IMS															Euchone undulocincta		Euchone undulocincta Hartmann-Schröder & Rosenfeldt, 1989							Animalia	Annelida			Sabellidae	Euchone		undulocincta
other material	NHM.2018.24797		Sea Lion Field Development Environmental Baseline Survey		Gardline		1							specimen fixed in 4 formalin, stored in 80% IMS															Sphaerosyllis perspicax		Sphaerosyllis perspicax Ehlers, 1912							Animalia	Annelida			Syllidae	Sphaerosyllis		perspicax
other material	NHM.2018.24798		Sea Lion Field Development Environmental Baseline Survey		Gardline		1							specimen fixed in 4 formalin, stored in 80% IMS															Jasmineira sp. 2		Jasmineira sp.							Animalia	Annelida			Sabellidae	Jasmineira		sp.
other material	NHM.2018.24799		Sea Lion Field Development Environmental Baseline Survey		Gardline		1							specimen fixed in 4 formalin, stored in 80% IMS															Nichomache cf. lumbricalis		Nichomache cf. lumbricalis (Fabricius, 1780)							Animalia	Annelida			Maldanidae	Nichomache		lumbricalis
other material	NHM.2018.24800		Sea Lion Field Development Environmental Baseline Survey		Gardline		1							specimen fixed in 4 formalin, stored in 80% IMS															Amphicteis sp. 1		Amphicteis sp.							Animalia	Annelida			Ampharetidae	Amphicteis		sp.
other material	NHM.2018.24801		Sea Lion Field Development Environmental Baseline Survey		Gardline		1							specimen fixed in 4 formalin, stored in 80% IMS															Ancistrosyllis cf groenlandica		Ancistrosyllis cf.groenlandica McIntosh, 1879							Animalia	Annelida			Pilargidae	Ancistrosyllis		groenlandica
other material	NHM.2018.24802		Sea Lion Field Development Environmental Baseline Survey		Gardline		1							specimen fixed in 4 formalin, stored in 80% IMS															Euchone undulocincta		Euchone undulocincta Hartmann-Schröder & Rosenfeldt, 1989							Animalia	Annelida			Sabellidae	Euchone		undulocincta
other material	NHM.2018.24803		Sea Lion Field Development Environmental Baseline Survey		Gardline		1							specimen fixed in 4 formalin, stored in 80% IMS															Exogone cf. heterosetosa		Exogone cf. heterosetosa McIntosh, 1885							Animalia	Annelida			Syllidae	Exogone		heterosetosa
other material	NHM.2018.24804		Sea Lion Field Development Environmental Baseline Survey		Gardline		1							specimen fixed in 4 formalin, stored in 80% IMS															Neomediomastus sp. 1		Neomediomastus sp.							Animalia	Annelida			Capitellidae	Neomediomastus		sp.
other material	NHM.2018.24805		Sea Lion Field Development Environmental Baseline Survey		Gardline		1							specimen fixed in 4 formalin, stored in 80% IMS															Ophelina cf scaphigera		Ophelina cf.scaphigera Ehlers, 1900							Animalia	Annelida			Opheliidae	Ophelina		scaphigera
other material	NHM.2018.24806		Sea Lion Field Development Environmental Baseline Survey		Gardline		1							specimen fixed in 4 formalin, stored in 80% IMS															Schistomeringos sp 1		Schistomeringos sp.							Animalia	Annelida			Dorvilleidae	Schistomeringos		sp.
other material	NHM.2018.24807		Sea Lion Field Development Environmental Baseline Survey		Gardline		1							specimen fixed in 4 formalin, stored in 80% IMS															Aricidea (Acmira) simplex		Aricidea (Acmira) simplex Day, 1963							Animalia	Annelida			Paraonidae	Aricidea	(Acmira)	simplex
other material	NHM.2018.24808		Sea Lion Field Development Environmental Baseline Survey		Gardline		1							specimen fixed in 4 formalin, stored in 80% IMS															Aricidea (Allia) cf. ramosa		Aricidea (Allia) cf. ramosa Annenkova, 1934							Animalia	Annelida			Paraonidae	Aricidea	(Allia)	ramosa
other material	NHM.2018.24809		Sea Lion Field Development Environmental Baseline Survey		Gardline		1							specimen fixed in 4 formalin, stored in 80% IMS															Jasmineira sp. juv.		Jasmineira sp. juv.							Animalia	Annelida			Sabellidae	Jasmineira		sp. juv.
other material	NHM.2018.24810		Sea Lion Field Development Environmental Baseline Survey		Gardline		1							specimen fixed in 4 formalin, stored in 80% IMS															Jasmineira cf. regularis		Jasmineira cf. regularis Hartman, 1978							Animalia	Annelida			Sabellidae	Jasmineira		regularis
other material	NHM.2018.24811		Sea Lion Field Development Environmental Baseline Survey		Gardline		1							specimen fixed in 4 formalin, stored in 80% IMS															Phylo cf. felix		Phylo cf. felix Kinberg, 1866							Animalia	Annelida			Orbiniidae	Phylo		felix
other material	NHM.2018.24812		Sea Lion Field Development Environmental Baseline Survey		Gardline		1							specimen fixed in 4 formalin, stored in 80% IMS															Polynoidae indet. juv.		Polynoidae indet. juv.							Animalia	Annelida			Polynoidae			indet. juv.
other material	NHM.2018.24813		Sea Lion Field Development Environmental Baseline Survey		Gardline		1							specimen fixed in 4 formalin, stored in 80% IMS															Aricidea (Acmira) simplex		Aricidea (Acmira) simplex Day, 1963							Animalia	Annelida			Paraonidae	Aricidea	(Acmira)	simplex
other material	NHM.2018.24814		Sea Lion Field Development Environmental Baseline Survey		Gardline		1							specimen fixed in 4 formalin, stored in 80% IMS															Euchone undulocincta		Euchone undulocincta Hartmann-Schröder & Rosenfeldt, 1989							Animalia	Annelida			Sabellidae	Euchone		undulocincta
other material	NHM.2018.24815		Sea Lion Field Development Environmental Baseline Survey		Gardline		1							specimen fixed in 4 formalin, stored in 80% IMS															Nichomache cf. lumbricalis		Nichomache cf. lumbricalis (Fabricius, 1780)							Animalia	Annelida			Maldanidae	Nichomache		lumbricalis
other material	NHM.2018.24816		Sea Lion Field Development Environmental Baseline Survey		Gardline		1							specimen fixed in 4 formalin, stored in 80% IMS															Sphaerosyllis perspicax		Sphaerosyllis perspicax Ehlers, 1912							Animalia	Annelida			Syllidae	Sphaerosyllis		perspicax
voucher	NHM.2018.24817		Sea Lion Field Development Environmental Baseline Survey		Gardline		1							specimen fixed in 4 formalin, stored in 80% IMS															Schistomeringos sp 1		Schistomeringos sp.							Animalia	Annelida			Dorvilleidae	Schistomeringos		sp.
other material	NHM.2018.24818		Sea Lion Field Development Environmental Baseline Survey		Gardline		1							specimen fixed in 4 formalin, stored in 80% IMS															Aricidea (Acmira) simplex		Aricidea (Acmira) simplex Day, 1963							Animalia	Annelida			Paraonidae	Aricidea	(Acmira)	simplex
other material	NHM.2018.24819		Sea Lion Field Development Environmental Baseline Survey		Gardline		1							specimen fixed in 4 formalin, stored in 80% IMS															Axiothella sp. 1		Axiothella sp.							Animalia	Annelida			Maldanidae	Axiothella		sp.
other material	NHM.2018.24820		Sea Lion Field Development Environmental Baseline Survey		Gardline		1							specimen fixed in 4 formalin, stored in 80% IMS															Ceratocephale sp. 2		Ceratocephale sp.							Animalia	Annelida			Nereididae	Ceratocephale		sp.
other material	NHM.2018.24821		Sea Lion Field Development Environmental Baseline Survey		Gardline		1							specimen fixed in 4 formalin, stored in 80% IMS															Cossura sp 1		Cossura sp.							Animalia	Annelida			Cossuridae	Cossura		sp.
other material	NHM.2018.24822		Sea Lion Field Development Environmental Baseline Survey		Gardline		1							specimen fixed in 4 formalin, stored in 80% IMS															Fabricinuda sp. 1		Fabricinuda sp.							Animalia	Annelida			Fabriciidae	Fabricinuda		sp.
other material	NHM.2018.24823		Sea Lion Field Development Environmental Baseline Survey		Gardline		1							specimen fixed in 4 formalin, stored in 80% IMS															Fabricinuda sp. 2		Fabricinuda sp.							Animalia	Annelida			Fabriciidae	Fabricinuda		sp.
other material	NHM.2018.24824		Sea Lion Field Development Environmental Baseline Survey		Gardline		1							specimen fixed in 4 formalin, stored in 80% IMS															Jasmineira sp. 2		Jasmineira sp.							Animalia	Annelida			Sabellidae	Jasmineira		sp.
other material	NHM.2018.24825		Sea Lion Field Development Environmental Baseline Survey		Gardline		1							specimen fixed in 4 formalin, stored in 80% IMS															Laonice sp. 1		Laonice sp.							Animalia	Annelida			Spionidae	Laonice		sp.
other material	NHM.2018.24826		Sea Lion Field Development Environmental Baseline Survey		Gardline		1							specimen fixed in 4 formalin, stored in 80% IMS															Nichomache cf. lumbricalis		Nichomache cf. lumbricalis (Fabricius, 1780)							Animalia	Annelida			Maldanidae	Nichomache		lumbricalis
other material	NHM.2018.24827		Sea Lion Field Development Environmental Baseline Survey		Gardline		1							specimen fixed in 4 formalin, stored in 80% IMS															Aricidea (Allia) cf. ramosa		Aricidea (Allia) cf. ramosa Annenkova, 1934							Animalia	Annelida			Paraonidae	Aricidea	(Allia)	ramosa
other material	NHM.2018.24828		Sea Lion Field Development Environmental Baseline Survey		Gardline		1							specimen fixed in 4 formalin, stored in 80% IMS															Euchone undulocincta		Euchone undulocincta Hartmann-Schröder & Rosenfeldt, 1989							Animalia	Annelida			Sabellidae	Euchone		undulocincta
other material	NHM.2018.24829		Sea Lion Field Development Environmental Baseline Survey		Gardline		1							specimen fixed in 4 formalin, stored in 80% IMS															Eclysippe sp. 1		Eclysippe sp.							Animalia	Annelida			Ampharetidae	Eclysippe		sp.
other material	NHM.2018.24830		Sea Lion Field Development Environmental Baseline Survey		Gardline		1							specimen fixed in 4 formalin, stored in 80% IMS															Jasmineira sp. juv.		Jasmineira sp. juv.							Animalia	Annelida			Sabellidae	Jasmineira		sp. juv.
other material	NHM.2018.24831		Sea Lion Field Development Environmental Baseline Survey		Gardline		1							specimen fixed in 4 formalin, stored in 80% IMS															Leitoscoloplos sp. 1		Leitoscoloplos olei Neal and Paterson in Neal et al. 2020							Animalia	Annelida			Orbiniidae	Leitoscoloplos		olei
other material	NHM.2018.24832		Sea Lion Field Development Environmental Baseline Survey		Gardline		1							specimen fixed in 4 formalin, stored in 80% IMS															Lysippe sp. 1		Lysippe sp.							Animalia	Annelida			Ampharetidae	Lysippe		sp.
other material	NHM.2018.24833		Sea Lion Field Development Environmental Baseline Survey		Gardline		1							specimen fixed in 4 formalin, stored in 80% IMS															Polynoidae indet. juv.		Polynoidae indet. juv.							Animalia	Annelida			Polynoidae			indet. juv.
other material	NHM.2018.24834		Sea Lion Field Development Environmental Baseline Survey		Gardline		1							specimen fixed in 4 formalin, stored in 80% IMS															Anobothrus sp. 1		Anobothrus sp.							Animalia	Annelida			Ampharetidae	Anobothrus		sp.
other material	NHM.2018.24835		Sea Lion Field Development Environmental Baseline Survey		Gardline		1							specimen fixed in 4 formalin, stored in 80% IMS															Aricidea (Acmira) simplex		Aricidea (Acmira) simplex Day, 1963							Animalia	Annelida			Paraonidae	Aricidea	(Acmira)	simplex
other material	NHM.2018.24836		Sea Lion Field Development Environmental Baseline Survey		Gardline		1							specimen fixed in 4 formalin, stored in 80% IMS															Aricidea (Allia) cf. ramosa		Aricidea (Allia) cf. ramosa Annenkova, 1934							Animalia	Annelida			Paraonidae	Aricidea	(Allia)	ramosa
other material	NHM.2018.24837		Sea Lion Field Development Environmental Baseline Survey		Gardline		1							specimen fixed in 4 formalin, stored in 80% IMS															Leitoscoloplos sp. 1		Leitoscoloplos olei Neal and Paterson in Neal et al. 2020							Animalia	Annelida			Orbiniidae	Leitoscoloplos		olei
other material	NHM.2018.24838		Sea Lion Field Development Environmental Baseline Survey		Gardline		1							specimen fixed in 4 formalin, stored in 80% IMS															Neomediomastus sp. 1		Neomediomastus sp.							Animalia	Annelida			Capitellidae	Neomediomastus		sp.
other material	NHM.2018.24839		Sea Lion Field Development Environmental Baseline Survey		Gardline		1							specimen fixed in 4 formalin, stored in 80% IMS															Polynoidae indet. juv.		Polynoidae indet. juv.							Animalia	Annelida			Polynoidae			indet. juv.
voucher	NHM.2018.24840		Sea Lion Field Development Environmental Baseline Survey		Gardline		1							specimen fixed in 4 formalin, stored in 80% IMS															Amphicorina sp. 2		Amphicorina sp. Claparède, 1864							Animalia	Annelida			Sabellidae	Amphicorina		sp.
other material	NHM.2018.24841		Sea Lion Field Development Environmental Baseline Survey		Gardline		1							specimen fixed in 4 formalin, stored in 80% IMS															Aricidea (Acmira) simplex		Aricidea (Acmira) simplex Day, 1963							Animalia	Annelida			Paraonidae	Aricidea	(Acmira)	simplex
other material	NHM.2018.24842		Sea Lion Field Development Environmental Baseline Survey		Gardline		1							specimen fixed in 4 formalin, stored in 80% IMS															Austrolaenilla cf. antarctica		Austrolaenilla cf. antarctica Bergström, 1916							Animalia	Annelida			Polynoidae	Austrolaenilla		antarctica
other material	NHM.2018.24843		Sea Lion Field Development Environmental Baseline Survey		Gardline		1							specimen fixed in 4 formalin, stored in 80% IMS															Laonice sp. 1		Laonice sp.							Animalia	Annelida			Spionidae	Laonice		sp.
other material	NHM.2018.24844		Sea Lion Field Development Environmental Baseline Survey		Gardline		1							specimen fixed in 4 formalin, stored in 80% IMS															Leitoscoloplos sp. 1		Leitoscoloplos olei Neal and Paterson in Neal et al. 2020							Animalia	Annelida			Orbiniidae	Leitoscoloplos		olei
other material	NHM.2018.24845		Sea Lion Field Development Environmental Baseline Survey		Gardline		1							specimen fixed in 4 formalin, stored in 80% IMS															Neoleanira magellanica		Neoleanira magellanica (McIntosh, 1885)							Animalia	Annelida			Sigalionidae	Neoleanira		magellanica
other material	NHM.2018.24846		Sea Lion Field Development Environmental Baseline Survey		Gardline		1							specimen fixed in 4 formalin, stored in 80% IMS															Ophelina cf. cylindricaudata		Ophelina cf. cylindricaudata Hansen 1878							Animalia	Annelida			Opheliidae	Ophelina		cylindricaudata
other material	NHM.2018.24847		Sea Lion Field Development Environmental Baseline Survey		Gardline		1							specimen fixed in 4 formalin, stored in 80% IMS															Ophelina cf farallonensis		Ophelina cf.farallonensis Blake, 2000							Animalia	Annelida			Opheliidae	Ophelina		farallonensis
other material	NHM.2018.24848		Sea Lion Field Development Environmental Baseline Survey		Gardline		1							specimen fixed in 4 formalin, stored in 80% IMS															Ophelina cf scaphigera		Ophelina cf.scaphigera Ehlers, 1900							Animalia	Annelida			Opheliidae	Ophelina		scaphigera
other material	NHM.2018.24849		Sea Lion Field Development Environmental Baseline Survey		Gardline		1							specimen fixed in 4 formalin, stored in 80% IMS															Phylo cf. felix juv.		Phylo cf. felix juv. Kinberg, 1866							Animalia	Annelida			Orbiniidae	Phylo		felix juv.
other material	NHM.2018.24850		Sea Lion Field Development Environmental Baseline Survey		Gardline		1							specimen fixed in 4 formalin, stored in 80% IMS															Sternaspis sp. 1		Sternaspis sp.							Animalia	Annelida			Sternaspidae	Sternaspis		sp.
other material	NHM.2018.24851		Sea Lion Field Development Environmental Baseline Survey		Gardline		1							specimen fixed in 4 formalin, stored in 80% IMS															Ancistrosyllis cf groenlandica		Ancistrosyllis cf.groenlandica McIntosh, 1879							Animalia	Annelida			Pilargidae	Ancistrosyllis		groenlandica
other material	NHM.2018.24852		Sea Lion Field Development Environmental Baseline Survey		Gardline		1							specimen fixed in 4 formalin, stored in 80% IMS															Aricidea (Acmira) simplex		Aricidea (Acmira) simplex Day, 1963							Animalia	Annelida			Paraonidae	Aricidea	(Acmira)	simplex
other material	NHM.2018.24853		Sea Lion Field Development Environmental Baseline Survey		Gardline		1							specimen fixed in 4 formalin, stored in 80% IMS															Aricidea (Allia) cf. ramosa		Aricidea (Allia) cf. ramosa Annenkova, 1934							Animalia	Annelida			Paraonidae	Aricidea	(Allia)	ramosa
other material	NHM.2018.24854		Sea Lion Field Development Environmental Baseline Survey		Gardline		1							specimen fixed in 4 formalin, stored in 80% IMS															Cirrophorus cf. furcatus		Cirrophorus cf. furcatus (Hartman, 1957)							Animalia	Annelida			Paraonidae	Cirrophorus		furcatus
other material	NHM.2018.24855		Sea Lion Field Development Environmental Baseline Survey		Gardline		1							specimen fixed in 4 formalin, stored in 80% IMS															Clymenura sp. 3		Clymenura sp.							Animalia	Annelida			Maldanidae	Clymenura		sp.
other material	NHM.2018.24856		Sea Lion Field Development Environmental Baseline Survey		Gardline		1							specimen fixed in 4 formalin, stored in 80% IMS															Cossura sp 1		Cossura sp.							Animalia	Annelida			Cossuridae	Cossura		sp.
other material	NHM.2018.24857		Sea Lion Field Development Environmental Baseline Survey		Gardline		1							specimen fixed in 4 formalin, stored in 80% IMS															Eclysippe sp. 1		Eclysippe sp.							Animalia	Annelida			Ampharetidae	Eclysippe		sp.
other material	NHM.2018.24858		Sea Lion Field Development Environmental Baseline Survey		Gardline		1							specimen fixed in 4 formalin, stored in 80% IMS															Eucranta mollis		Eucranta mollis (McIntosh, 1876)							Animalia	Annelida			Polynoidae	Eucranta		mollis
other material	NHM.2018.24859		Sea Lion Field Development Environmental Baseline Survey		Gardline		1							specimen fixed in 4 formalin, stored in 80% IMS															Jasmineira sp. juv.		Jasmineira sp. juv.							Animalia	Annelida			Sabellidae	Jasmineira		sp. juv.
other material	NHM.2018.24860		Sea Lion Field Development Environmental Baseline Survey		Gardline		1							specimen fixed in 4 formalin, stored in 80% IMS															Levinsenia acutibranchiata		Levinsenia acutibranchiata (Strelzov, 1973)							Animalia	Annelida			Paraonidae	Levinsenia		acutibranchiata
other material	NHM.2018.24861		Sea Lion Field Development Environmental Baseline Survey		Gardline		1							specimen fixed in 4 formalin, stored in 80% IMS															Neomediomastus sp. 1		Neomediomastus sp.							Animalia	Annelida			Capitellidae	Neomediomastus		sp.
other material	NHM.2018.24862		Sea Lion Field Development Environmental Baseline Survey		Gardline		1							specimen fixed in 4 formalin, stored in 80% IMS															Phylo cf. felix juv.		Phylo cf. felix juv. Kinberg, 1866							Animalia	Annelida			Orbiniidae	Phylo		felix juv.
other material	NHM.2018.24863		Sea Lion Field Development Environmental Baseline Survey		Gardline		1							specimen fixed in 4 formalin, stored in 80% IMS															Praxillella sp. 1		Praxillella sp.							Animalia	Annelida			Maldanidae	Praxillella		sp.
other material	NHM.2018.24864		Sea Lion Field Development Environmental Baseline Survey		Gardline		1							specimen fixed in 4 formalin, stored in 80% IMS															Scalibregma sp. 1		Scalibregma sp.							Animalia	Annelida			Scalibregmatidae	Scalibregma		sp.
other material	NHM.2018.24865		Sea Lion Field Development Environmental Baseline Survey		Gardline		1							specimen fixed in 4 formalin, stored in 80% IMS															Schistomeringos sp 1		Schistomeringos sp.							Animalia	Annelida			Dorvilleidae	Schistomeringos		sp.
other material	NHM.2018.24866		Sea Lion Field Development Environmental Baseline Survey		Gardline		1							specimen fixed in 4 formalin, stored in 80% IMS															Ceratocephale sp. 2		Ceratocephale sp.							Animalia	Annelida			Nereididae	Ceratocephale		sp.
other material	NHM.2018.24867		Sea Lion Field Development Environmental Baseline Survey		Gardline		1							specimen fixed in 4 formalin, stored in 80% IMS															Cirrophorus cf. furcatus		Cirrophorus cf. furcatus (Hartman, 1957)							Animalia	Annelida			Paraonidae	Cirrophorus		furcatus
other material	NHM.2018.24868		Sea Lion Field Development Environmental Baseline Survey		Gardline		1							specimen fixed in 4 formalin, stored in 80% IMS															Clymenura sp. 1		Clymenura sp.							Animalia	Annelida			Maldanidae	Clymenura		sp.
other material	NHM.2018.24869		Sea Lion Field Development Environmental Baseline Survey		Gardline		1							specimen fixed in 4 formalin, stored in 80% IMS															Eucranta mollis		Eucranta mollis (McIntosh, 1876)							Animalia	Annelida			Polynoidae	Eucranta		mollis
v	NHM.2018.24870		Sea Lion Field Development Environmental Baseline Survey		Gardline		1							specimen fixed in 4 formalin, stored in 80% IMS															Galathowenia sp. 1		Galathowenia sp.							Animalia	Annelida			Oweniidae	Galathowenia		sp.
other material	NHM.2018.24871		Sea Lion Field Development Environmental Baseline Survey		Gardline		1							specimen fixed in 4 formalin, stored in 80% IMS															Jasmineira sp. 3		Jasmineira sp.							Animalia	Annelida			Sabellidae	Jasmineira		sp.
other material	NHM.2018.24872		Sea Lion Field Development Environmental Baseline Survey		Gardline		1							specimen fixed in 4 formalin, stored in 80% IMS															Levinsenia antarctica		Levinsenia antarctica (Strelzov, 1973)							Animalia	Annelida			Paraonidae	Levinsenia		antarctica
other material	NHM.2018.24873		Sea Lion Field Development Environmental Baseline Survey		Gardline		1							specimen fixed in 4 formalin, stored in 80% IMS															Ophelina cf farallonensis		Ophelina cf.farallonensis Blake, 2000							Animalia	Annelida			Opheliidae	Ophelina		farallonensis
other material	NHM.2018.24874		Sea Lion Field Development Environmental Baseline Survey		Gardline		1							specimen fixed in 4 formalin, stored in 80% IMS															Aurospio foodbancsia		Aurospio foodbancsia Mincks, Dyal, Paterson, Smith & Glover, 2009							Animalia	Annelida			Spionidae	Aurospio		foodbancsia
other material	NHM.2018.24875		Sea Lion Field Development Environmental Baseline Survey		Gardline		1							specimen fixed in 4 formalin, stored in 80% IMS															Cirrophorus cf. furcatus		Cirrophorus cf. furcatus (Hartman, 1957)							Animalia	Annelida			Paraonidae	Cirrophorus		furcatus
other material	NHM.2018.24876		Sea Lion Field Development Environmental Baseline Survey		Gardline		1							specimen fixed in 4 formalin, stored in 80% IMS															Neomediomastus sp. 1		Neomediomastus sp.							Animalia	Annelida			Capitellidae	Neomediomastus		sp.
voucher	NHM.2018.24877		Sea Lion Field Development Environmental Baseline Survey		Gardline		1							specimen fixed in 4 formalin, stored in 80% IMS															Ophelina cf. cylindricaudata		Ophelina cf. cylindricaudata Hansen 1878							Animalia	Annelida			Opheliidae	Ophelina		cylindricaudata
other material	NHM.2018.24878		Sea Lion Field Development Environmental Baseline Survey		Gardline		1							specimen fixed in 4 formalin, stored in 80% IMS															Phylo cf. felix juv.		Phylo cf. felix juv. Kinberg, 1866							Animalia	Annelida			Orbiniidae	Phylo		felix juv.
other material	NHM.2018.24879		Sea Lion Field Development Environmental Baseline Survey		Gardline		1							specimen fixed in 4 formalin, stored in 80% IMS															Schistomeringos sp 1		Schistomeringos sp.							Animalia	Annelida			Dorvilleidae	Schistomeringos		sp.
other material	NHM.2018.24880		Sea Lion Field Development Environmental Baseline Survey		Gardline		1							specimen fixed in 4 formalin, stored in 80% IMS															Spiophanes algidus		Spiophanes algidus Meißner, 2005							Animalia	Annelida			Spionidae	Spiophanes		algidus
other material	NHM.2018.24881		Sea Lion Field Development Environmental Baseline Survey		Gardline		1							specimen fixed in 4 formalin, stored in 80% IMS															Syllidae indet.		Syllidae indet.							Animalia	Annelida			Syllidae
other material	NHM.2018.24882		Sea Lion Field Development Environmental Baseline Survey		Gardline		1							specimen fixed in 4 formalin, stored in 80% IMS															Laonice sp. 1		Laonice sp.							Animalia	Annelida			Spionidae	Laonice		sp.
other material	NHM.2018.24883		Sea Lion Field Development Environmental Baseline Survey		Gardline		1							specimen fixed in 4 formalin, stored in 80% IMS															Leitoscoloplos sp. 1		Leitoscoloplos olei Neal and Paterson in Neal et al. 2020							Animalia	Annelida			Orbiniidae	Leitoscoloplos		olei
other material	NHM.2018.24884		Sea Lion Field Development Environmental Baseline Survey		Gardline		1							specimen fixed in 4 formalin, stored in 80% IMS															Nichomache cf. lumbricalis		Nichomache cf. lumbricalis (Fabricius, 1780)							Animalia	Annelida			Maldanidae	Nichomache		lumbricalis
other material	NHM.2018.24885		Sea Lion Field Development Environmental Baseline Survey		Gardline		1							specimen fixed in 4 formalin, stored in 80% IMS															Sternaspis sp. 1		Sternaspis sp.							Animalia	Annelida			Sternaspidae	Sternaspis		sp.
other material	NHM.2018.24886		Sea Lion Field Development Environmental Baseline Survey		Gardline		1							specimen fixed in 4 formalin, stored in 80% IMS															Ancistrosyllis cf groenlandica		Ancistrosyllis cf.groenlandica McIntosh, 1879							Animalia	Annelida			Pilargidae	Ancistrosyllis		groenlandica
other material	NHM.2018.24887		Sea Lion Field Development Environmental Baseline Survey		Gardline		1							specimen fixed in 4 formalin, stored in 80% IMS															Aurospio foodbancsia		Aurospio foodbancsia Mincks, Dyal, Paterson, Smith & Glover, 2009							Animalia	Annelida			Spionidae	Aurospio		foodbancsia
other material	NHM.2018.24888		Sea Lion Field Development Environmental Baseline Survey		Gardline		1							specimen fixed in 4 formalin, stored in 80% IMS															Sphaerosyllis perspicax		Sphaerosyllis perspicax Ehlers, 1912							Animalia	Annelida			Syllidae	Sphaerosyllis		perspicax
other material	NHM.2018.24889		Sea Lion Field Development Environmental Baseline Survey		Gardline		1							specimen fixed in 4 formalin, stored in 80% IMS															Phylo cf. felix juv.		Phylo cf. felix juv. Kinberg, 1866							Animalia	Annelida			Orbiniidae	Phylo		felix juv.
other material	NHM.2018.24890		Sea Lion Field Development Environmental Baseline Survey		Gardline		1							specimen fixed in 4 formalin, stored in 80% IMS															Amphicteis sp. 1		Amphicteis sp.							Animalia	Annelida			Ampharetidae	Amphicteis		sp.
other material	NHM.2018.24891		Sea Lion Field Development Environmental Baseline Survey		Gardline		1							specimen fixed in 4 formalin, stored in 80% IMS															Anobothrus cf. glandularis		Anobothrus cf. glandularis Hartmann-Schröder, 1965							Animalia	Annelida			Ampharetidae	Anobothrus		glandularis
other material	NHM.2018.24892		Sea Lion Field Development Environmental Baseline Survey		Gardline		1							specimen fixed in 4 formalin, stored in 80% IMS															Aurospio foodbancsia		Aurospio foodbancsia Mincks, Dyal, Paterson, Smith & Glover, 2009							Animalia	Annelida			Spionidae	Aurospio		foodbancsia
other material	NHM.2018.24893		Sea Lion Field Development Environmental Baseline Survey		Gardline		1							specimen fixed in 4 formalin, stored in 80% IMS															Clymenura sp. 1		Clymenura sp.							Animalia	Annelida			Maldanidae	Clymenura		sp.
other material	NHM.2018.24894		Sea Lion Field Development Environmental Baseline Survey		Gardline		1							specimen fixed in 4 formalin, stored in 80% IMS															Euchone undulocincta		Euchone undulocincta Hartmann-Schröder & Rosenfeldt, 1989							Animalia	Annelida			Sabellidae	Euchone		undulocincta
other material	NHM.2018.24895		Sea Lion Field Development Environmental Baseline Survey		Gardline		1							specimen fixed in 4 formalin, stored in 80% IMS															Eclysippe sp. 1		Eclysippe sp.							Animalia	Annelida			Ampharetidae	Eclysippe		sp.
other material	NHM.2018.24896		Sea Lion Field Development Environmental Baseline Survey		Gardline		1							specimen fixed in 4 formalin, stored in 80% IMS															Levinsenia antarctica		Levinsenia antarctica (Strelzov, 1973)							Animalia	Annelida			Paraonidae	Levinsenia		antarctica
other material	NHM.2018.24897		Sea Lion Field Development Environmental Baseline Survey		Gardline		1							specimen fixed in 4 formalin, stored in 80% IMS															Laonice sp. 1		Laonice sp.							Animalia	Annelida			Spionidae	Laonice		sp.
other material	NHM.2018.24898		Sea Lion Field Development Environmental Baseline Survey		Gardline		1							specimen fixed in 4 formalin, stored in 80% IMS															Phylo cf. felix		Phylo cf. felix Kinberg, 1866							Animalia	Annelida			Orbiniidae	Phylo		felix
other material	NHM.2018.24899		Sea Lion Field Development Environmental Baseline Survey		Gardline		1							specimen fixed in 4 formalin, stored in 80% IMS															Ancistrosyllis cf groenlandica		Ancistrosyllis cf.groenlandica McIntosh, 1879							Animalia	Annelida			Pilargidae	Ancistrosyllis		groenlandica
other material	NHM.2018.24900		Sea Lion Field Development Environmental Baseline Survey		Gardline		1							specimen fixed in 4 formalin, stored in 80% IMS															Clymenura sp. 1		Clymenura sp.							Animalia	Annelida			Maldanidae	Clymenura		sp.
other material	NHM.2018.24901		Sea Lion Field Development Environmental Baseline Survey		Gardline		1							specimen fixed in 4 formalin, stored in 80% IMS															Cossura sp 1		Cossura sp.							Animalia	Annelida			Cossuridae	Cossura		sp.
other material	NHM.2018.24902		Sea Lion Field Development Environmental Baseline Survey		Gardline		1							specimen fixed in 4 formalin, stored in 80% IMS															Levinsenia acutibranchiata		Levinsenia acutibranchiata (Strelzov, 1973)							Animalia	Annelida			Paraonidae	Levinsenia		acutibranchiata
other material	NHM.2018.24903		Sea Lion Field Development Environmental Baseline Survey		Gardline		1							specimen fixed in 4 formalin, stored in 80% IMS															Leitoscoloplos sp. 1		Leitoscoloplos olei Neal and Paterson in Neal et al. 2020							Animalia	Annelida			Orbiniidae	Leitoscoloplos		olei
other material	NHM.2018.24904		Sea Lion Field Development Environmental Baseline Survey		Gardline		1							specimen fixed in 4 formalin, stored in 80% IMS															Polynoidae indet. juv.		Polynoidae indet. juv.							Animalia	Annelida			Polynoidae			indet. juv.
other material	NHM.2018.24905		Sea Lion Field Development Environmental Baseline Survey		Gardline		1							specimen fixed in 4 formalin, stored in 80% IMS															Aricidea (Allia) cf. ramosa		Aricidea (Allia) cf. ramosa Annenkova, 1934							Animalia	Annelida			Paraonidae	Aricidea	(Allia)	ramosa
other material	NHM.2018.24906		Sea Lion Field Development Environmental Baseline Survey		Gardline		1							specimen fixed in 4 formalin, stored in 80% IMS															Sphaerosyllis perspicax		Sphaerosyllis perspicax Ehlers, 1912							Animalia	Annelida			Syllidae	Sphaerosyllis		perspicax
other material	NHM.2018.24907		Sea Lion Field Development Environmental Baseline Survey		Gardline		1							specimen fixed in 4 formalin, stored in 80% IMS															Exogone cf. heterosetosa		Exogone cf. heterosetosa McIntosh, 1885							Animalia	Annelida			Syllidae	Exogone		heterosetosa
other material	NHM.2018.24908		Sea Lion Field Development Environmental Baseline Survey		Gardline		1							specimen fixed in 4 formalin, stored in 80% IMS															Harmothoe anderssoni		Harmothoe anderssoni Bergström, 1916							Animalia	Annelida			Polynoidae	Harmothoe		anderssoni
other material	NHM.2018.24909		Sea Lion Field Development Environmental Baseline Survey		Gardline		1							specimen fixed in 4 formalin, stored in 80% IMS															Levinsenia antarctica		Levinsenia antarctica (Strelzov, 1973)							Animalia	Annelida			Paraonidae	Levinsenia		antarctica
other material	NHM.2018.24910		Sea Lion Field Development Environmental Baseline Survey		Gardline		1							specimen fixed in 4 formalin, stored in 80% IMS															Leitoscoloplos sp. 1		Leitoscoloplos olei Neal and Paterson in Neal et al. 2020							Animalia	Annelida			Orbiniidae	Leitoscoloplos		olei
other material	NHM.2018.24911		Sea Lion Field Development Environmental Baseline Survey		Gardline		1							specimen fixed in 4 formalin, stored in 80% IMS															Ophelina cf farallonensis		Ophelina cf.farallonensis Blake, 2000							Animalia	Annelida			Opheliidae	Ophelina		farallonensis
other material	NHM.2018.24912		Sea Lion Field Development Environmental Baseline Survey		Gardline		1							specimen fixed in 4 formalin, stored in 80% IMS															Phylo cf. felix juv.		Phylo cf. felix juv. Kinberg, 1866							Animalia	Annelida			Orbiniidae	Phylo		felix juv.
other material	NHM.2018.24913		Sea Lion Field Development Environmental Baseline Survey		Gardline		1							specimen fixed in 4 formalin, stored in 80% IMS															Euchone undulocincta		Euchone undulocincta Hartmann-Schröder & Rosenfeldt, 1989							Animalia	Annelida			Sabellidae	Euchone		undulocincta
other material	NHM.2018.24914		Sea Lion Field Development Environmental Baseline Survey		Gardline		1							specimen fixed in 4 formalin, stored in 80% IMS															Fabricinuda sp. 1		Fabricinuda sp.							Animalia	Annelida			Fabriciidae	Fabricinuda		sp.
other material	NHM.2018.24915		Sea Lion Field Development Environmental Baseline Survey		Gardline		1							specimen fixed in 4 formalin, stored in 80% IMS															Onuphis pseudoiridescens		Onuphis pseudoiridescens Averincev, 1972							Animalia	Annelida			Onuphidae	Onuphis		pseudoiridescens
other material	NHM.2018.24916		Sea Lion Field Development Environmental Baseline Survey		Gardline		1							specimen fixed in 4 formalin, stored in 80% IMS															Sternaspis sp. 1		Sternaspis sp.							Animalia	Annelida			Sternaspidae	Sternaspis		sp.
other material	NHM.2018.24917		Sea Lion Field Development Environmental Baseline Survey		Gardline		1							specimen fixed in 4 formalin, stored in 80% IMS															Neoleanira magellanica		Neoleanira magellanica (McIntosh, 1885)							Animalia	Annelida			Sigalionidae	Neoleanira		magellanica
other material	NHM.2018.24918		Sea Lion Field Development Environmental Baseline Survey		Gardline		1							specimen fixed in 4 formalin, stored in 80% IMS															Phylo cf. felix		Phylo cf. felix Kinberg, 1866							Animalia	Annelida			Orbiniidae	Phylo		felix
other material	NHM.2018.24919		Sea Lion Field Development Environmental Baseline Survey		Gardline		1							specimen fixed in 4 formalin, stored in 80% IMS															Praxillella sp. 1		Praxillella sp.							Animalia	Annelida			Maldanidae	Praxillella		sp.
other material	NHM.2018.24920		Sea Lion Field Development Environmental Baseline Survey		Gardline		1							specimen fixed in 4 formalin, stored in 80% IMS															Scalibregma sp. 1		Scalibregma sp.							Animalia	Annelida			Scalibregmatidae	Scalibregma		sp.
other material	NHM.2018.24921		Sea Lion Field Development Environmental Baseline Survey		Gardline		1							specimen fixed in 4 formalin, stored in 80% IMS															Sternaspis sp. 1		Sternaspis sp.							Animalia	Annelida			Sternaspidae	Sternaspis		sp.
other material	NHM.2018.24922		Sea Lion Field Development Environmental Baseline Survey		Gardline		1							specimen fixed in 4 formalin, stored in 80% IMS															Cossura sp 1		Cossura sp.							Animalia	Annelida			Cossuridae	Cossura		sp.
other material	NHM.2018.24923		Sea Lion Field Development Environmental Baseline Survey		Gardline		1							specimen fixed in 4 formalin, stored in 80% IMS															Euchone undulocincta		Euchone undulocincta Hartmann-Schröder & Rosenfeldt, 1989							Animalia	Annelida			Sabellidae	Euchone		undulocincta
other material	NHM.2018.24924		Sea Lion Field Development Environmental Baseline Survey		Gardline		1							specimen fixed in 4 formalin, stored in 80% IMS															Sphaerosyllis perspicax		Sphaerosyllis perspicax Ehlers, 1912							Animalia	Annelida			Syllidae	Sphaerosyllis		perspicax
other material	NHM.2018.24925		Sea Lion Field Development Environmental Baseline Survey		Gardline		1							specimen fixed in 4 formalin, stored in 80% IMS															Galathowenia sp. 1		Galathowenia sp.							Animalia	Annelida			Oweniidae	Galathowenia		sp.
other material	NHM.2018.24926		Sea Lion Field Development Environmental Baseline Survey		Gardline		1							specimen fixed in 4 formalin, stored in 80% IMS															Laonice sp. 1		Laonice sp.							Animalia	Annelida			Spionidae	Laonice		sp.
other material	NHM.2018.24927		Sea Lion Field Development Environmental Baseline Survey		Gardline		1							specimen fixed in 4 formalin, stored in 80% IMS															Neoleanira magellanica		Neoleanira magellanica (McIntosh, 1885)							Animalia	Annelida			Sigalionidae	Neoleanira		magellanica
other material	NHM.2018.24928		Sea Lion Field Development Environmental Baseline Survey		Gardline		1							specimen fixed in 4 formalin, stored in 80% IMS															Ophelina cf farallonensis		Ophelina cf.farallonensis Blake, 2000							Animalia	Annelida			Opheliidae	Ophelina		farallonensis
other material	NHM.2018.24929		Sea Lion Field Development Environmental Baseline Survey		Gardline		1							specimen fixed in 4 formalin, stored in 80% IMS															Schistomeringos sp 1		Schistomeringos sp.							Animalia	Annelida			Dorvilleidae	Schistomeringos		sp.
other material	NHM.2018.24930		Sea Lion Field Development Environmental Baseline Survey		Gardline		1							specimen fixed in 4 formalin, stored in 80% IMS															Sternaspis sp. 1		Sternaspis sp.							Animalia	Annelida			Sternaspidae	Sternaspis		sp.
other material	NHM.2018.24931		Sea Lion Field Development Environmental Baseline Survey		Gardline		1							specimen fixed in 4 formalin, stored in 80% IMS															Aricidea (Acmira) simplex		Aricidea (Acmira) simplex Day, 1963							Animalia	Annelida			Paraonidae	Aricidea	(Acmira)	simplex
other material	NHM.2018.24932		Sea Lion Field Development Environmental Baseline Survey		Gardline		1							specimen fixed in 4 formalin, stored in 80% IMS															Axiothella sp. 1		Axiothella sp.							Animalia	Annelida			Maldanidae	Axiothella		sp.
other material	NHM.2018.24933		Sea Lion Field Development Environmental Baseline Survey		Gardline		1							specimen fixed in 4 formalin, stored in 80% IMS															Exogone cf. heterosetosa		Exogone cf. heterosetosa McIntosh, 1885							Animalia	Annelida			Syllidae	Exogone		heterosetosa
other material	NHM.2018.24934		Sea Lion Field Development Environmental Baseline Survey		Gardline		1							specimen fixed in 4 formalin, stored in 80% IMS															Notomastus sp. 1		Notomastus sp.							Animalia	Annelida			Capitellidae	Notomastus		sp.
other material	NHM.2018.24935		Sea Lion Field Development Environmental Baseline Survey		Gardline		1							specimen fixed in 4 formalin, stored in 80% IMS															Phylo cf. felix juv.		Phylo cf. felix juv. Kinberg, 1866							Animalia	Annelida			Orbiniidae	Phylo		felix juv.
other material	NHM.2018.24936		Sea Lion Field Development Environmental Baseline Survey		Gardline		1							specimen fixed in 4 formalin, stored in 80% IMS															Praxillella sp. 1		Praxillella sp.							Animalia	Annelida			Maldanidae	Praxillella		sp.
other material	NHM.2018.24937		Sea Lion Field Development Environmental Baseline Survey		Gardline		1							specimen fixed in 4 formalin, stored in 80% IMS															Ancistrosyllis cf groenlandica		Ancistrosyllis cf.groenlandica McIntosh, 1879							Animalia	Annelida			Pilargidae	Ancistrosyllis		groenlandica
other material	NHM.2018.24938		Sea Lion Field Development Environmental Baseline Survey		Gardline		1							specimen fixed in 4 formalin, stored in 80% IMS															Euchone undulocincta		Euchone undulocincta Hartmann-Schröder & Rosenfeldt, 1989							Animalia	Annelida			Sabellidae	Euchone		undulocincta
other material	NHM.2018.24939		Sea Lion Field Development Environmental Baseline Survey		Gardline		1							specimen fixed in 4 formalin, stored in 80% IMS															Maldanidae indet.		Maldanidae indet.							Animalia	Annelida			Maldanidae
other material	NHM.2018.24940		Sea Lion Field Development Environmental Baseline Survey		Gardline		1							specimen fixed in 4 formalin, stored in 80% IMS															Nichomache cf. lumbricalis		Nichomache cf. lumbricalis (Fabricius, 1780)							Animalia	Annelida			Maldanidae	Nichomache		lumbricalis
other material	NHM.2018.24941		Sea Lion Field Development Environmental Baseline Survey		Gardline		1							specimen fixed in 4 formalin, stored in 80% IMS															Notomastus sp. 1		Notomastus sp.							Animalia	Annelida			Capitellidae	Notomastus		sp.
other material	NHM.2018.24942		Sea Lion Field Development Environmental Baseline Survey		Gardline		1							specimen fixed in 4 formalin, stored in 80% IMS															Polynoidae indet. juv.		Polynoidae indet. juv.							Animalia	Annelida			Polynoidae			indet. juv.
other material	NHM.2018.24943		Sea Lion Field Development Environmental Baseline Survey		Gardline		1							specimen fixed in 4 formalin, stored in 80% IMS															Spionidae indet.		Spionidae indet.							Animalia	Annelida			Spionidae			indet.
other material	NHM.2018.24944		Sea Lion Field Development Environmental Baseline Survey		Gardline		1							specimen fixed in 4 formalin, stored in 80% IMS															Levinsenia acutibranchiata		Levinsenia acutibranchiata (Strelzov, 1973)							Animalia	Annelida			Paraonidae	Levinsenia		acutibranchiata
other material	NHM.2018.24945		Sea Lion Field Development Environmental Baseline Survey		Gardline		1							specimen fixed in 4 formalin, stored in 80% IMS															Notomastus sp. 1		Notomastus sp.							Animalia	Annelida			Capitellidae	Notomastus		sp.
other material	NHM.2018.24946		Sea Lion Field Development Environmental Baseline Survey		Gardline		1							specimen fixed in 4 formalin, stored in 80% IMS															Brada sp. 1		Brada sp.							Animalia	Annelida			Flabelligeridae	Brada		sp.
other material	NHM.2018.24947		Sea Lion Field Development Environmental Baseline Survey		Gardline		1							specimen fixed in 4 formalin, stored in 80% IMS															Exogone cf. heterosetosa		Exogone cf. heterosetosa McIntosh, 1885							Animalia	Annelida			Syllidae	Exogone		heterosetosa
other material	NHM.2018.24948		Sea Lion Field Development Environmental Baseline Survey		Gardline		1							specimen fixed in 4 formalin, stored in 80% IMS															Nichomache cf. lumbricalis		Nichomache cf. lumbricalis (Fabricius, 1780)							Animalia	Annelida			Maldanidae	Nichomache		lumbricalis
other material	NHM.2018.24949		Sea Lion Field Development Environmental Baseline Survey		Gardline		1							specimen fixed in 4 formalin, stored in 80% IMS															Polynoidae indet. juv.		Polynoidae indet. juv.							Animalia	Annelida			Polynoidae			indet. juv.
other material	NHM.2018.24950		Sea Lion Field Development Environmental Baseline Survey		Gardline		1							specimen fixed in 4 formalin, stored in 80% IMS															Schistomeringos sp 1		Schistomeringos sp.							Animalia	Annelida			Dorvilleidae	Schistomeringos		sp.
other material	NHM.2018.24951		Sea Lion Field Development Environmental Baseline Survey		Gardline		1							specimen fixed in 4 formalin, stored in 80% IMS															Aricidea (Allia) cf. ramosa		Aricidea (Allia) cf. ramosa Annenkova, 1934							Animalia	Annelida			Paraonidae	Aricidea	(Allia)	ramosa
other material	NHM.2018.24952		Sea Lion Field Development Environmental Baseline Survey		Gardline		1							specimen fixed in 4 formalin, stored in 80% IMS															Sphaerosyllis perspicax		Sphaerosyllis perspicax Ehlers, 1912							Animalia	Annelida			Syllidae	Sphaerosyllis		perspicax
other material	NHM.2018.24953		Sea Lion Field Development Environmental Baseline Survey		Gardline		1							specimen fixed in 4 formalin, stored in 80% IMS															Levinsenia acutibranchiata		Levinsenia acutibranchiata (Strelzov, 1973)							Animalia	Annelida			Paraonidae	Levinsenia		acutibranchiata
other material	NHM.2018.24954		Sea Lion Field Development Environmental Baseline Survey		Gardline		1							specimen fixed in 4 formalin, stored in 80% IMS															Levinsenia antarctica		Levinsenia antarctica (Strelzov, 1973)							Animalia	Annelida			Paraonidae	Levinsenia		antarctica
other material	NHM.2018.24955		Sea Lion Field Development Environmental Baseline Survey		Gardline		1							specimen fixed in 4 formalin, stored in 80% IMS															Laonice sp. 1		Laonice sp.							Animalia	Annelida			Spionidae	Laonice		sp.
other material	NHM.2018.24956		Sea Lion Field Development Environmental Baseline Survey		Gardline		1							specimen fixed in 4 formalin, stored in 80% IMS															Phylo cf. felix juv.		Phylo cf. felix juv. Kinberg, 1866							Animalia	Annelida			Orbiniidae	Phylo		felix juv.
other material	NHM.2018.24957		Sea Lion Field Development Environmental Baseline Survey		Gardline		1							specimen fixed in 4 formalin, stored in 80% IMS															Polynoidae indet. juv.		Polynoidae indet. juv.							Animalia	Annelida			Polynoidae			indet. juv.
other material	NHM.2018.24958		Sea Lion Field Development Environmental Baseline Survey		Gardline		1							specimen fixed in 4 formalin, stored in 80% IMS															Pseudoscalibregma sp. 1		Pseudoscalibregma sp.							Animalia	Annelida			Scalibregmatidae	Pseudoscalibregma		sp.
other material	NHM.2018.24959		Sea Lion Field Development Environmental Baseline Survey		Gardline		1							specimen fixed in 4 formalin, stored in 80% IMS															Scalibregma sp. 1		Scalibregma sp.							Animalia	Annelida			Scalibregmatidae	Scalibregma		sp.
other material	NHM.2018.24960		Sea Lion Field Development Environmental Baseline Survey		Gardline		1							specimen fixed in 4 formalin, stored in 80% IMS															Spiophanes algidus		Spiophanes algidus Meißner, 2005							Animalia	Annelida			Spionidae	Spiophanes		algidus
other material	NHM.2018.24961		Sea Lion Field Development Environmental Baseline Survey		Gardline		1							specimen fixed in 4 formalin, stored in 80% IMS															Aricidea (Acmira) simplex		Aricidea (Acmira) simplex Day, 1963							Animalia	Annelida			Paraonidae	Aricidea	(Acmira)	simplex
other material	NHM.2018.24962		Sea Lion Field Development Environmental Baseline Survey		Gardline		1							specimen fixed in 4 formalin, stored in 80% IMS															Aricidea (Allia) cf. ramosa		Aricidea (Allia) cf. ramosa Annenkova, 1934							Animalia	Annelida			Paraonidae	Aricidea	(Allia)	ramosa
other material	NHM.2018.24963		Sea Lion Field Development Environmental Baseline Survey		Gardline		1							specimen fixed in 4 formalin, stored in 80% IMS															Austrolaenilla cf. antarctica		Austrolaenilla cf. antarctica Bergström, 1916							Animalia	Annelida			Polynoidae	Austrolaenilla		antarctica
other material	NHM.2018.24964		Sea Lion Field Development Environmental Baseline Survey		Gardline		1							specimen fixed in 4 formalin, stored in 80% IMS															Axiothella sp. 1		Axiothella sp.							Animalia	Annelida			Maldanidae	Axiothella		sp.
other material	NHM.2018.24965		Sea Lion Field Development Environmental Baseline Survey		Gardline		1							specimen fixed in 4 formalin, stored in 80% IMS															Euchone undulocincta		Euchone undulocincta Hartmann-Schröder & Rosenfeldt, 1989							Animalia	Annelida			Sabellidae	Euchone		undulocincta
other material	NHM.2018.24966		Sea Lion Field Development Environmental Baseline Survey		Gardline		1							specimen fixed in 4 formalin, stored in 80% IMS															Sphaerosyllis perspicax		Sphaerosyllis perspicax Ehlers, 1912							Animalia	Annelida			Syllidae	Sphaerosyllis		perspicax
other material	NHM.2018.24967		Sea Lion Field Development Environmental Baseline Survey		Gardline		1							specimen fixed in 4 formalin, stored in 80% IMS															Levinsenia acutibranchiata		Levinsenia acutibranchiata (Strelzov, 1973)							Animalia	Annelida			Paraonidae	Levinsenia		acutibranchiata
other material	NHM.2018.24968		Sea Lion Field Development Environmental Baseline Survey		Gardline		1							specimen fixed in 4 formalin, stored in 80% IMS															Neomediomastus sp. 1		Neomediomastus sp.							Animalia	Annelida			Capitellidae	Neomediomastus		sp.
other material	NHM.2018.24969		Sea Lion Field Development Environmental Baseline Survey		Gardline		1							specimen fixed in 4 formalin, stored in 80% IMS															Onuphis pseudoiridescens		Onuphis pseudoiridescens Averincev, 1972							Animalia	Annelida			Onuphidae	Onuphis		pseudoiridescens
other material	NHM.2018.24970		Sea Lion Field Development Environmental Baseline Survey		Gardline		1							specimen fixed in 4 formalin, stored in 80% IMS															Pseudoscalibregma sp. 1		Pseudoscalibregma sp.							Animalia	Annelida			Scalibregmatidae	Pseudoscalibregma		sp.
other material	NHM.2018.24971		Sea Lion Field Development Environmental Baseline Survey		Gardline		1							specimen fixed in 4 formalin, stored in 80% IMS															Scalibregma sp. 1		Scalibregma sp.							Animalia	Annelida			Scalibregmatidae	Scalibregma		sp.
other material	NHM.2018.24972		Sea Lion Field Development Environmental Baseline Survey		Gardline		1							specimen fixed in 4 formalin, stored in 80% IMS															Axiothella sp. 1		Axiothella sp.							Animalia	Annelida			Maldanidae	Axiothella		sp.
voucher	NHM.2018.24973		Sea Lion Field Development Environmental Baseline Survey		Gardline		1							specimen fixed in 4 formalin, stored in 80% IMS															Glycera sp. 2		Glycera sp.							Animalia	Annelida			Glyceridae	Glycera		sp.
other material	NHM.2018.24974		Sea Lion Field Development Environmental Baseline Survey		Gardline		1							specimen fixed in 4 formalin, stored in 80% IMS															Phylo cf. felix juv.		Phylo cf. felix juv. Kinberg, 1866							Animalia	Annelida			Orbiniidae	Phylo		felix juv.
other material	NHM.2018.24975		Sea Lion Field Development Environmental Baseline Survey		Gardline		1							specimen fixed in 4 formalin, stored in 80% IMS															Polynoidae indet. juv.		Polynoidae indet. juv.							Animalia	Annelida			Polynoidae			indet. juv.
other material	NHM.2018.24976		Sea Lion Field Development Environmental Baseline Survey		Gardline		1							specimen fixed in 4 formalin, stored in 80% IMS															Praxillella sp. 1		Praxillella sp.							Animalia	Annelida			Maldanidae	Praxillella		sp.
other material	NHM.2018.24977		Sea Lion Field Development Environmental Baseline Survey		Gardline		1							specimen fixed in 4 formalin, stored in 80% IMS															Ancistrosyllis cf groenlandica		Ancistrosyllis cf.groenlandica McIntosh, 1879							Animalia	Annelida			Pilargidae	Ancistrosyllis		groenlandica
other material	NHM.2018.24978		Sea Lion Field Development Environmental Baseline Survey		Gardline		1							specimen fixed in 4 formalin, stored in 80% IMS															Axiothella sp. 1		Axiothella sp.							Animalia	Annelida			Maldanidae	Axiothella		sp.
other material	NHM.2018.24979		Sea Lion Field Development Environmental Baseline Survey		Gardline		1							specimen fixed in 4 formalin, stored in 80% IMS															Euchone undulocincta		Euchone undulocincta Hartmann-Schröder & Rosenfeldt, 1989							Animalia	Annelida			Sabellidae	Euchone		undulocincta
other material	NHM.2018.24980		Sea Lion Field Development Environmental Baseline Survey		Gardline		1							specimen fixed in 4 formalin, stored in 80% IMS															Praxillella sp. 1		Praxillella sp.							Animalia	Annelida			Maldanidae	Praxillella		sp.
other material	NHM.2018.24981		Sea Lion Field Development Environmental Baseline Survey		Gardline		1							specimen fixed in 4 formalin, stored in 80% IMS															Scalibregma sp. 1		Scalibregma sp.							Animalia	Annelida			Scalibregmatidae	Scalibregma		sp.
other material	NHM.2018.24982		Sea Lion Field Development Environmental Baseline Survey		Gardline		1							specimen fixed in 4 formalin, stored in 80% IMS															Schistomeringos sp 1		Schistomeringos sp.							Animalia	Annelida			Dorvilleidae	Schistomeringos		sp.
other material	NHM.2018.24983		Sea Lion Field Development Environmental Baseline Survey		Gardline		1							specimen fixed in 4 formalin, stored in 80% IMS															Cossura sp 1		Cossura sp.							Animalia	Annelida			Cossuridae	Cossura		sp.
other material	NHM.2018.24984		Sea Lion Field Development Environmental Baseline Survey		Gardline		1							specimen fixed in 4 formalin, stored in 80% IMS															Euchone undulocincta		Euchone undulocincta Hartmann-Schröder & Rosenfeldt, 1989							Animalia	Annelida			Sabellidae	Euchone		undulocincta
other material	NHM.2018.24985		Sea Lion Field Development Environmental Baseline Survey		Gardline		1							specimen fixed in 4 formalin, stored in 80% IMS															Phylo cf. felix juv.		Phylo cf. felix juv. Kinberg, 1866							Animalia	Annelida			Orbiniidae	Phylo		felix juv.
other material	NHM.2018.24986		Sea Lion Field Development Environmental Baseline Survey		Gardline		1							specimen fixed in 4 formalin, stored in 80% IMS															Ancistrosyllis cf groenlandica		Ancistrosyllis cf.groenlandica McIntosh, 1879							Animalia	Annelida			Pilargidae	Ancistrosyllis		groenlandica
other material	NHM.2018.24987		Sea Lion Field Development Environmental Baseline Survey		Gardline		1							specimen fixed in 4 formalin, stored in 80% IMS															Clymenura sp. 1		Clymenura sp.							Animalia	Annelida			Maldanidae	Clymenura		sp.
other material	NHM.2018.24988		Sea Lion Field Development Environmental Baseline Survey		Gardline		1							specimen fixed in 4 formalin, stored in 80% IMS															Euchone undulocincta		Euchone undulocincta Hartmann-Schröder & Rosenfeldt, 1989							Animalia	Annelida			Sabellidae	Euchone		undulocincta
other material	NHM.2018.24989		Sea Lion Field Development Environmental Baseline Survey		Gardline		1							specimen fixed in 4 formalin, stored in 80% IMS															Euphionella patagonica		Euphionella patagonica Monro, 1936							Animalia	Annelida			Polynoidae	Euphionella		patagonica
other material	NHM.2018.24990		Sea Lion Field Development Environmental Baseline Survey		Gardline		1							specimen fixed in 4 formalin, stored in 80% IMS															Onuphis pseudoiridescens		Onuphis pseudoiridescens Averincev, 1972							Animalia	Annelida			Onuphidae	Onuphis		pseudoiridescens
other material	NHM.2018.24991		Sea Lion Field Development Environmental Baseline Survey		Gardline		1							specimen fixed in 4 formalin, stored in 80% IMS															Polynoidae indet. juv.		Polynoidae indet. juv.							Animalia	Annelida			Polynoidae			indet. juv.
other material	NHM.2018.24992		Sea Lion Field Development Environmental Baseline Survey		Gardline		1							specimen fixed in 4 formalin, stored in 80% IMS															Axiothella sp. 1		Axiothella sp.							Animalia	Annelida			Maldanidae	Axiothella		sp.
other material	NHM.2018.24993		Sea Lion Field Development Environmental Baseline Survey		Gardline		1							specimen fixed in 4 formalin, stored in 80% IMS															Galathowenia sp. 1		Galathowenia sp.							Animalia	Annelida			Oweniidae	Galathowenia		sp.
other material	NHM.2018.24994		Sea Lion Field Development Environmental Baseline Survey		Gardline		1							specimen fixed in 4 formalin, stored in 80% IMS															Neomediomastus sp. 1		Neomediomastus sp.							Animalia	Annelida			Capitellidae	Neomediomastus		sp.
other material	NHM.2018.24995		Sea Lion Field Development Environmental Baseline Survey		Gardline		1							specimen fixed in 4 formalin, stored in 80% IMS															Ophelina cf. cylindricaudata		Ophelina cf. cylindricaudata Hansen 1878							Animalia	Annelida			Opheliidae	Ophelina		cylindricaudata
other material	NHM.2018.24996		Sea Lion Field Development Environmental Baseline Survey		Gardline		1							specimen fixed in 4 formalin, stored in 80% IMS															Aricidea (Allia) cf. ramosa		Aricidea (Allia) cf. ramosa Annenkova, 1934							Animalia	Annelida			Paraonidae	Aricidea	(Allia)	ramosa
other material	NHM.2018.24997		Sea Lion Field Development Environmental Baseline Survey		Gardline		1							specimen fixed in 4 formalin, stored in 80% IMS															Cirrophorus cf. furcatus		Cirrophorus cf. furcatus (Hartman, 1957)							Animalia	Annelida			Paraonidae	Cirrophorus		furcatus
other material	NHM.2018.24998		Sea Lion Field Development Environmental Baseline Survey		Gardline		1							specimen fixed in 4 formalin, stored in 80% IMS															Euchone undulocincta		Euchone undulocincta Hartmann-Schröder & Rosenfeldt, 1989							Animalia	Annelida			Sabellidae	Euchone		undulocincta
other material	NHM.2018.24999		Sea Lion Field Development Environmental Baseline Survey		Gardline		1							specimen fixed in 4 formalin, stored in 80% IMS															Levinsenia antarctica		Levinsenia antarctica (Strelzov, 1973)							Animalia	Annelida			Paraonidae	Levinsenia		antarctica
other material	NHM.2018.25000		Sea Lion Field Development Environmental Baseline Survey		Gardline		1							specimen fixed in 4 formalin, stored in 80% IMS															Neoleanira magellanica		Neoleanira magellanica (McIntosh, 1885)							Animalia	Annelida			Sigalionidae	Neoleanira		magellanica
other material	NHM.2018.25001		Sea Lion Field Development Environmental Baseline Survey		Gardline		1							specimen fixed in 4 formalin, stored in 80% IMS															Nichomache cf. lumbricalis		Nichomache cf. lumbricalis (Fabricius, 1780)							Animalia	Annelida			Maldanidae	Nichomache		lumbricalis
other material	NHM.2018.25002		Sea Lion Field Development Environmental Baseline Survey		Gardline		1							specimen fixed in 4 formalin, stored in 80% IMS															Ophelina cf. cylindricaudata		Ophelina cf. cylindricaudata Hansen 1878							Animalia	Annelida			Opheliidae	Ophelina		cylindricaudata
other material	NHM.2018.25003		Sea Lion Field Development Environmental Baseline Survey		Gardline		1							specimen fixed in 4 formalin, stored in 80% IMS															Spiophanes algidus		Spiophanes algidus Meißner, 2005							Animalia	Annelida			Spionidae	Spiophanes		algidus
other material	NHM.2018.25004		Sea Lion Field Development Environmental Baseline Survey		Gardline		1							specimen fixed in 4 formalin, stored in 80% IMS															Ancistrosyllis cf groenlandica		Ancistrosyllis cf.groenlandica McIntosh, 1879							Animalia	Annelida			Pilargidae	Ancistrosyllis		groenlandica
other material	NHM.2018.25005		Sea Lion Field Development Environmental Baseline Survey		Gardline		1							specimen fixed in 4 formalin, stored in 80% IMS															Levinsenia acutibranchiata		Levinsenia acutibranchiata (Strelzov, 1973)							Animalia	Annelida			Paraonidae	Levinsenia		acutibranchiata
other material	NHM.2018.25006		Sea Lion Field Development Environmental Baseline Survey		Gardline		1							specimen fixed in 4 formalin, stored in 80% IMS															Notomastus sp. 1		Notomastus sp.							Animalia	Annelida			Capitellidae	Notomastus		sp.
other material	NHM.2018.25007		Sea Lion Field Development Environmental Baseline Survey		Gardline		1							specimen fixed in 4 formalin, stored in 80% IMS															Ophelina cf scaphigera		Ophelina cf.scaphigera Ehlers, 1900							Animalia	Annelida			Opheliidae	Ophelina		scaphigera
other material	NHM.2018.25008		Sea Lion Field Development Environmental Baseline Survey		Gardline		1							specimen fixed in 4 formalin, stored in 80% IMS															Polynoidae indet. juv.		Polynoidae indet. juv.							Animalia	Annelida			Polynoidae			indet. juv.
other material	NHM.2018.25009		Sea Lion Field Development Environmental Baseline Survey		Gardline		1							specimen fixed in 4 formalin, stored in 80% IMS															Praxillella sp. 1		Praxillella sp.							Animalia	Annelida			Maldanidae	Praxillella		sp.
other material	NHM.2018.25010		Sea Lion Field Development Environmental Baseline Survey		Gardline		1							specimen fixed in 4 formalin, stored in 80% IMS															Apistobranchus sp. 1		Apistobranchus jasoni Neal and Paterson in Neal et al. 2020							Animalia	Annelida			Apistobranchidae	Apistobranchus		jasoni
other material	NHM.2018.25011		Sea Lion Field Development Environmental Baseline Survey		Gardline		1							specimen fixed in 4 formalin, stored in 80% IMS															Aricidea (Acmira) simplex		Aricidea (Acmira) simplex Day, 1963							Animalia	Annelida			Paraonidae	Aricidea	(Acmira)	simplex
other material	NHM.2018.25012		Sea Lion Field Development Environmental Baseline Survey		Gardline		1							specimen fixed in 4 formalin, stored in 80% IMS															Aricidea (Allia) cf. ramosa		Aricidea (Allia) cf. ramosa Annenkova, 1934							Animalia	Annelida			Paraonidae	Aricidea	(Allia)	ramosa
other material	NHM.2018.25013		Sea Lion Field Development Environmental Baseline Survey		Gardline		1							specimen fixed in 4 formalin, stored in 80% IMS															Eucranta mollis		Eucranta mollis (McIntosh, 1876)							Animalia	Annelida			Polynoidae	Eucranta		mollis
other material	NHM.2018.25014		Sea Lion Field Development Environmental Baseline Survey		Gardline		1							specimen fixed in 4 formalin, stored in 80% IMS															Levinsenia antarctica		Levinsenia antarctica (Strelzov, 1973)							Animalia	Annelida			Paraonidae	Levinsenia		antarctica
other material	NHM.2018.25015		Sea Lion Field Development Environmental Baseline Survey		Gardline		1							specimen fixed in 4 formalin, stored in 80% IMS															Laonice sp. 1		Laonice sp.							Animalia	Annelida			Spionidae	Laonice		sp.
other material	NHM.2018.25016		Sea Lion Field Development Environmental Baseline Survey		Gardline		1							specimen fixed in 4 formalin, stored in 80% IMS															Neomediomastus sp. 1		Neomediomastus sp.							Animalia	Annelida			Capitellidae	Neomediomastus		sp.
other material	NHM.2018.25017		Sea Lion Field Development Environmental Baseline Survey		Gardline		1							specimen fixed in 4 formalin, stored in 80% IMS															Ophelina cf. cylindricaudata		Ophelina cf. cylindricaudata Hansen 1878							Animalia	Annelida			Opheliidae	Ophelina		cylindricaudata
other material	NHM.2018.25018		Sea Lion Field Development Environmental Baseline Survey		Gardline		1							specimen fixed in 4 formalin, stored in 80% IMS															Schistomeringos sp 1		Schistomeringos sp.							Animalia	Annelida			Dorvilleidae	Schistomeringos		sp.
other material	NHM.2018.25019		Sea Lion Field Development Environmental Baseline Survey		Gardline		1							specimen fixed in 4 formalin, stored in 80% IMS															Aricidea (Allia) cf. ramosa		Aricidea (Allia) cf. ramosa Annenkova, 1934							Animalia	Annelida			Paraonidae	Aricidea	(Allia)	ramosa
other material	NHM.2018.25020		Sea Lion Field Development Environmental Baseline Survey		Gardline		1							specimen fixed in 4 formalin, stored in 80% IMS															Cirrophorus cf. furcatus		Cirrophorus cf. furcatus (Hartman, 1957)							Animalia	Annelida			Paraonidae	Cirrophorus		furcatus
other material	NHM.2018.25021		Sea Lion Field Development Environmental Baseline Survey		Gardline		1							specimen fixed in 4 formalin, stored in 80% IMS															Clymenura sp. 1		Clymenura sp.							Animalia	Annelida			Maldanidae	Clymenura		sp.
other material	NHM.2018.25022		Sea Lion Field Development Environmental Baseline Survey		Gardline		1							specimen fixed in 4 formalin, stored in 80% IMS															Exogone cf. heterosetosa		Exogone cf. heterosetosa McIntosh, 1885							Animalia	Annelida			Syllidae	Exogone		heterosetosa
other material	NHM.2018.25023		Sea Lion Field Development Environmental Baseline Survey		Gardline		1							specimen fixed in 4 formalin, stored in 80% IMS															Jasmineira sp. 2		Jasmineira sp.							Animalia	Annelida			Sabellidae	Jasmineira		sp.
other material	NHM.2018.25024		Sea Lion Field Development Environmental Baseline Survey		Gardline		1							specimen fixed in 4 formalin, stored in 80% IMS															Ophelina cf. cylindricaudata		Ophelina cf. cylindricaudata Hansen 1878							Animalia	Annelida			Opheliidae	Ophelina		cylindricaudata
other material	NHM.2018.25025		Sea Lion Field Development Environmental Baseline Survey		Gardline		1							specimen fixed in 4 formalin, stored in 80% IMS															Axiothella sp. 1		Axiothella sp.							Animalia	Annelida			Maldanidae	Axiothella		sp.
other material	NHM.2018.25026		Sea Lion Field Development Environmental Baseline Survey		Gardline		1							specimen fixed in 4 formalin, stored in 80% IMS															Clymenura sp. 1		Clymenura sp.							Animalia	Annelida			Maldanidae	Clymenura		sp.
other material	NHM.2018.25027		Sea Lion Field Development Environmental Baseline Survey		Gardline		1							specimen fixed in 4 formalin, stored in 80% IMS															Perkinsiana sp. 1		Perkinsiana sp.							Animalia	Annelida			Sabellidae	Perkinsiana		sp.
other material	NHM.2018.25028		Sea Lion Field Development Environmental Baseline Survey		Gardline		1							specimen fixed in 4 formalin, stored in 80% IMS															Praxillella sp. 1		Praxillella sp.							Animalia	Annelida			Maldanidae	Praxillella		sp.
other material	NHM.2018.25029		Sea Lion Field Development Environmental Baseline Survey		Gardline		1							specimen fixed in 4 formalin, stored in 80% IMS															Cossura sp 1		Cossura sp.							Animalia	Annelida			Cossuridae	Cossura		sp.
other material	NHM.2018.25030		Sea Lion Field Development Environmental Baseline Survey		Gardline		1							specimen fixed in 4 formalin, stored in 80% IMS															Eclysippe sp. 1		Eclysippe sp.							Animalia	Annelida			Ampharetidae	Eclysippe		sp.
other material	NHM.2018.25031		Sea Lion Field Development Environmental Baseline Survey		Gardline		1							specimen fixed in 4 formalin, stored in 80% IMS															Galathowenia sp. 1		Galathowenia sp.							Animalia	Annelida			Oweniidae	Galathowenia		sp.
other material	NHM.2018.25032		Sea Lion Field Development Environmental Baseline Survey		Gardline		1							specimen fixed in 4 formalin, stored in 80% IMS															Jasmineira cf. regularis		Jasmineira cf. regularis Hartman, 1978							Animalia	Annelida			Sabellidae	Jasmineira		regularis
other material	NHM.2018.25033		Sea Lion Field Development Environmental Baseline Survey		Gardline		1							specimen fixed in 4 formalin, stored in 80% IMS															Jasmineira sp. 2		Jasmineira sp.							Animalia	Annelida			Sabellidae	Jasmineira		sp.
other material	NHM.2018.25034		Sea Lion Field Development Environmental Baseline Survey		Gardline		1							specimen fixed in 4 formalin, stored in 80% IMS															Leitoscoloplos sp. 1		Leitoscoloplos olei Neal and Paterson in Neal et al. 2020							Animalia	Annelida			Orbiniidae	Leitoscoloplos		olei
other material	NHM.2018.25035		Sea Lion Field Development Environmental Baseline Survey		Gardline		1							specimen fixed in 4 formalin, stored in 80% IMS															Notomastus sp. 1		Notomastus sp.							Animalia	Annelida			Capitellidae	Notomastus		sp.
other material	NHM.2018.25036		Sea Lion Field Development Environmental Baseline Survey		Gardline		1							specimen fixed in 4 formalin, stored in 80% IMS															Ophelina cf. cylindricaudata		Ophelina cf. cylindricaudata Hansen 1878							Animalia	Annelida			Opheliidae	Ophelina		cylindricaudata
other material	NHM.2018.25037		Sea Lion Field Development Environmental Baseline Survey		Gardline		1							specimen fixed in 4 formalin, stored in 80% IMS															Scalibregma sp.		Scalibregma sp.							Animalia	Annelida			Scalibregmatidae	Scalibregma		sp.
other material	NHM.2018.25038		Sea Lion Field Development Environmental Baseline Survey		Gardline		1							specimen fixed in 4 formalin, stored in 80% IMS															Sphaerodoridae indet.		Sphaerodoridae indet.							Animalia	Annelida			Sphaerodoridae			indet.
other material	NHM.2018.25039		Sea Lion Field Development Environmental Baseline Survey		Gardline		1							specimen fixed in 4 formalin, stored in 80% IMS															Amphicteis sp. 1		Amphicteis sp.							Animalia	Annelida			Ampharetidae	Amphicteis		sp.
other material	NHM.2018.25040		Sea Lion Field Development Environmental Baseline Survey		Gardline		1							specimen fixed in 4 formalin, stored in 80% IMS															Ancistrosyllis cf groenlandica		Ancistrosyllis cf.groenlandica McIntosh, 1879							Animalia	Annelida			Pilargidae	Ancistrosyllis		groenlandica
other material	NHM.2018.25041		Sea Lion Field Development Environmental Baseline Survey		Gardline		1							specimen fixed in 4 formalin, stored in 80% IMS															Clymenura sp. 1		Clymenura sp.							Animalia	Annelida			Maldanidae	Clymenura		sp.
voucher	NHM.2018.25042		Sea Lion Field Development Environmental Baseline Survey		Gardline		1							specimen fixed in 4 formalin, stored in 80% IMS															Jasmineira sp. 3		Jasmineira sp.							Animalia	Annelida			Sabellidae	Jasmineira		sp.
voucher	NHM.2018.25043		Sea Lion Field Development Environmental Baseline Survey		Gardline		1							specimen fixed in 4 formalin, stored in 80% IMS															Jasmineira cf. regularis		Jasmineira cf. regularis Hartman, 1978							Animalia	Annelida			Sabellidae	Jasmineira		regularis
other material	NHM.2018.25044		Sea Lion Field Development Environmental Baseline Survey		Gardline		1							specimen fixed in 4 formalin, stored in 80% IMS															Ophelina cf. cylindricaudata		Ophelina cf. cylindricaudata Hansen 1878							Animalia	Annelida			Opheliidae	Ophelina		cylindricaudata
other material	NHM.2018.25045		Sea Lion Field Development Environmental Baseline Survey		Gardline		1							specimen fixed in 4 formalin, stored in 80% IMS															Aricidea (Acmira) simplex		Aricidea (Acmira) simplex Day, 1963							Animalia	Annelida			Paraonidae	Aricidea	(Acmira)	simplex
other material	NHM.2018.25046		Sea Lion Field Development Environmental Baseline Survey		Gardline		1							specimen fixed in 4 formalin, stored in 80% IMS															Sphaerosyllis perspicax		Sphaerosyllis perspicax Ehlers, 1912							Animalia	Annelida			Syllidae	Sphaerosyllis		perspicax
other material	NHM.2018.25047		Sea Lion Field Development Environmental Baseline Survey		Gardline		1							specimen fixed in 4 formalin, stored in 80% IMS															Euphionella patagonica		Euphionella patagonica Monro, 1936							Animalia	Annelida			Polynoidae	Euphionella		patagonica
other material	NHM.2018.25048		Sea Lion Field Development Environmental Baseline Survey		Gardline		1							specimen fixed in 4 formalin, stored in 80% IMS															Neomediomastus sp. 1		Neomediomastus sp.							Animalia	Annelida			Capitellidae	Neomediomastus		sp.
other material	NHM.2018.25049		Sea Lion Field Development Environmental Baseline Survey		Gardline		1							specimen fixed in 4 formalin, stored in 80% IMS															Rhodine cf. antarctica		Rhodine cf. antarctica Gravier, 1911							Animalia	Annelida			Maldanidae	Rhodine		antarctica
other material	NHM.2018.25050		Sea Lion Field Development Environmental Baseline Survey		Gardline		1							specimen fixed in 4 formalin, stored in 80% IMS															Aricidea (Acmira) simplex		Aricidea (Acmira) simplex Day, 1963							Animalia	Annelida			Paraonidae	Aricidea	(Acmira)	simplex
other material	NHM.2018.25051		Sea Lion Field Development Environmental Baseline Survey		Gardline		1							specimen fixed in 4 formalin, stored in 80% IMS															Aricidea (Allia) cf. ramosa		Aricidea (Allia) cf. ramosa Annenkova, 1934							Animalia	Annelida			Paraonidae	Aricidea	(Allia)	ramosa
other material	NHM.2018.25052		Sea Lion Field Development Environmental Baseline Survey		Gardline		1							specimen fixed in 4 formalin, stored in 80% IMS															Austrolaenilla cf. antarctica		Austrolaenilla cf. antarctica Bergström, 1916							Animalia	Annelida			Polynoidae	Austrolaenilla		antarctica
other material	NHM.2018.25053		Sea Lion Field Development Environmental Baseline Survey		Gardline		1							specimen fixed in 4 formalin, stored in 80% IMS															Levinsenia acutibranchiata		Levinsenia acutibranchiata (Strelzov, 1973)							Animalia	Annelida			Paraonidae	Levinsenia		acutibranchiata
other material	NHM.2018.25054		Sea Lion Field Development Environmental Baseline Survey		Gardline		1							specimen fixed in 4 formalin, stored in 80% IMS															Nichomache cf. lumbricalis		Nichomache cf. lumbricalis (Fabricius, 1780)							Animalia	Annelida			Maldanidae	Nichomache		lumbricalis
other material	NHM.2018.25055		Sea Lion Field Development Environmental Baseline Survey		Gardline		1							specimen fixed in 4 formalin, stored in 80% IMS															Polynoidae indet. juv.		Polynoidae indet. juv.							Animalia	Annelida			Polynoidae			indet. juv.
other material	NHM.2018.25056		Sea Lion Field Development Environmental Baseline Survey		Gardline		1							specimen fixed in 4 formalin, stored in 80% IMS															Schistomeringos sp 1		Schistomeringos sp.							Animalia	Annelida			Dorvilleidae	Schistomeringos		sp.
other material	NHM.2018.25057		Sea Lion Field Development Environmental Baseline Survey		Gardline		1							specimen fixed in 4 formalin, stored in 80% IMS															Aricidea (Allia) cf. ramosa		Aricidea (Allia) cf. ramosa Annenkova, 1934							Animalia	Annelida			Paraonidae	Aricidea	(Allia)	ramosa
other material	NHM.2018.25058		Sea Lion Field Development Environmental Baseline Survey		Gardline		1							specimen fixed in 4 formalin, stored in 80% IMS															Axiothella sp. 1		Axiothella sp.							Animalia	Annelida			Maldanidae	Axiothella		sp.
other material	NHM.2018.25059		Sea Lion Field Development Environmental Baseline Survey		Gardline		1							specimen fixed in 4 formalin, stored in 80% IMS															Fabricinuda sp. 1		Fabricinuda sp.							Animalia	Annelida			Fabriciidae	Fabricinuda		sp.
other material	NHM.2018.25060		Sea Lion Field Development Environmental Baseline Survey		Gardline		1							specimen fixed in 4 formalin, stored in 80% IMS															Jasmineira sp. 2		Jasmineira sp.							Animalia	Annelida			Sabellidae	Jasmineira		sp.
other material	NHM.2018.25061		Sea Lion Field Development Environmental Baseline Survey		Gardline		1							specimen fixed in 4 formalin, stored in 80% IMS															Laonice sp. 1		Laonice sp.							Animalia	Annelida			Spionidae	Laonice		sp.
other material	NHM.2018.25062		Sea Lion Field Development Environmental Baseline Survey		Gardline		1							specimen fixed in 4 formalin, stored in 80% IMS															Prosphaerosyllis sp. 1		Prosphaerosyllis modinouae Neal and Paterson in Neal et al. 2020							Animalia	Annelida			Syllidae	Prosphaerosyllis		modinouae
other material	NHM.2018.25063		Sea Lion Field Development Environmental Baseline Survey		Gardline		1							specimen fixed in 4 formalin, stored in 80% IMS															Schistomeringos sp 1		Schistomeringos sp.							Animalia	Annelida			Dorvilleidae	Schistomeringos		sp.
other material	NHM.2018.25064		Sea Lion Field Development Environmental Baseline Survey		Gardline		1							specimen fixed in 4 formalin, stored in 80% IMS															Spiophanes algidus		Spiophanes algidus Meißner, 2005							Animalia	Annelida			Spionidae	Spiophanes		algidus
other material	NHM.2018.25065		Sea Lion Field Development Environmental Baseline Survey		Gardline		1							specimen fixed in 4 formalin, stored in 80% IMS															Anobothrus cf. glandularis		Anobothrus cf. glandularis Hartmann-Schröder, 1965							Animalia	Annelida			Ampharetidae	Anobothrus		glandularis
other material	NHM.2018.25066		Sea Lion Field Development Environmental Baseline Survey		Gardline		1							specimen fixed in 4 formalin, stored in 80% IMS															Neoleanira magellanica		Neoleanira magellanica (McIntosh, 1885)							Animalia	Annelida			Sigalionidae	Neoleanira		magellanica
other material	NHM.2018.25067		Sea Lion Field Development Environmental Baseline Survey		Gardline		1							specimen fixed in 4 formalin, stored in 80% IMS															Nichomache cf. lumbricalis		Nichomache cf. lumbricalis (Fabricius, 1780)							Animalia	Annelida			Maldanidae	Nichomache		lumbricalis
other material	NHM.2018.25068		Sea Lion Field Development Environmental Baseline Survey		Gardline		1							specimen fixed in 4 formalin, stored in 80% IMS															Aricidea (Acmira) simplex		Aricidea (Acmira) simplex Day, 1963							Animalia	Annelida			Paraonidae	Aricidea	(Acmira)	simplex
other material	NHM.2018.25069		Sea Lion Field Development Environmental Baseline Survey		Gardline		1							specimen fixed in 4 formalin, stored in 80% IMS															Aricidea (Aedicira) antarctica		Aricidea (Aedicira) antarctica Hartmann-Schröder & Rosenfeldt, 1990							Animalia	Annelida			Paraonidae	Aricidea	(Aedicira)	antarctica
other material	NHM.2018.25070		Sea Lion Field Development Environmental Baseline Survey		Gardline		1							specimen fixed in 4 formalin, stored in 80% IMS															Aurospio foodbancsia		Aurospio foodbancsia Mincks, Dyal, Paterson, Smith & Glover, 2009							Animalia	Annelida			Spionidae	Aurospio		foodbancsia
other material	NHM.2018.25071		Sea Lion Field Development Environmental Baseline Survey		Gardline		1							specimen fixed in 4 formalin, stored in 80% IMS															Euchone undulocincta		Euchone undulocincta Hartmann-Schröder & Rosenfeldt, 1989							Animalia	Annelida			Sabellidae	Euchone		undulocincta
other material	NHM.2018.25072		Sea Lion Field Development Environmental Baseline Survey		Gardline		1							specimen fixed in 4 formalin, stored in 80% IMS															Exogone cf. heterosetosa		Exogone cf. heterosetosa McIntosh, 1885							Animalia	Annelida			Syllidae	Exogone		heterosetosa
other material	NHM.2018.25073		Sea Lion Field Development Environmental Baseline Survey		Gardline		1							specimen fixed in 4 formalin, stored in 80% IMS															Galathowenia sp. 1		Galathowenia sp.							Animalia	Annelida			Oweniidae	Galathowenia		sp.
other material	NHM.2018.25074		Sea Lion Field Development Environmental Baseline Survey		Gardline		1							specimen fixed in 4 formalin, stored in 80% IMS															Jasmineira sp. 2		Jasmineira sp.							Animalia	Annelida			Sabellidae	Jasmineira		sp.
other material	NHM.2018.25075		Sea Lion Field Development Environmental Baseline Survey		Gardline		1							specimen fixed in 4 formalin, stored in 80% IMS															Neomediomastus sp. 1		Neomediomastus sp.							Animalia	Annelida			Capitellidae	Neomediomastus		sp.
other material	NHM.2018.25076		Sea Lion Field Development Environmental Baseline Survey		Gardline		1							specimen fixed in 4 formalin, stored in 80% IMS															Notomastus sp. 1		Notomastus sp.							Animalia	Annelida			Capitellidae	Notomastus		sp.
other material	NHM.2018.25077		Sea Lion Field Development Environmental Baseline Survey		Gardline		1							specimen fixed in 4 formalin, stored in 80% IMS															Polynoidae indet. juv.		Polynoidae indet. juv.							Animalia	Annelida			Polynoidae			indet. juv.
other material	NHM.2018.25078		Sea Lion Field Development Environmental Baseline Survey		Gardline		1							specimen fixed in 4 formalin, stored in 80% IMS															Scalibregma sp. 1		Scalibregma sp.							Animalia	Annelida			Scalibregmatidae	Scalibregma		sp.
other material	NHM.2018.25079		Sea Lion Field Development Environmental Baseline Survey		Gardline		1							specimen fixed in 4 formalin, stored in 80% IMS															Schistomeringos sp 1		Schistomeringos sp.							Animalia	Annelida			Dorvilleidae	Schistomeringos		sp.
other material	NHM.2018.25080		Sea Lion Field Development Environmental Baseline Survey		Gardline		1							specimen fixed in 4 formalin, stored in 80% IMS															Axiothella sp. 1		Axiothella sp.							Animalia	Annelida			Maldanidae	Axiothella		sp.
other material	NHM.2018.25081		Sea Lion Field Development Environmental Baseline Survey		Gardline		1							specimen fixed in 4 formalin, stored in 80% IMS															Euphionella patagonica		Euphionella patagonica Monro, 1936							Animalia	Annelida			Polynoidae	Euphionella		patagonica
other material	NHM.2018.25082		Sea Lion Field Development Environmental Baseline Survey		Gardline		1							specimen fixed in 4 formalin, stored in 80% IMS															Jasmineira sp. 2		Jasmineira sp.							Animalia	Annelida			Sabellidae	Jasmineira		sp.
other material	NHM.2018.25083		Sea Lion Field Development Environmental Baseline Survey		Gardline		1							specimen fixed in 4 formalin, stored in 80% IMS															Ancistrosyllis cf groenlandica		Ancistrosyllis cf.groenlandica McIntosh, 1879							Animalia	Annelida			Pilargidae	Ancistrosyllis		groenlandica
other material	NHM.2018.25084		Sea Lion Field Development Environmental Baseline Survey		Gardline		1							specimen fixed in 4 formalin, stored in 80% IMS															Apistobranchus sp. 1		Apistobranchus jasoni Neal and Paterson in Neal et al. 2020							Animalia	Annelida			Apistobranchidae	Apistobranchus		jasoni
other material	NHM.2018.25085		Sea Lion Field Development Environmental Baseline Survey		Gardline		1							specimen fixed in 4 formalin, stored in 80% IMS															Cossura sp 1		Cossura sp.							Animalia	Annelida			Cossuridae	Cossura		sp.
other material	NHM.2018.25086		Sea Lion Field Development Environmental Baseline Survey		Gardline		1							specimen fixed in 4 formalin, stored in 80% IMS															Euchone undulocincta		Euchone undulocincta Hartmann-Schröder & Rosenfeldt, 1989							Animalia	Annelida			Sabellidae	Euchone		undulocincta
other material	NHM.2018.25087		Sea Lion Field Development Environmental Baseline Survey		Gardline		1							specimen fixed in 4 formalin, stored in 80% IMS															Jasmineira sp. 2		Jasmineira sp.							Animalia	Annelida			Sabellidae	Jasmineira		sp.
other material	NHM.2018.25088		Sea Lion Field Development Environmental Baseline Survey		Gardline		1							specimen fixed in 4 formalin, stored in 80% IMS															Neomediomastus sp. 1		Neomediomastus sp.							Animalia	Annelida			Capitellidae	Neomediomastus		sp.
other material	NHM.2018.25089		Sea Lion Field Development Environmental Baseline Survey		Gardline		1							specimen fixed in 4 formalin, stored in 80% IMS															Phylo cf. felix juv.		Phylo cf. felix juv. Kinberg, 1866							Animalia	Annelida			Orbiniidae	Phylo		felix juv.
other material	NHM.2018.25090		Sea Lion Field Development Environmental Baseline Survey		Gardline		1							specimen fixed in 4 formalin, stored in 80% IMS															Scalibregma sp.		Scalibregma sp.							Animalia	Annelida			Scalibregmatidae	Scalibregma		sp.
other material	NHM.2018.25091		Sea Lion Field Development Environmental Baseline Survey		Gardline		1							specimen fixed in 4 formalin, stored in 80% IMS															Levinsenia acutibranchiata		Levinsenia acutibranchiata (Strelzov, 1973)							Animalia	Annelida			Paraonidae	Levinsenia		acutibranchiata
other material	NHM.2018.25092		Sea Lion Field Development Environmental Baseline Survey		Gardline		1							specimen fixed in 4 formalin, stored in 80% IMS															Ophelina cf. cylindricaudata		Ophelina cf. cylindricaudata Hansen 1878							Animalia	Annelida			Opheliidae	Ophelina		cylindricaudata
other material	NHM.2018.25093		Sea Lion Field Development Environmental Baseline Survey		Gardline		1							specimen fixed in 4 formalin, stored in 80% IMS															Scalibregma sp. 1		Scalibregma sp.							Animalia	Annelida			Scalibregmatidae	Scalibregma		sp.
other material	NHM.2018.25094		Sea Lion Field Development Environmental Baseline Survey		Gardline		1							specimen fixed in 4 formalin, stored in 80% IMS															Ancistrosyllis cf groenlandica		Ancistrosyllis cf.groenlandica McIntosh, 1879							Animalia	Annelida			Pilargidae	Ancistrosyllis		groenlandica
other material	NHM.2018.25095		Sea Lion Field Development Environmental Baseline Survey		Gardline		1							specimen fixed in 4 formalin, stored in 80% IMS															Austrolaenilla cf. antarctica		Austrolaenilla cf. antarctica Bergström, 1916							Animalia	Annelida			Polynoidae	Austrolaenilla		antarctica
other material	NHM.2018.25096		Sea Lion Field Development Environmental Baseline Survey		Gardline		1							specimen fixed in 4 formalin, stored in 80% IMS															Ceratocephale sp. 2		Ceratocephale sp.							Animalia	Annelida			Nereididae	Ceratocephale		sp.
other material	NHM.2018.25097		Sea Lion Field Development Environmental Baseline Survey		Gardline		1							specimen fixed in 4 formalin, stored in 80% IMS															Laonice sp. 1		Laonice sp.							Animalia	Annelida			Spionidae	Laonice		sp.
other material	NHM.2018.25098		Sea Lion Field Development Environmental Baseline Survey		Gardline		1							specimen fixed in 4 formalin, stored in 80% IMS															Neomediomastus sp. 1		Neomediomastus sp.							Animalia	Annelida			Capitellidae	Neomediomastus		sp.
other material	NHM.2018.25099		Sea Lion Field Development Environmental Baseline Survey		Gardline		1							specimen fixed in 4 formalin, stored in 80% IMS															Ophelina cf. cylindricaudata		Ophelina cf. cylindricaudata Hansen 1878							Animalia	Annelida			Opheliidae	Ophelina		cylindricaudata
holotype	NHM.2018.25100		Sea Lion Field Development Environmental Baseline Survey		Gardline		1							specimen fixed in 4 formalin, stored in 80% IMS															Prosphaerosyllis sp. 1		Prosphaerosyllis modinouae Neal and Paterson in Neal et al. 2020							Animalia	Annelida			Syllidae	Prosphaerosyllis		modinouae
other material	NHM.2018.25101		Sea Lion Field Development Environmental Baseline Survey		Gardline		1							specimen fixed in 4 formalin, stored in 80% IMS															Schistomeringos sp 1		Schistomeringos sp.							Animalia	Annelida			Dorvilleidae	Schistomeringos		sp.
other material	NHM.2018.25102		Sea Lion Field Development Environmental Baseline Survey		Gardline		1							specimen fixed in 4 formalin, stored in 80% IMS															Aricidea (Acmira) simplex		Aricidea (Acmira) simplex Day, 1963							Animalia	Annelida			Paraonidae	Aricidea	(Acmira)	simplex
other material	NHM.2018.25103		Sea Lion Field Development Environmental Baseline Survey		Gardline		1							specimen fixed in 4 formalin, stored in 80% IMS															Euchone undulocincta		Euchone undulocincta Hartmann-Schröder & Rosenfeldt, 1989							Animalia	Annelida			Sabellidae	Euchone		undulocincta
other material	NHM.2018.25104		Sea Lion Field Development Environmental Baseline Survey		Gardline		1							specimen fixed in 4 formalin, stored in 80% IMS															Ophelina cf. cylindricaudata		Ophelina cf. cylindricaudata Hansen 1878							Animalia	Annelida			Opheliidae	Ophelina		cylindricaudata
other material	NHM.2018.25105		Sea Lion Field Development Environmental Baseline Survey		Gardline		1							specimen fixed in 4 formalin, stored in 80% IMS															Euchone undulocincta		Euchone undulocincta Hartmann-Schröder & Rosenfeldt, 1989							Animalia	Annelida			Sabellidae	Euchone		undulocincta
other material	NHM.2018.25106		Sea Lion Field Development Environmental Baseline Survey		Gardline		1							specimen fixed in 4 formalin, stored in 80% IMS															Neomediomastus sp. 1		Neomediomastus sp.							Animalia	Annelida			Capitellidae	Neomediomastus		sp.
other material	NHM.2018.25107		Sea Lion Field Development Environmental Baseline Survey		Gardline		1							specimen fixed in 4 formalin, stored in 80% IMS															Ophelina cf farallonensis		Ophelina cf.farallonensis Blake, 2000							Animalia	Annelida			Opheliidae	Ophelina		farallonensis
other material	NHM.2018.25108		Sea Lion Field Development Environmental Baseline Survey		Gardline		1							specimen fixed in 4 formalin, stored in 80% IMS															Aricidea (Acmira) simplex		Aricidea (Acmira) simplex Day, 1963							Animalia	Annelida			Paraonidae	Aricidea	(Acmira)	simplex
other material	NHM.2018.25109		Sea Lion Field Development Environmental Baseline Survey		Gardline		1							specimen fixed in 4 formalin, stored in 80% IMS															Aricidea (Allia) cf. ramosa		Aricidea (Allia) cf. ramosa Annenkova, 1934							Animalia	Annelida			Paraonidae	Aricidea	(Allia)	ramosa
other material	NHM.2018.25110		Sea Lion Field Development Environmental Baseline Survey		Gardline		1							specimen fixed in 4 formalin, stored in 80% IMS															Laonice sp. 1		Laonice sp.							Animalia	Annelida			Spionidae	Laonice		sp.
other material	NHM.2018.25111		Sea Lion Field Development Environmental Baseline Survey		Gardline		1							specimen fixed in 4 formalin, stored in 80% IMS															Neoleanira magellanica		Neoleanira magellanica (McIntosh, 1885)							Animalia	Annelida			Sigalionidae	Neoleanira		magellanica
other material	NHM.2018.25112		Sea Lion Field Development Environmental Baseline Survey		Gardline		1							specimen fixed in 4 formalin, stored in 80% IMS															Phylo cf. felix juv.		Phylo cf. felix juv. Kinberg, 1866							Animalia	Annelida			Orbiniidae	Phylo		felix juv.
other material	NHM.2018.25113		Sea Lion Field Development Environmental Baseline Survey		Gardline		1							specimen fixed in 4 formalin, stored in 80% IMS															Polynoidae indet. juv.		Polynoidae indet. juv.							Animalia	Annelida			Polynoidae			indet. juv.
other material	NHM.2018.25114		Sea Lion Field Development Environmental Baseline Survey		Gardline		1							specimen fixed in 4 formalin, stored in 80% IMS															Aricidea (Acmira) simplex		Aricidea (Acmira) simplex Day, 1963							Animalia	Annelida			Paraonidae	Aricidea	(Acmira)	simplex
other material	NHM.2018.25115		Sea Lion Field Development Environmental Baseline Survey		Gardline		1							specimen fixed in 4 formalin, stored in 80% IMS															Axiothella sp. 1		Axiothella sp.							Animalia	Annelida			Maldanidae	Axiothella		sp.
other material	NHM.2018.25116		Sea Lion Field Development Environmental Baseline Survey		Gardline		1							specimen fixed in 4 formalin, stored in 80% IMS															Cossura sp 1		Cossura sp.							Animalia	Annelida			Cossuridae	Cossura		sp.
other material	NHM.2018.25117		Sea Lion Field Development Environmental Baseline Survey		Gardline		1							specimen fixed in 4 formalin, stored in 80% IMS															Euchone undulocincta		Euchone undulocincta Hartmann-Schröder & Rosenfeldt, 1989							Animalia	Annelida			Sabellidae	Euchone		undulocincta
voucher	NHM.2018.25118		Sea Lion Field Development Environmental Baseline Survey		Gardline		1							specimen fixed in 4 formalin, stored in 80% IMS															Glycera sp. 2		Glycera sp.							Animalia	Annelida			Glyceridae	Glycera		sp.
other material	NHM.2018.25119		Sea Lion Field Development Environmental Baseline Survey		Gardline		1							specimen fixed in 4 formalin, stored in 80% IMS															Leitoscoloplos sp. 1		Leitoscoloplos olei Neal and Paterson in Neal et al. 2020							Animalia	Annelida			Orbiniidae	Leitoscoloplos		olei
other material	NHM.2018.25120		Sea Lion Field Development Environmental Baseline Survey		Gardline		1							specimen fixed in 4 formalin, stored in 80% IMS															Ancistrosyllis cf groenlandica		Ancistrosyllis cf.groenlandica McIntosh, 1879							Animalia	Annelida			Pilargidae	Ancistrosyllis		groenlandica
other material	NHM.2018.25121		Sea Lion Field Development Environmental Baseline Survey		Gardline		1							specimen fixed in 4 formalin, stored in 80% IMS															Apistobranchus sp. 1		Apistobranchus jasoni Neal and Paterson in Neal et al. 2020							Animalia	Annelida			Apistobranchidae	Apistobranchus		jasoni
other material	NHM.2018.25122		Sea Lion Field Development Environmental Baseline Survey		Gardline		1							specimen fixed in 4 formalin, stored in 80% IMS															Euchone undulocincta		Euchone undulocincta Hartmann-Schröder & Rosenfeldt, 1989							Animalia	Annelida			Sabellidae	Euchone		undulocincta
other material	NHM.2018.25123		Sea Lion Field Development Environmental Baseline Survey		Gardline		1							specimen fixed in 4 formalin, stored in 80% IMS															Euphionella patagonica		Euphionella patagonica Monro, 1936							Animalia	Annelida			Polynoidae	Euphionella		patagonica
other material	NHM.2018.25124		Sea Lion Field Development Environmental Baseline Survey		Gardline		1							specimen fixed in 4 formalin, stored in 80% IMS															Parexogone cf. wolfi		Parexogone cf. wolfi (San Martín, 1991)							Animalia	Annelida			Syllidae	Parexogone		wolfi
other material	NHM.2018.25125		Sea Lion Field Development Environmental Baseline Survey		Gardline		1							specimen fixed in 4 formalin, stored in 80% IMS															Jasmineira sp. 2		Jasmineira sp.							Animalia	Annelida			Sabellidae	Jasmineira		sp.
other material	NHM.2018.25126		Sea Lion Field Development Environmental Baseline Survey		Gardline		1							specimen fixed in 4 formalin, stored in 80% IMS															Leitoscoloplos sp. 1		Leitoscoloplos olei Neal and Paterson in Neal et al. 2020							Animalia	Annelida			Orbiniidae	Leitoscoloplos		olei
other material	NHM.2018.25127		Sea Lion Field Development Environmental Baseline Survey		Gardline		1							specimen fixed in 4 formalin, stored in 80% IMS															Prosphaerosyllis sp. 1		Prosphaerosyllis modinouae Neal and Paterson in Neal et al. 2020							Animalia	Annelida			Syllidae	Prosphaerosyllis		modinouae
voucher	NHM.2018.25128		Sea Lion Field Development Environmental Baseline Survey		Gardline		1							specimen fixed in 4 formalin, stored in 80% IMS															Scalibregma sp. 1		Scalibregma sp.							Animalia	Annelida			Scalibregmatidae	Scalibregma		sp.
other material	NHM.2018.25129		Sea Lion Field Development Environmental Baseline Survey		Gardline		1							specimen fixed in 4 formalin, stored in 80% IMS															Schistomeringos sp 1		Schistomeringos sp.							Animalia	Annelida			Dorvilleidae	Schistomeringos		sp.
other material	NHM.2018.25130		Sea Lion Field Development Environmental Baseline Survey		Gardline		1							specimen fixed in 4 formalin, stored in 80% IMS															Aricidea (Allia) cf. ramosa		Aricidea (Allia) cf. ramosa Annenkova, 1934							Animalia	Annelida			Paraonidae	Aricidea	(Allia)	ramosa
other material	NHM.2018.25131		Sea Lion Field Development Environmental Baseline Survey		Gardline		1							specimen fixed in 4 formalin, stored in 80% IMS															Clymenura sp. 1		Clymenura sp.							Animalia	Annelida			Maldanidae	Clymenura		sp.
other material	NHM.2018.25132		Sea Lion Field Development Environmental Baseline Survey		Gardline		1							specimen fixed in 4 formalin, stored in 80% IMS															Cossura sp 1		Cossura sp.							Animalia	Annelida			Cossuridae	Cossura		sp.
other material	NHM.2018.25133		Sea Lion Field Development Environmental Baseline Survey		Gardline		1							specimen fixed in 4 formalin, stored in 80% IMS															Jasmineira sp. 2		Jasmineira sp.							Animalia	Annelida			Sabellidae	Jasmineira		sp.
other material	NHM.2018.25134		Sea Lion Field Development Environmental Baseline Survey		Gardline		1							specimen fixed in 4 formalin, stored in 80% IMS															Nichomache cf. lumbricalis		Nichomache cf. lumbricalis (Fabricius, 1780)							Animalia	Annelida			Maldanidae	Nichomache		lumbricalis
other material	NHM.2018.25135		Sea Lion Field Development Environmental Baseline Survey		Gardline		1							specimen fixed in 4 formalin, stored in 80% IMS															Ophelina cf. cylindricaudata		Ophelina cf. cylindricaudata Hansen 1878							Animalia	Annelida			Opheliidae	Ophelina		cylindricaudata
other material	NHM.2018.25136		Sea Lion Field Development Environmental Baseline Survey		Gardline		1							specimen fixed in 4 formalin, stored in 80% IMS															Phylo cf. felix juv.		Phylo cf. felix juv. Kinberg, 1866							Animalia	Annelida			Orbiniidae	Phylo		felix juv.
other material	NHM.2018.25137		Sea Lion Field Development Environmental Baseline Survey		Gardline		1							specimen fixed in 4 formalin, stored in 80% IMS															Ancistrosyllis cf groenlandica		Ancistrosyllis cf.groenlandica McIntosh, 1879							Animalia	Annelida			Pilargidae	Ancistrosyllis		groenlandica
other material	NHM.2018.25138		Sea Lion Field Development Environmental Baseline Survey		Gardline		1							specimen fixed in 4 formalin, stored in 80% IMS															Clymenura sp. 1		Clymenura sp.							Animalia	Annelida			Maldanidae	Clymenura		sp.
other material	NHM.2018.25139		Sea Lion Field Development Environmental Baseline Survey		Gardline		1							specimen fixed in 4 formalin, stored in 80% IMS															Exogone cf. heterosetosa		Exogone cf. heterosetosa McIntosh, 1885							Animalia	Annelida			Syllidae	Exogone		heterosetosa
other material	NHM.2018.25140		Sea Lion Field Development Environmental Baseline Survey		Gardline		1							specimen fixed in 4 formalin, stored in 80% IMS															Levinsenia antarctica		Levinsenia antarctica (Strelzov, 1973)							Animalia	Annelida			Paraonidae	Levinsenia		antarctica
other material	NHM.2018.25141		Sea Lion Field Development Environmental Baseline Survey		Gardline		1							specimen fixed in 4 formalin, stored in 80% IMS															Notomastus sp. 1		Notomastus sp.							Animalia	Annelida			Capitellidae	Notomastus		sp.
other material	NHM.2018.25142		Sea Lion Field Development Environmental Baseline Survey		Gardline		1							specimen fixed in 4 formalin, stored in 80% IMS															Ophelina cf. cylindricaudata		Ophelina cf. cylindricaudata Hansen 1878							Animalia	Annelida			Opheliidae	Ophelina		cylindricaudata
other material	NHM.2018.25143		Sea Lion Field Development Environmental Baseline Survey		Gardline		1							specimen fixed in 4 formalin, stored in 80% IMS															Ophelina cf farallonensis		Ophelina cf.farallonensis Blake, 2000							Animalia	Annelida			Opheliidae	Ophelina		farallonensis
other material	NHM.2018.25144		Sea Lion Field Development Environmental Baseline Survey		Gardline		1							specimen fixed in 4 formalin, stored in 80% IMS															Scalibregma sp. 1		Scalibregma sp.							Animalia	Annelida			Scalibregmatidae	Scalibregma		sp.
other material	NHM.2018.25145		Sea Lion Field Development Environmental Baseline Survey		Gardline		1							specimen fixed in 4 formalin, stored in 80% IMS															Aricidea (Aedicira) antarctica		Aricidea (Aedicira) antarctica Hartmann-Schröder & Rosenfeldt, 1990							Animalia	Annelida			Paraonidae	Aricidea	(Aedicira)	antarctica
other material	NHM.2018.25146		Sea Lion Field Development Environmental Baseline Survey		Gardline		1							specimen fixed in 4 formalin, stored in 80% IMS															Austrolaenilla cf. antarctica		Austrolaenilla cf. antarctica Bergström, 1916							Animalia	Annelida			Polynoidae	Austrolaenilla		antarctica
other material	NHM.2018.25147		Sea Lion Field Development Environmental Baseline Survey		Gardline		1							specimen fixed in 4 formalin, stored in 80% IMS															Clymenura sp. 1		Clymenura sp.							Animalia	Annelida			Maldanidae	Clymenura		sp.
other material	NHM.2018.25148		Sea Lion Field Development Environmental Baseline Survey		Gardline		1							specimen fixed in 4 formalin, stored in 80% IMS															Cossura sp 1		Cossura sp.							Animalia	Annelida			Cossuridae	Cossura		sp.
other material	NHM.2018.25149		Sea Lion Field Development Environmental Baseline Survey		Gardline		1							specimen fixed in 4 formalin, stored in 80% IMS															Exogone cf. heterosetosa		Exogone cf. heterosetosa McIntosh, 1885							Animalia	Annelida			Syllidae	Exogone		heterosetosa
other material	NHM.2018.25150		Sea Lion Field Development Environmental Baseline Survey		Gardline		1							specimen fixed in 4 formalin, stored in 80% IMS															Galathowenia sp. 1		Galathowenia sp.							Animalia	Annelida			Oweniidae	Galathowenia		sp.
other material	NHM.2018.25151		Sea Lion Field Development Environmental Baseline Survey		Gardline		1							specimen fixed in 4 formalin, stored in 80% IMS															Levinsenia acutibranchiata		Levinsenia acutibranchiata (Strelzov, 1973)							Animalia	Annelida			Paraonidae	Levinsenia		acutibranchiata
other material	NHM.2018.25152		Sea Lion Field Development Environmental Baseline Survey		Gardline		1							specimen fixed in 4 formalin, stored in 80% IMS															Notomastus sp. 1		Notomastus sp.							Animalia	Annelida			Capitellidae	Notomastus		sp.
other material	NHM.2018.25153		Sea Lion Field Development Environmental Baseline Survey		Gardline		1							specimen fixed in 4 formalin, stored in 80% IMS															Scalibregma sp. 1		Scalibregma sp.							Animalia	Annelida			Scalibregmatidae	Scalibregma		sp.
other material	NHM.2018.25154		Sea Lion Field Development Environmental Baseline Survey		Gardline		1							specimen fixed in 4 formalin, stored in 80% IMS															Schistomeringos sp 1		Schistomeringos sp.							Animalia	Annelida			Dorvilleidae	Schistomeringos		sp.
other material	NHM.2018.25155		Sea Lion Field Development Environmental Baseline Survey		Gardline		1							specimen fixed in 4 formalin, stored in 80% IMS															Sternaspis sp. 1		Sternaspis sp.							Animalia	Annelida			Sternaspidae	Sternaspis		sp.
other material	NHM.2018.25156		Sea Lion Field Development Environmental Baseline Survey		Gardline		1							specimen fixed in 4 formalin, stored in 80% IMS															Apistobranchus sp. 1		Apistobranchus jasoni Neal and Paterson in Neal et al. 2020							Animalia	Annelida			Apistobranchidae	Apistobranchus		jasoni
other material	NHM.2018.25157		Sea Lion Field Development Environmental Baseline Survey		Gardline		1							specimen fixed in 4 formalin, stored in 80% IMS															Cirrophorus cf. furcatus		Cirrophorus cf. furcatus (Hartman, 1957)							Animalia	Annelida			Paraonidae	Cirrophorus		furcatus
other material	NHM.2018.25158		Sea Lion Field Development Environmental Baseline Survey		Gardline		1							specimen fixed in 4 formalin, stored in 80% IMS															Clymenura sp. 1		Clymenura sp.							Animalia	Annelida			Maldanidae	Clymenura		sp.
other material	NHM.2018.25159		Sea Lion Field Development Environmental Baseline Survey		Gardline		1							specimen fixed in 4 formalin, stored in 80% IMS															Jasmineira cf. regularis		Jasmineira cf. regularis Hartman, 1978							Animalia	Annelida			Sabellidae	Jasmineira		regularis
other material	NHM.2018.25160		Sea Lion Field Development Environmental Baseline Survey		Gardline		1							specimen fixed in 4 formalin, stored in 80% IMS															Jasmineira sp. 2		Jasmineira sp.							Animalia	Annelida			Sabellidae	Jasmineira		sp.
other material	NHM.2018.25161		Sea Lion Field Development Environmental Baseline Survey		Gardline		1							specimen fixed in 4 formalin, stored in 80% IMS															Ophelina cf. cylindricaudata		Ophelina cf. cylindricaudata Hansen 1878							Animalia	Annelida			Opheliidae	Ophelina		cylindricaudata
other material	NHM.2018.25162		Sea Lion Field Development Environmental Baseline Survey		Gardline		1							specimen fixed in 4 formalin, stored in 80% IMS															Ophelina cf farallonensis		Ophelina cf.farallonensis Blake, 2000							Animalia	Annelida			Opheliidae	Ophelina		farallonensis
other material	NHM.2018.25163		Sea Lion Field Development Environmental Baseline Survey		Gardline		1							specimen fixed in 4 formalin, stored in 80% IMS															Anobothrus cf. glandularis		Anobothrus cf. glandularis Hartmann-Schröder, 1965							Animalia	Annelida			Ampharetidae	Anobothrus		glandularis
other material	NHM.2018.25164		Sea Lion Field Development Environmental Baseline Survey		Gardline		1							specimen fixed in 4 formalin, stored in 80% IMS															Lysippe sp. 1		Lysippe sp.							Animalia	Annelida			Ampharetidae	Lysippe		sp.
other material	NHM.2018.25165		Sea Lion Field Development Environmental Baseline Survey		Gardline		1							specimen fixed in 4 formalin, stored in 80% IMS															Phylo cf. felix juv.		Phylo cf. felix juv. Kinberg, 1866							Animalia	Annelida			Orbiniidae	Phylo		felix juv.
other material	NHM.2018.25166		Sea Lion Field Development Environmental Baseline Survey		Gardline		1							specimen fixed in 4 formalin, stored in 80% IMS															Praxillella sp. 1		Praxillella sp.							Animalia	Annelida			Maldanidae	Praxillella		sp.
other material	NHM.2018.25167		Sea Lion Field Development Environmental Baseline Survey		Gardline		1							specimen fixed in 4 formalin, stored in 80% IMS															Spiophanes algidus		Spiophanes algidus Meißner, 2005							Animalia	Annelida			Spionidae	Spiophanes		algidus
other material	NHM.2018.25168		Sea Lion Field Development Environmental Baseline Survey		Gardline		1							specimen fixed in 4 formalin, stored in 80% IMS															Clymenura sp. 1		Clymenura sp.							Animalia	Annelida			Maldanidae	Clymenura		sp.
other material	NHM.2018.25169		Sea Lion Field Development Environmental Baseline Survey		Gardline		1							specimen fixed in 4 formalin, stored in 80% IMS															Laonice sp. 1		Laonice sp.							Animalia	Annelida			Spionidae	Laonice		sp.
other material	NHM.2018.25170		Sea Lion Field Development Environmental Baseline Survey		Gardline		1							specimen fixed in 4 formalin, stored in 80% IMS															Neomediomastus sp. 1		Neomediomastus sp.							Animalia	Annelida			Capitellidae	Neomediomastus		sp.
other material	NHM.2018.25171		Sea Lion Field Development Environmental Baseline Survey		Gardline		1							specimen fixed in 4 formalin, stored in 80% IMS															Nichomache cf. lumbricalis		Nichomache cf. lumbricalis (Fabricius, 1780)							Animalia	Annelida			Maldanidae	Nichomache		lumbricalis
voucher	NHM.2018.25172		Sea Lion Field Development Environmental Baseline Survey		Gardline		1							specimen fixed in 4 formalin, stored in 80% IMS															Myxicola cf. sulcata		Myxicola cf. sulcata Ehlers, 1912							Animalia	Annelida			Sabellidae	Myxicola		sulcata
other material	NHM.2018.25173		Sea Lion Field Development Environmental Baseline Survey		Gardline		1							specimen fixed in 4 formalin, stored in 80% IMS															Phylo cf. felix juv.		Phylo cf. felix juv. Kinberg, 1866							Animalia	Annelida			Orbiniidae	Phylo		felix juv.
other material	NHM.2018.25174		Sea Lion Field Development Environmental Baseline Survey		Gardline		1							specimen fixed in 4 formalin, stored in 80% IMS															Sternaspis sp. 1		Sternaspis sp.							Animalia	Annelida			Sternaspidae	Sternaspis		sp.
other material	NHM.2018.25175		Sea Lion Field Development Environmental Baseline Survey		Gardline		1							specimen fixed in 4 formalin, stored in 80% IMS															Clymenura sp. 1		Clymenura sp.							Animalia	Annelida			Maldanidae	Clymenura		sp.
other material	NHM.2018.25176		Sea Lion Field Development Environmental Baseline Survey		Gardline		1							specimen fixed in 4 formalin, stored in 80% IMS															Harmothoe anderssoni		Harmothoe anderssoni Bergström, 1916							Animalia	Annelida			Polynoidae	Harmothoe		anderssoni
other material	NHM.2018.25177		Sea Lion Field Development Environmental Baseline Survey		Gardline		1							specimen fixed in 4 formalin, stored in 80% IMS															Levinsenia antarctica		Levinsenia antarctica (Strelzov, 1973)							Animalia	Annelida			Paraonidae	Levinsenia		antarctica
other material	NHM.2018.25178		Sea Lion Field Development Environmental Baseline Survey		Gardline		1							specimen fixed in 4 formalin, stored in 80% IMS															Nichomache cf. lumbricalis		Nichomache cf. lumbricalis (Fabricius, 1780)							Animalia	Annelida			Maldanidae	Nichomache		lumbricalis
other material	NHM.2018.25179		Sea Lion Field Development Environmental Baseline Survey		Gardline		1							specimen fixed in 4 formalin, stored in 80% IMS															Notomastus sp. 1		Notomastus sp.							Animalia	Annelida			Capitellidae	Notomastus		sp.
other material	NHM.2018.25180		Sea Lion Field Development Environmental Baseline Survey		Gardline		1							specimen fixed in 4 formalin, stored in 80% IMS															Sternaspis sp. 1		Sternaspis sp.							Animalia	Annelida			Sternaspidae	Sternaspis		sp.
other material	NHM.2018.25181		Sea Lion Field Development Environmental Baseline Survey		Gardline		1							specimen fixed in 4 formalin, stored in 80% IMS															Aricidea (Acmira) simplex		Aricidea (Acmira) simplex Day, 1963							Animalia	Annelida			Paraonidae	Aricidea	(Acmira)	simplex
other material	NHM.2018.25182		Sea Lion Field Development Environmental Baseline Survey		Gardline		1							specimen fixed in 4 formalin, stored in 80% IMS															Aricidea (Allia) cf. ramosa		Aricidea (Allia) cf. ramosa Annenkova, 1934							Animalia	Annelida			Paraonidae	Aricidea	(Allia)	ramosa
other material	NHM.2018.25183		Sea Lion Field Development Environmental Baseline Survey		Gardline		1							specimen fixed in 4 formalin, stored in 80% IMS															Cossura sp 1		Cossura sp.							Animalia	Annelida			Cossuridae	Cossura		sp.
other material	NHM.2018.25184		Sea Lion Field Development Environmental Baseline Survey		Gardline		1							specimen fixed in 4 formalin, stored in 80% IMS															Levinsenia acutibranchiata		Levinsenia acutibranchiata (Strelzov, 1973)							Animalia	Annelida			Paraonidae	Levinsenia		acutibranchiata
other material	NHM.2018.25185		Sea Lion Field Development Environmental Baseline Survey		Gardline		1							specimen fixed in 4 formalin, stored in 80% IMS															Levinsenia antarctica		Levinsenia antarctica (Strelzov, 1973)							Animalia	Annelida			Paraonidae	Levinsenia		antarctica
other material	NHM.2018.25186		Sea Lion Field Development Environmental Baseline Survey		Gardline		1							specimen fixed in 4 formalin, stored in 80% IMS															Phylo cf. felix juv.		Phylo cf. felix juv. Kinberg, 1866							Animalia	Annelida			Orbiniidae	Phylo		felix juv.
other material	NHM.2018.25187		Sea Lion Field Development Environmental Baseline Survey		Gardline		1							specimen fixed in 4 formalin, stored in 80% IMS															Sternaspis sp. 1		Sternaspis sp.							Animalia	Annelida			Sternaspidae	Sternaspis		sp.
other material	NHM.2018.25188		Sea Lion Field Development Environmental Baseline Survey		Gardline		1							specimen fixed in 4 formalin, stored in 80% IMS															Aricidea (Acmira) simplex		Aricidea (Acmira) simplex Day, 1963							Animalia	Annelida			Paraonidae	Aricidea	(Acmira)	simplex
other material	NHM.2018.25189		Sea Lion Field Development Environmental Baseline Survey		Gardline		1							specimen fixed in 4 formalin, stored in 80% IMS															Austrolaenilla cf. antarctica		Austrolaenilla cf. antarctica Bergström, 1916							Animalia	Annelida			Polynoidae	Austrolaenilla		antarctica
other material	NHM.2018.25190		Sea Lion Field Development Environmental Baseline Survey		Gardline		1							specimen fixed in 4 formalin, stored in 80% IMS															Jasmineira sp. 2		Jasmineira sp.							Animalia	Annelida			Sabellidae	Jasmineira		sp.
other material	NHM.2018.25191		Sea Lion Field Development Environmental Baseline Survey		Gardline		1							specimen fixed in 4 formalin, stored in 80% IMS															Laonice sp. 1		Laonice sp.							Animalia	Annelida			Spionidae	Laonice		sp.
other material	NHM.2018.25192		Sea Lion Field Development Environmental Baseline Survey		Gardline		1							specimen fixed in 4 formalin, stored in 80% IMS															Ophelina cf. cylindricaudata		Ophelina cf. cylindricaudata Hansen 1878							Animalia	Annelida			Opheliidae	Ophelina		cylindricaudata
other material	NHM.2018.25193		Sea Lion Field Development Environmental Baseline Survey		Gardline		1							specimen fixed in 4 formalin, stored in 80% IMS															Austrolaenilla cf. antarctica		Austrolaenilla cf. antarctica Bergström, 1916							Animalia	Annelida			Polynoidae	Austrolaenilla		antarctica
other material	NHM.2018.25194		Sea Lion Field Development Environmental Baseline Survey		Gardline		1							specimen fixed in 4 formalin, stored in 80% IMS															Exogone cf. heterosetosa		Exogone cf. heterosetosa McIntosh, 1885							Animalia	Annelida			Syllidae	Exogone		heterosetosa
other material	NHM.2018.25195		Sea Lion Field Development Environmental Baseline Survey		Gardline		1							specimen fixed in 4 formalin, stored in 80% IMS															Clymenura sp. 1		Clymenura sp.							Animalia	Annelida			Maldanidae	Clymenura		sp.
other material	NHM.2018.25196		Sea Lion Field Development Environmental Baseline Survey		Gardline		1							specimen fixed in 4 formalin, stored in 80% IMS															Neomediomastus sp. 1		Neomediomastus sp.							Animalia	Annelida			Capitellidae	Neomediomastus		sp.
other material	NHM.2018.25197		Sea Lion Field Development Environmental Baseline Survey		Gardline		1							specimen fixed in 4 formalin, stored in 80% IMS															Polynoidae indet. juv.		Polynoidae indet. juv.							Animalia	Annelida			Polynoidae			indet. juv.
other material	NHM.2018.25198		Sea Lion Field Development Environmental Baseline Survey		Gardline		1							specimen fixed in 4 formalin, stored in 80% IMS															Apistobranchus sp. 1		Apistobranchus jasoni Neal and Paterson in Neal et al. 2020							Animalia	Annelida			Apistobranchidae	Apistobranchus		jasoni
other material	NHM.2018.25199		Sea Lion Field Development Environmental Baseline Survey		Gardline		1							specimen fixed in 4 formalin, stored in 80% IMS															Aricidea (Allia) cf. ramosa		Aricidea (Allia) cf. ramosa Annenkova, 1934							Animalia	Annelida			Paraonidae	Aricidea	(Allia)	ramosa
other material	NHM.2018.25200		Sea Lion Field Development Environmental Baseline Survey		Gardline		1							specimen fixed in 4 formalin, stored in 80% IMS															Exogone cf. heterosetosa		Exogone cf. heterosetosa McIntosh, 1885							Animalia	Annelida			Syllidae	Exogone		heterosetosa
other material	NHM.2018.25201		Sea Lion Field Development Environmental Baseline Survey		Gardline		1							specimen fixed in 4 formalin, stored in 80% IMS															Levinsenia antarctica		Levinsenia antarctica (Strelzov, 1973)							Animalia	Annelida			Paraonidae	Levinsenia		antarctica
other material	NHM.2018.25202		Sea Lion Field Development Environmental Baseline Survey		Gardline		1							specimen fixed in 4 formalin, stored in 80% IMS															Leitoscoloplos sp. 1		Leitoscoloplos olei Neal and Paterson in Neal et al. 2020							Animalia	Annelida			Orbiniidae	Leitoscoloplos		olei
other material	NHM.2018.25203		Sea Lion Field Development Environmental Baseline Survey		Gardline		1							specimen fixed in 4 formalin, stored in 80% IMS															Phylo cf. felix juv.		Phylo cf. felix juv. Kinberg, 1866							Animalia	Annelida			Orbiniidae	Phylo		felix juv.
other material	NHM.2018.25204		Sea Lion Field Development Environmental Baseline Survey		Gardline		1							specimen fixed in 4 formalin, stored in 80% IMS															Clymenura sp. 1		Clymenura sp.							Animalia	Annelida			Maldanidae	Clymenura		sp.
other material	NHM.2018.25205		Sea Lion Field Development Environmental Baseline Survey		Gardline		1							specimen fixed in 4 formalin, stored in 80% IMS															Jasmineira sp. 2		Jasmineira sp.							Animalia	Annelida			Sabellidae	Jasmineira		sp.
other material	NHM.2018.25206		Sea Lion Field Development Environmental Baseline Survey		Gardline		1							specimen fixed in 4 formalin, stored in 80% IMS															Levinsenia antarctica		Levinsenia antarctica (Strelzov, 1973)							Animalia	Annelida			Paraonidae	Levinsenia		antarctica
other material	NHM.2018.25207		Sea Lion Field Development Environmental Baseline Survey		Gardline		1							specimen fixed in 4 formalin, stored in 80% IMS															Leitoscoloplos sp. 1		Leitoscoloplos olei Neal and Paterson in Neal et al. 2020							Animalia	Annelida			Orbiniidae	Leitoscoloplos		olei
other material	NHM.2018.25208		Sea Lion Field Development Environmental Baseline Survey		Gardline		1							specimen fixed in 4 formalin, stored in 80% IMS															Lysippe sp. 1		Lysippe sp.							Animalia	Annelida			Ampharetidae	Lysippe		sp.
other material	NHM.2018.25209		Sea Lion Field Development Environmental Baseline Survey		Gardline		1							specimen fixed in 4 formalin, stored in 80% IMS															Nichomache cf. lumbricalis		Nichomache cf. lumbricalis (Fabricius, 1780)							Animalia	Annelida			Maldanidae	Nichomache		lumbricalis
other material	NHM.2018.25210		Sea Lion Field Development Environmental Baseline Survey		Gardline		1							specimen fixed in 4 formalin, stored in 80% IMS															Aricidea (Allia) cf. ramosa		Aricidea (Allia) cf. ramosa Annenkova, 1934							Animalia	Annelida			Paraonidae	Aricidea	(Allia)	ramosa
other material	NHM.2018.25211		Sea Lion Field Development Environmental Baseline Survey		Gardline		1							specimen fixed in 4 formalin, stored in 80% IMS															Euchone undulocincta		Euchone undulocincta Hartmann-Schröder & Rosenfeldt, 1989							Animalia	Annelida			Sabellidae	Euchone		undulocincta
other material	NHM.2018.25212		Sea Lion Field Development Environmental Baseline Survey		Gardline		1							specimen fixed in 4 formalin, stored in 80% IMS															Eclysippe sp. 1		Eclysippe sp.							Animalia	Annelida			Ampharetidae	Eclysippe		sp.
other material	NHM.2018.25213		Sea Lion Field Development Environmental Baseline Survey		Gardline		1							specimen fixed in 4 formalin, stored in 80% IMS															Levinsenia antarctica		Levinsenia antarctica (Strelzov, 1973)							Animalia	Annelida			Paraonidae	Levinsenia		antarctica
other material	NHM.2018.25214		Sea Lion Field Development Environmental Baseline Survey		Gardline		1							specimen fixed in 4 formalin, stored in 80% IMS															Laonice sp. 1		Laonice sp.							Animalia	Annelida			Spionidae	Laonice		sp.
other material	NHM.2018.25215		Sea Lion Field Development Environmental Baseline Survey		Gardline		1							specimen fixed in 4 formalin, stored in 80% IMS															Neoleanira magellanica		Neoleanira magellanica (McIntosh, 1885)							Animalia	Annelida			Sigalionidae	Neoleanira		magellanica
other material	NHM.2018.25216		Sea Lion Field Development Environmental Baseline Survey		Gardline		1							specimen fixed in 4 formalin, stored in 80% IMS															Nichomache cf. lumbricalis		Nichomache cf. lumbricalis (Fabricius, 1780)							Animalia	Annelida			Maldanidae	Nichomache		lumbricalis
other material	NHM.2018.25217		Sea Lion Field Development Environmental Baseline Survey		Gardline		1							specimen fixed in 4 formalin, stored in 80% IMS															Notomastus sp. 1		Notomastus sp.							Animalia	Annelida			Capitellidae	Notomastus		sp.
other material	NHM.2018.25218		Sea Lion Field Development Environmental Baseline Survey		Gardline		1							specimen fixed in 4 formalin, stored in 80% IMS															Prosphaerosyllis sp. 1		Prosphaerosyllis modinouae Neal and Paterson in Neal et al. 2020							Animalia	Annelida			Syllidae	Prosphaerosyllis		modinouae
other material	NHM.2018.25219		Sea Lion Field Development Environmental Baseline Survey		Gardline		1							specimen fixed in 4 formalin, stored in 80% IMS															Clymenura sp. 1		Clymenura sp.							Animalia	Annelida			Maldanidae	Clymenura		sp.
other material	NHM.2018.25220		Sea Lion Field Development Environmental Baseline Survey		Gardline		1							specimen fixed in 4 formalin, stored in 80% IMS															Praxillella sp. 1		Praxillella sp.							Animalia	Annelida			Maldanidae	Praxillella		sp.
other material	NHM.2018.25221		Sea Lion Field Development Environmental Baseline Survey		Gardline		1							specimen fixed in 4 formalin, stored in 80% IMS															Ancistrosyllis cf groenlandica		Ancistrosyllis cf.groenlandica McIntosh, 1879							Animalia	Annelida			Pilargidae	Ancistrosyllis		groenlandica
other material	NHM.2018.25222		Sea Lion Field Development Environmental Baseline Survey		Gardline		1							specimen fixed in 4 formalin, stored in 80% IMS															Cossura sp 1		Cossura sp.							Animalia	Annelida			Cossuridae	Cossura		sp.
other material	NHM.2018.25223		Sea Lion Field Development Environmental Baseline Survey		Gardline		1							specimen fixed in 4 formalin, stored in 80% IMS															Fabricinuda sp. 1		Fabricinuda sp.							Animalia	Annelida			Fabriciidae	Fabricinuda		sp.
voucher	NHM.2018.25224		Sea Lion Field Development Environmental Baseline Survey		Gardline		1							specimen fixed in 4 formalin, stored in 80% IMS															Galathowenia sp. 1		Galathowenia sp.							Animalia	Annelida			Oweniidae	Galathowenia		sp.
other material	NHM.2018.25225		Sea Lion Field Development Environmental Baseline Survey		Gardline		1							specimen fixed in 4 formalin, stored in 80% IMS															Jasmineira sp. 3		Jasmineira sp.							Animalia	Annelida			Sabellidae	Jasmineira		sp.
other material	NHM.2018.25226		Sea Lion Field Development Environmental Baseline Survey		Gardline		1							specimen fixed in 4 formalin, stored in 80% IMS															Levinsenia antarctica		Levinsenia antarctica (Strelzov, 1973)							Animalia	Annelida			Paraonidae	Levinsenia		antarctica
other material	NHM.2018.25227		Sea Lion Field Development Environmental Baseline Survey		Gardline		1							specimen fixed in 4 formalin, stored in 80% IMS															Neomediomastus sp. 1		Neomediomastus sp.							Animalia	Annelida			Capitellidae	Neomediomastus		sp.
other material	NHM.2018.25228		Sea Lion Field Development Environmental Baseline Survey		Gardline		1							specimen fixed in 4 formalin, stored in 80% IMS															Ophelina cf scaphigera		Ophelina cf.scaphigera Ehlers, 1900							Animalia	Annelida			Opheliidae	Ophelina		scaphigera
other material	NHM.2018.25229		Sea Lion Field Development Environmental Baseline Survey		Gardline		1							specimen fixed in 4 formalin, stored in 80% IMS															Polynoidae indet. juv.		Polynoidae indet. juv.							Animalia	Annelida			Polynoidae			indet. juv.
other material	NHM.2018.25230		Sea Lion Field Development Environmental Baseline Survey		Gardline		1							specimen fixed in 4 formalin, stored in 80% IMS															Ancistrosyllis cf groenlandica		Ancistrosyllis cf.groenlandica McIntosh, 1879							Animalia	Annelida			Pilargidae	Ancistrosyllis		groenlandica
other material	NHM.2018.25231		Sea Lion Field Development Environmental Baseline Survey		Gardline		1							specimen fixed in 4 formalin, stored in 80% IMS															Axiothella sp. 1		Axiothella sp.							Animalia	Annelida			Maldanidae	Axiothella		sp.
other material	NHM.2018.25232		Sea Lion Field Development Environmental Baseline Survey		Gardline		1							specimen fixed in 4 formalin, stored in 80% IMS															Clymenura sp. 1		Clymenura sp.							Animalia	Annelida			Maldanidae	Clymenura		sp.
other material	NHM.2018.25233		Sea Lion Field Development Environmental Baseline Survey		Gardline		1							specimen fixed in 4 formalin, stored in 80% IMS															Neomediomastus sp. 1		Neomediomastus sp.							Animalia	Annelida			Capitellidae	Neomediomastus		sp.
other material	NHM.2018.25234		Sea Lion Field Development Environmental Baseline Survey		Gardline		1							specimen fixed in 4 formalin, stored in 80% IMS															Nichomache cf. lumbricalis		Nichomache cf. lumbricalis (Fabricius, 1780)							Animalia	Annelida			Maldanidae	Nichomache		lumbricalis
other material	NHM.2018.25235		Sea Lion Field Development Environmental Baseline Survey		Gardline		1							specimen fixed in 4 formalin, stored in 80% IMS															Aricidea (Acmira) assimilis		Aricidea (Acmira) assimilis Tebble, 1959							Animalia	Annelida			Paraonidae	Aricidea	(Acmira)	assimilis
other material	NHM.2018.25236		Sea Lion Field Development Environmental Baseline Survey		Gardline		1							specimen fixed in 4 formalin, stored in 80% IMS															Aricidea (Allia) cf. ramosa		Aricidea (Allia) cf. ramosa Annenkova, 1934							Animalia	Annelida			Paraonidae	Aricidea	(Allia)	ramosa
other material	NHM.2018.25237		Sea Lion Field Development Environmental Baseline Survey		Gardline		1							specimen fixed in 4 formalin, stored in 80% IMS															Clymenura sp. 1		Clymenura sp.							Animalia	Annelida			Maldanidae	Clymenura		sp.
other material	NHM.2018.25238		Sea Lion Field Development Environmental Baseline Survey		Gardline		1							specimen fixed in 4 formalin, stored in 80% IMS															Fabricinuda sp. 1		Fabricinuda sp.							Animalia	Annelida			Fabriciidae	Fabricinuda		sp.
other material	NHM.2018.25239		Sea Lion Field Development Environmental Baseline Survey		Gardline		1							specimen fixed in 4 formalin, stored in 80% IMS															Jasmineira sp. 2		Jasmineira sp.							Animalia	Annelida			Sabellidae	Jasmineira		sp.
other material	NHM.2018.25240		Sea Lion Field Development Environmental Baseline Survey		Gardline		1							specimen fixed in 4 formalin, stored in 80% IMS															Neanthes sp. 1		Neanthes sp.							Animalia	Annelida			Nereididae	Nanthes		sp.
other material	NHM.2018.25241		Sea Lion Field Development Environmental Baseline Survey		Gardline		1							specimen fixed in 4 formalin, stored in 80% IMS															Phylo cf. felix		Phylo cf. felix Kinberg, 1866							Animalia	Annelida			Orbiniidae	Phylo		felix
other material	NHM.2018.25242		Sea Lion Field Development Environmental Baseline Survey		Gardline		1							specimen fixed in 4 formalin, stored in 80% IMS															Polynoidae indet. juv.		Polynoidae indet. juv.							Animalia	Annelida			Polynoidae			indet. juv.
other material	NHM.2018.25243		Sea Lion Field Development Environmental Baseline Survey		Gardline		1							specimen fixed in 4 formalin, stored in 80% IMS															Apistobranchus sp. 1		Apistobranchus jasoni Neal and Paterson in Neal et al. 2020							Animalia	Annelida			Apistobranchidae	Apistobranchus		jasoni
other material	NHM.2018.25244		Sea Lion Field Development Environmental Baseline Survey		Gardline		1							specimen fixed in 4 formalin, stored in 80% IMS															Euphionella patagonica		Euphionella patagonica Monro, 1936							Animalia	Annelida			Polynoidae	Euphionella		patagonica
other material	NHM.2018.25245		Sea Lion Field Development Environmental Baseline Survey		Gardline		1							specimen fixed in 4 formalin, stored in 80% IMS															Jasmineira sp. 2		Jasmineira sp.							Animalia	Annelida			Sabellidae	Jasmineira		sp.
other material	NHM.2018.25246		Sea Lion Field Development Environmental Baseline Survey		Gardline		1							specimen fixed in 4 formalin, stored in 80% IMS															Laonice sp. 1		Laonice sp.							Animalia	Annelida			Spionidae	Laonice		sp.
other material	NHM.2018.25247		Sea Lion Field Development Environmental Baseline Survey		Gardline		1							specimen fixed in 4 formalin, stored in 80% IMS															Nereididae indet.		Nereididae indet.							Animalia	Annelida			Nereididae			indet.
other material	NHM.2018.25248		Sea Lion Field Development Environmental Baseline Survey		Gardline		1							specimen fixed in 4 formalin, stored in 80% IMS															Austrolaenilla cf. antarctica		Austrolaenilla cf. antarctica Bergström, 1916							Animalia	Annelida			Polynoidae	Austrolaenilla		antarctica
other material	NHM.2018.25249		Sea Lion Field Development Environmental Baseline Survey		Gardline		1							specimen fixed in 4 formalin, stored in 80% IMS															Axiothella sp. 1		Axiothella sp.							Animalia	Annelida			Maldanidae	Axiothella		sp.
other material	NHM.2018.25250		Sea Lion Field Development Environmental Baseline Survey		Gardline		1							specimen fixed in 4 formalin, stored in 80% IMS															Eclysippe sp. 1		Eclysippe sp.							Animalia	Annelida			Ampharetidae	Eclysippe		sp.
other material	NHM.2018.25251		Sea Lion Field Development Environmental Baseline Survey		Gardline		1							specimen fixed in 4 formalin, stored in 80% IMS															Phylo cf. felix juv.		Phylo cf. felix juv. Kinberg, 1866							Animalia	Annelida			Orbiniidae	Phylo		felix juv.
other material	NHM.2018.25252		Sea Lion Field Development Environmental Baseline Survey		Gardline		1							specimen fixed in 4 formalin, stored in 80% IMS															Aricidea (Acmira) assimilis		Aricidea (Acmira) assimilis Tebble, 1959							Animalia	Annelida			Paraonidae	Aricidea	(Acmira)	assimilis
other material	NHM.2018.25253		Sea Lion Field Development Environmental Baseline Survey		Gardline		1							specimen fixed in 4 formalin, stored in 80% IMS															Euchone undulocincta		Euchone undulocincta Hartmann-Schröder & Rosenfeldt, 1989							Animalia	Annelida			Sabellidae	Euchone		undulocincta
other material	NHM.2018.25254		Sea Lion Field Development Environmental Baseline Survey		Gardline		1							specimen fixed in 4 formalin, stored in 80% IMS															Jasmineira sp. 2		Jasmineira sp.							Animalia	Annelida			Sabellidae	Jasmineira		sp.
voucher	NHM.2018.25255		Sea Lion Field Development Environmental Baseline Survey		Gardline		1							specimen fixed in 4 formalin, stored in 80% IMS															Neoleanira magellanica		Neoleanira magellanica (McIntosh, 1885)							Animalia	Annelida			Sigalionidae	Neoleanira		magellanica
other material	NHM.2018.25256		Sea Lion Field Development Environmental Baseline Survey		Gardline		1							specimen fixed in 4 formalin, stored in 80% IMS															Phylo cf. felix		Phylo cf. felix Kinberg, 1866							Animalia	Annelida			Orbiniidae	Phylo		felix
other material	NHM.2018.25257		Sea Lion Field Development Environmental Baseline Survey		Gardline		1							specimen fixed in 4 formalin, stored in 80% IMS															Clymenura sp. 1		Clymenura sp.							Animalia	Annelida			Maldanidae	Clymenura		sp.
other material	NHM.2018.25258		Sea Lion Field Development Environmental Baseline Survey		Gardline		1							specimen fixed in 4 formalin, stored in 80% IMS															Cossura sp 1		Cossura sp.							Animalia	Annelida			Cossuridae	Cossura		sp.
other material	NHM.2018.25259		Sea Lion Field Development Environmental Baseline Survey		Gardline		1							specimen fixed in 4 formalin, stored in 80% IMS															Euphionella patagonica		Euphionella patagonica Monro, 1936							Animalia	Annelida			Polynoidae	Euphionella		patagonica
other material	NHM.2018.25260		Sea Lion Field Development Environmental Baseline Survey		Gardline		1							specimen fixed in 4 formalin, stored in 80% IMS															Ophelina cf scaphigera		Ophelina cf.scaphigera Ehlers, 1900							Animalia	Annelida			Opheliidae	Ophelina		scaphigera
other material	NHM.2018.25261		Sea Lion Field Development Environmental Baseline Survey		Gardline		1							specimen fixed in 4 formalin, stored in 80% IMS															Praxillella sp. 1		Praxillella sp.							Animalia	Annelida			Maldanidae	Praxillella		sp.
other material	NHM.2018.25262		Sea Lion Field Development Environmental Baseline Survey		Gardline		1							specimen fixed in 4 formalin, stored in 80% IMS															Aricidea (Allia) cf. ramosa		Aricidea (Allia) cf. ramosa Annenkova, 1934							Animalia	Annelida			Paraonidae	Aricidea	(Allia)	ramosa
other material	NHM.2018.25263		Sea Lion Field Development Environmental Baseline Survey		Gardline		1							specimen fixed in 4 formalin, stored in 80% IMS															Levinsenia antarctica		Levinsenia antarctica (Strelzov, 1973)							Animalia	Annelida			Paraonidae	Levinsenia		antarctica
other material	NHM.2018.25264		Sea Lion Field Development Environmental Baseline Survey		Gardline		1							specimen fixed in 4 formalin, stored in 80% IMS															Phylo cf. felix		Phylo cf. felix Kinberg, 1866							Animalia	Annelida			Orbiniidae	Phylo		felix
voucher	NHM.2018.25265		Sea Lion Field Development Environmental Baseline Survey		Gardline		1							specimen fixed in 4 formalin, stored in 80% IMS															Praxillella sp. 1		Praxillella sp.							Animalia	Annelida			Maldanidae	Praxillella		sp.
other material	NHM.2018.25266		Sea Lion Field Development Environmental Baseline Survey		Gardline		1							specimen fixed in 4 formalin, stored in 80% IMS															Schistomeringos sp 1		Schistomeringos sp.							Animalia	Annelida			Dorvilleidae	Schistomeringos		sp.
other material	NHM.2018.25267		Sea Lion Field Development Environmental Baseline Survey		Gardline		1							specimen fixed in 4 formalin, stored in 80% IMS															Sternaspis sp. 1		Sternaspis sp.							Animalia	Annelida			Sternaspidae	Sternaspis		sp.
other material	NHM.2018.21471		Sea Lion Field Development Environmental Baseline Survey		Gardline		1							specimen fixed in 4 formalin, stored in 80% IMS															Aricidea (Allia) cf. ramosa		Aricidea (Allia) cf. ramosa Annenkova, 1934							Animalia	Annelida			Paraonidae	Aricidea	(Allia)	ramosa
other material	NHM.2018.21472		Sea Lion Field Development Environmental Baseline Survey		Gardline		1							specimen fixed in 4 formalin, stored in 80% IMS															Cossura sp 1		Cossura sp.							Animalia	Annelida			Cossuridae	Cossura		sp.
other material	NHM.2018.21473		Sea Lion Field Development Environmental Baseline Survey		Gardline		1							specimen fixed in 4 formalin, stored in 80% IMS															Levinsenia acutibranchiata		Levinsenia acutibranchiata (Strelzov, 1973)							Animalia	Annelida			Paraonidae	Levinsenia		acutibranchiata
other material	NHM.2018.21474		Sea Lion Field Development Environmental Baseline Survey		Gardline		1							specimen fixed in 4 formalin, stored in 80% IMS															Laonice sp. 1		Laonice sp.							Animalia	Annelida			Spionidae	Laonice		sp.
other material	NHM.2018.21475		Sea Lion Field Development Environmental Baseline Survey		Gardline		1							specimen fixed in 4 formalin, stored in 80% IMS															Spiophanes algidus		Spiophanes algidus Meißner, 2005							Animalia	Annelida			Spionidae	Spiophanes		algidus
other material	NHM.2018.21476		Sea Lion Field Development Environmental Baseline Survey		Gardline		1							specimen fixed in 4 formalin, stored in 80% IMS															Euchone undulocincta		Euchone undulocincta Hartmann-Schröder & Rosenfeldt, 1989							Animalia	Annelida			Sabellidae	Euchone		undulocincta
other material	NHM.2018.21477		Sea Lion Field Development Environmental Baseline Survey		Gardline		1							specimen fixed in 4 formalin, stored in 80% IMS															Ophelina cf. cylindricaudata		Ophelina cf. cylindricaudata Hansen 1878							Animalia	Annelida			Opheliidae	Ophelina		cylindricaudata
other material	NHM.2018.21478		Sea Lion Field Development Environmental Baseline Survey		Gardline		1							specimen fixed in 4 formalin, stored in 80% IMS															Sternaspis sp. 1		Sternaspis sp.							Animalia	Annelida			Sternaspidae	Sternaspis		sp.
other material	NHM.2018.21479		Sea Lion Field Development Environmental Baseline Survey		Gardline		1							specimen fixed in 4 formalin, stored in 80% IMS															Aricidea (Acmira) assimilis		Aricidea (Acmira) assimilis Tebble, 1959							Animalia	Annelida			Paraonidae	Aricidea	(Acmira)	assimilis
other material	NHM.2018.21480		Sea Lion Field Development Environmental Baseline Survey		Gardline		1							specimen fixed in 4 formalin, stored in 80% IMS															Leitoscoloplos sp. 1		Leitoscoloplos olei Neal and Paterson in Neal et al. 2020							Animalia	Annelida			Orbiniidae	Leitoscoloplos		olei
other material	NHM.2018.21481		Sea Lion Field Development Environmental Baseline Survey		Gardline		1							specimen fixed in 4 formalin, stored in 80% IMS															Nichomache cf. lumbricalis		Nichomache cf. lumbricalis (Fabricius, 1780)							Animalia	Annelida			Maldanidae	Nichomache		lumbricalis
other material	NHM.2018.21482		Sea Lion Field Development Environmental Baseline Survey		Gardline		1							specimen fixed in 4 formalin, stored in 80% IMS															Opheliidae indet.		Opheliidae indet.							Animalia	Annelida			Opheliidae
other material	NHM.2018.21483		Sea Lion Field Development Environmental Baseline Survey		Gardline		1							specimen fixed in 4 formalin, stored in 80% IMS															Sternaspis sp. 1		Sternaspis sp.							Animalia	Annelida			Sternaspidae	Sternaspis		sp.
other material	NHM.2018.21484		Sea Lion Field Development Environmental Baseline Survey		Gardline		1							specimen fixed in 4 formalin, stored in 80% IMS															Apistobranchus sp. 1		Apistobranchus jasoni Neal and Paterson in Neal et al. 2020							Animalia	Annelida			Apistobranchidae	Apistobranchus		jasoni
other material	NHM.2018.21485		Sea Lion Field Development Environmental Baseline Survey		Gardline		1							specimen fixed in 4 formalin, stored in 80% IMS															Aricidea (Acmira) simplex		Aricidea (Acmira) simplex Day, 1963							Animalia	Annelida			Paraonidae	Aricidea	(Acmira)	simplex
other material	NHM.2018.21486		Sea Lion Field Development Environmental Baseline Survey		Gardline		1							specimen fixed in 4 formalin, stored in 80% IMS															Cirrophorus cf. furcatus		Cirrophorus cf. furcatus (Hartman, 1957)							Animalia	Annelida			Paraonidae	Cirrophorus		furcatus
other material	NHM.2018.21487		Sea Lion Field Development Environmental Baseline Survey		Gardline		1							specimen fixed in 4 formalin, stored in 80% IMS															Levinsenia antarctica		Levinsenia antarctica (Strelzov, 1973)							Animalia	Annelida			Paraonidae	Levinsenia		antarctica
other material	NHM.2018.21488		Sea Lion Field Development Environmental Baseline Survey		Gardline		1							specimen fixed in 4 formalin, stored in 80% IMS															Leitoscoloplos sp. 1		Leitoscoloplos olei Neal and Paterson in Neal et al. 2020							Animalia	Annelida			Orbiniidae	Leitoscoloplos		olei
other material	NHM.2018.21489		Sea Lion Field Development Environmental Baseline Survey		Gardline		1							specimen fixed in 4 formalin, stored in 80% IMS															Neomediomastus sp. 1		Neomediomastus sp.							Animalia	Annelida			Capitellidae	Neomediomastus		sp.
other material	NHM.2018.21490		Sea Lion Field Development Environmental Baseline Survey		Gardline		1							specimen fixed in 4 formalin, stored in 80% IMS															Aurospio foodbancsia		Aurospio foodbancsia Mincks, Dyal, Paterson, Smith & Glover, 2009							Animalia	Annelida			Spionidae	Aurospio		foodbancsia
other material	NHM.2018.21491		Sea Lion Field Development Environmental Baseline Survey		Gardline		1							specimen fixed in 4 formalin, stored in 80% IMS															Euchone undulocincta		Euchone undulocincta Hartmann-Schröder & Rosenfeldt, 1989							Animalia	Annelida			Sabellidae	Euchone		undulocincta
other material	NHM.2018.21492		Sea Lion Field Development Environmental Baseline Survey		Gardline		1							specimen fixed in 4 formalin, stored in 80% IMS															Jasmineira sp. 2		Jasmineira sp.							Animalia	Annelida			Sabellidae	Jasmineira		sp.
other material	NHM.2018.21493		Sea Lion Field Development Environmental Baseline Survey		Gardline		1							specimen fixed in 4 formalin, stored in 80% IMS															Levinsenia acutibranchiata		Levinsenia acutibranchiata (Strelzov, 1973)							Animalia	Annelida			Paraonidae	Levinsenia		acutibranchiata
other material	NHM.2018.21494		Sea Lion Field Development Environmental Baseline Survey		Gardline		1							specimen fixed in 4 formalin, stored in 80% IMS															Neoleanira magellanica		Neoleanira magellanica (McIntosh, 1885)							Animalia	Annelida			Sigalionidae	Neoleanira		magellanica
other material	NHM.2018.21495		Sea Lion Field Development Environmental Baseline Survey		Gardline		1							specimen fixed in 4 formalin, stored in 80% IMS															Ophelina cf farallonensis		Ophelina cf.farallonensis Blake, 2000							Animalia	Annelida			Opheliidae	Ophelina		farallonensis
other material	NHM.2018.21496		Sea Lion Field Development Environmental Baseline Survey		Gardline		1							specimen fixed in 4 formalin, stored in 80% IMS															Aricidea (Allia) cf. ramosa		Aricidea (Allia) cf. ramosa Annenkova, 1934							Animalia	Annelida			Paraonidae	Aricidea	(Allia)	ramosa
other material	NHM.2018.21497		Sea Lion Field Development Environmental Baseline Survey		Gardline		1							specimen fixed in 4 formalin, stored in 80% IMS															Jasmineira cf. regularis		Jasmineira cf. regularis Hartman, 1978							Animalia	Annelida			Sabellidae	Jasmineira		regularis
other material	NHM.2018.21498		Sea Lion Field Development Environmental Baseline Survey		Gardline		1							specimen fixed in 4 formalin, stored in 80% IMS															Levinsenia acutibranchiata		Levinsenia acutibranchiata (Strelzov, 1973)							Animalia	Annelida			Paraonidae	Levinsenia		acutibranchiata
other material	NHM.2018.21499		Sea Lion Field Development Environmental Baseline Survey		Gardline		1							specimen fixed in 4 formalin, stored in 80% IMS															Levinsenia antarctica		Levinsenia antarctica (Strelzov, 1973)							Animalia	Annelida			Paraonidae	Levinsenia		antarctica
other material	NHM.2018.21500		Sea Lion Field Development Environmental Baseline Survey		Gardline		1							specimen fixed in 4 formalin, stored in 80% IMS															Clymenura sp. 1		Clymenura sp.							Animalia	Annelida			Maldanidae	Clymenura		sp.
other material	NHM.2018.21501		Sea Lion Field Development Environmental Baseline Survey		Gardline		1							specimen fixed in 4 formalin, stored in 80% IMS															Levinsenia acutibranchiata		Levinsenia acutibranchiata (Strelzov, 1973)							Animalia	Annelida			Paraonidae	Levinsenia		acutibranchiata
other material	NHM.2018.21502		Sea Lion Field Development Environmental Baseline Survey		Gardline		1							specimen fixed in 4 formalin, stored in 80% IMS															Ophelina cf scaphigera		Ophelina cf.scaphigera Ehlers, 1900							Animalia	Annelida			Opheliidae	Ophelina		scaphigera
other material	NHM.2018.21503		Sea Lion Field Development Environmental Baseline Survey		Gardline		1							specimen fixed in 4 formalin, stored in 80% IMS															Spiophanes algidus		Spiophanes algidus Meißner, 2005							Animalia	Annelida			Spionidae	Spiophanes		algidus
other material	NHM.2018.21504		Sea Lion Field Development Environmental Baseline Survey		Gardline		1							specimen fixed in 4 formalin, stored in 80% IMS															Aricidea (Acmira) simplex		Aricidea (Acmira) simplex Day, 1963							Animalia	Annelida			Paraonidae	Aricidea	(Acmira)	simplex
other material	NHM.2018.21505		Sea Lion Field Development Environmental Baseline Survey		Gardline		1							specimen fixed in 4 formalin, stored in 80% IMS															Aricidea (Allia) cf. ramosa		Aricidea (Allia) cf. ramosa Annenkova, 1934							Animalia	Annelida			Paraonidae	Aricidea	(Allia)	ramosa
other material	NHM.2018.21506		Sea Lion Field Development Environmental Baseline Survey		Gardline		1							specimen fixed in 4 formalin, stored in 80% IMS															Axiothella sp. 1		Axiothella sp.							Animalia	Annelida			Maldanidae	Axiothella		sp.
other material	NHM.2018.21507		Sea Lion Field Development Environmental Baseline Survey		Gardline		1							specimen fixed in 4 formalin, stored in 80% IMS															Clymenura sp. 1		Clymenura sp.							Animalia	Annelida			Maldanidae	Clymenura		sp.
other material	NHM.2018.21508		Sea Lion Field Development Environmental Baseline Survey		Gardline		1							specimen fixed in 4 formalin, stored in 80% IMS															Euchone undulocincta		Euchone undulocincta Hartmann-Schröder & Rosenfeldt, 1989							Animalia	Annelida			Sabellidae	Euchone		undulocincta
other material	NHM.2018.21509		Sea Lion Field Development Environmental Baseline Survey		Gardline		1							specimen fixed in 4 formalin, stored in 80% IMS															Jasmineira cf. regularis		Jasmineira cf. regularis Hartman, 1978							Animalia	Annelida			Sabellidae	Jasmineira		regularis
other material	NHM.2018.21510		Sea Lion Field Development Environmental Baseline Survey		Gardline		1							specimen fixed in 4 formalin, stored in 80% IMS															Levinsenia acutibranchiata		Levinsenia acutibranchiata (Strelzov, 1973)							Animalia	Annelida			Paraonidae	Levinsenia		acutibranchiata
other material	NHM.2018.21511		Sea Lion Field Development Environmental Baseline Survey		Gardline		1							specimen fixed in 4 formalin, stored in 80% IMS															Levinsenia antarctica		Levinsenia antarctica (Strelzov, 1973)							Animalia	Annelida			Paraonidae	Levinsenia		antarctica
other material	NHM.2018.21512		Sea Lion Field Development Environmental Baseline Survey		Gardline		1							specimen fixed in 4 formalin, stored in 80% IMS															Aricidea (Acmira) simplex		Aricidea (Acmira) simplex Day, 1963							Animalia	Annelida			Paraonidae	Aricidea	(Acmira)	simplex
other material	NHM.2018.21513		Sea Lion Field Development Environmental Baseline Survey		Gardline		1							specimen fixed in 4 formalin, stored in 80% IMS															Aricidea (Aedicira) antarctica		Aricidea (Aedicira) antarctica Hartmann-Schröder & Rosenfeldt, 1990							Animalia	Annelida			Paraonidae	Aricidea	(Aedicira)	antarctica
other material	NHM.2018.21514		Sea Lion Field Development Environmental Baseline Survey		Gardline		1							specimen fixed in 4 formalin, stored in 80% IMS															Euphionella patagonica		Euphionella patagonica Monro, 1936							Animalia	Annelida			Polynoidae	Euphionella		patagonica
other material	NHM.2018.21515		Sea Lion Field Development Environmental Baseline Survey		Gardline		1							specimen fixed in 4 formalin, stored in 80% IMS															Phylo cf. felix juv.		Phylo cf. felix juv. Kinberg, 1866							Animalia	Annelida			Orbiniidae	Phylo		felix juv.
other material	NHM.2018.21516		Sea Lion Field Development Environmental Baseline Survey		Gardline		1							specimen fixed in 4 formalin, stored in 80% IMS															Sternaspis sp. 1		Sternaspis sp.							Animalia	Annelida			Sternaspidae	Sternaspis		sp.
other material	NHM.2018.21517		Sea Lion Field Development Environmental Baseline Survey		Gardline		1							specimen fixed in 4 formalin, stored in 80% IMS															Cossura sp 1		Cossura sp.							Animalia	Annelida			Cossuridae	Cossura		sp.
other material	NHM.2018.21518		Sea Lion Field Development Environmental Baseline Survey		Gardline		1							specimen fixed in 4 formalin, stored in 80% IMS															Euchone undulocincta		Euchone undulocincta Hartmann-Schröder & Rosenfeldt, 1989							Animalia	Annelida			Sabellidae	Euchone		undulocincta
other material	NHM.2018.21519		Sea Lion Field Development Environmental Baseline Survey		Gardline		1							specimen fixed in 4 formalin, stored in 80% IMS															Harmothoe anderssoni		Harmothoe anderssoni Bergström, 1916							Animalia	Annelida			Polynoidae	Harmothoe		anderssoni
other material	NHM.2018.21520		Sea Lion Field Development Environmental Baseline Survey		Gardline		1							specimen fixed in 4 formalin, stored in 80% IMS															Levinsenia antarctica		Levinsenia antarctica (Strelzov, 1973)							Animalia	Annelida			Paraonidae	Levinsenia		antarctica
other material	NHM.2018.21521		Sea Lion Field Development Environmental Baseline Survey		Gardline		1							specimen fixed in 4 formalin, stored in 80% IMS															Leitoscoloplos sp. 1		Leitoscoloplos olei Neal and Paterson in Neal et al. 2020							Animalia	Annelida			Orbiniidae	Leitoscoloplos		olei
other material	NHM.2018.21522		Sea Lion Field Development Environmental Baseline Survey		Gardline		1							specimen fixed in 4 formalin, stored in 80% IMS															Notomastus sp. 1		Notomastus sp.							Animalia	Annelida			Capitellidae	Notomastus		sp.
other material	NHM.2018.21523		Sea Lion Field Development Environmental Baseline Survey		Gardline		1							specimen fixed in 4 formalin, stored in 80% IMS															Apistobranchus sp. 1		Apistobranchus jasoni Neal and Paterson in Neal et al. 2020							Animalia	Annelida			Apistobranchidae	Apistobranchus		jasoni
voucher	NHM.2018.21524		Sea Lion Field Development Environmental Baseline Survey		Gardline		1							specimen fixed in 4 formalin, stored in 80% IMS															Harmothoe anderssoni		Harmothoe anderssoni Bergström, 1916							Animalia	Annelida			Polynoidae	Harmothoe		anderssoni
other material	NHM.2018.21525		Sea Lion Field Development Environmental Baseline Survey		Gardline		1							specimen fixed in 4 formalin, stored in 80% IMS															Leitoscoloplos sp. 1		Leitoscoloplos olei Neal and Paterson in Neal et al. 2020							Animalia	Annelida			Orbiniidae	Leitoscoloplos		olei
other material	NHM.2018.21526		Sea Lion Field Development Environmental Baseline Survey		Gardline		1							specimen fixed in 4 formalin, stored in 80% IMS															Ophelina cf farallonensis		Ophelina cf.farallonensis Blake, 2000							Animalia	Annelida			Opheliidae	Ophelina		farallonensis
other material	NHM.2018.21527		Sea Lion Field Development Environmental Baseline Survey		Gardline		1							specimen fixed in 4 formalin, stored in 80% IMS															Praxillella sp. 1		Praxillella sp.							Animalia	Annelida			Maldanidae	Praxillella		sp.
other material	NHM.2018.21528		Sea Lion Field Development Environmental Baseline Survey		Gardline		1							specimen fixed in 4 formalin, stored in 80% IMS															Spiophanes algidus		Spiophanes algidus Meißner, 2005							Animalia	Annelida			Spionidae	Spiophanes		algidus
other material	NHM.2018.21529		Sea Lion Field Development Environmental Baseline Survey		Gardline		1							specimen fixed in 4 formalin, stored in 80% IMS															Aricidea (Acmira) simplex		Aricidea (Acmira) simplex Day, 1963							Animalia	Annelida			Paraonidae	Aricidea	(Acmira)	simplex
other material	NHM.2018.21530		Sea Lion Field Development Environmental Baseline Survey		Gardline		1							specimen fixed in 4 formalin, stored in 80% IMS															Levinsenia acutibranchiata		Levinsenia acutibranchiata (Strelzov, 1973)							Animalia	Annelida			Paraonidae	Levinsenia		acutibranchiata
other material	NHM.2018.21531		Sea Lion Field Development Environmental Baseline Survey		Gardline		1							specimen fixed in 4 formalin, stored in 80% IMS															Leitoscoloplos sp. 1		Leitoscoloplos olei Neal and Paterson in Neal et al. 2020							Animalia	Annelida			Orbiniidae	Leitoscoloplos		olei
other material	NHM.2018.21532		Sea Lion Field Development Environmental Baseline Survey		Gardline		1							specimen fixed in 4 formalin, stored in 80% IMS															Notomastus sp. 1		Notomastus sp.							Animalia	Annelida			Capitellidae	Notomastus		sp.
other material	NHM.2018.21533		Sea Lion Field Development Environmental Baseline Survey		Gardline		1							specimen fixed in 4 formalin, stored in 80% IMS															Ophelina cf farallonensis		Ophelina cf.farallonensis Blake, 2000							Animalia	Annelida			Opheliidae	Ophelina		farallonensis
other material	NHM.2018.21534		Sea Lion Field Development Environmental Baseline Survey		Gardline		1							specimen fixed in 4 formalin, stored in 80% IMS															Sternaspis sp. 1		Sternaspis sp.							Animalia	Annelida			Sternaspidae	Sternaspis		sp.
other material	NHM.2018.21535		Sea Lion Field Development Environmental Baseline Survey		Gardline		1							specimen fixed in 4 formalin, stored in 80% IMS															Aricidea (Allia) cf. ramosa		Aricidea (Allia) cf. ramosa Annenkova, 1934							Animalia	Annelida			Paraonidae	Aricidea	(Allia)	ramosa
other material	NHM.2018.21536		Sea Lion Field Development Environmental Baseline Survey		Gardline		1							specimen fixed in 4 formalin, stored in 80% IMS															Euchone undulocincta		Euchone undulocincta Hartmann-Schröder & Rosenfeldt, 1989							Animalia	Annelida			Sabellidae	Euchone		undulocincta
other material	NHM.2018.21537		Sea Lion Field Development Environmental Baseline Survey		Gardline		1							specimen fixed in 4 formalin, stored in 80% IMS															Ophelina cf farallonensis		Ophelina cf.farallonensis Blake, 2000							Animalia	Annelida			Opheliidae	Ophelina		farallonensis
other material	NHM.2018.21538		Sea Lion Field Development Environmental Baseline Survey		Gardline		1							specimen fixed in 4 formalin, stored in 80% IMS															Phylo cf. felix juv.		Phylo cf. felix juv. Kinberg, 1866							Animalia	Annelida			Orbiniidae	Phylo		felix juv.
other material	NHM.2018.21539		Sea Lion Field Development Environmental Baseline Survey		Gardline		1							specimen fixed in 4 formalin, stored in 80% IMS															Axiothella sp. 1		Axiothella sp.							Animalia	Annelida			Maldanidae	Axiothella		sp.
other material	NHM.2018.21540		Sea Lion Field Development Environmental Baseline Survey		Gardline		1							specimen fixed in 4 formalin, stored in 80% IMS															Levinsenia antarctica		Levinsenia antarctica (Strelzov, 1973)							Animalia	Annelida			Paraonidae	Levinsenia		antarctica
other material	NHM.2018.21541		Sea Lion Field Development Environmental Baseline Survey		Gardline		1							specimen fixed in 4 formalin, stored in 80% IMS															Laonice sp. 1		Laonice sp.							Animalia	Annelida			Spionidae	Laonice		sp.
other material	NHM.2018.21542		Sea Lion Field Development Environmental Baseline Survey		Gardline		1							specimen fixed in 4 formalin, stored in 80% IMS															Neoleanira magellanica		Neoleanira magellanica (McIntosh, 1885)							Animalia	Annelida			Sigalionidae	Neoleanira		magellanica
other material	NHM.2018.21543		Sea Lion Field Development Environmental Baseline Survey		Gardline		1							specimen fixed in 4 formalin, stored in 80% IMS															Austrolaenilla cf. antarctica		Austrolaenilla cf. antarctica Bergström, 1916							Animalia	Annelida			Polynoidae	Austrolaenilla		antarctica
other material	NHM.2018.21544		Sea Lion Field Development Environmental Baseline Survey		Gardline		1							specimen fixed in 4 formalin, stored in 80% IMS															Cossura sp 1		Cossura sp.							Animalia	Annelida			Cossuridae	Cossura		sp.
other material	NHM.2018.21545		Sea Lion Field Development Environmental Baseline Survey		Gardline		1							specimen fixed in 4 formalin, stored in 80% IMS															Euchone undulocincta		Euchone undulocincta Hartmann-Schröder & Rosenfeldt, 1989							Animalia	Annelida			Sabellidae	Euchone		undulocincta
other material	NHM.2018.21546		Sea Lion Field Development Environmental Baseline Survey		Gardline		1							specimen fixed in 4 formalin, stored in 80% IMS															Eucranta mollis		Eucranta mollis (McIntosh, 1876)							Animalia	Annelida			Polynoidae	Eucranta		mollis
other material	NHM.2018.21547		Sea Lion Field Development Environmental Baseline Survey		Gardline		1							specimen fixed in 4 formalin, stored in 80% IMS															Harmothoe anderssoni		Harmothoe anderssoni Bergström, 1916							Animalia	Annelida			Polynoidae	Harmothoe		anderssoni
other material	NHM.2018.21548		Sea Lion Field Development Environmental Baseline Survey		Gardline		1							specimen fixed in 4 formalin, stored in 80% IMS															Laonice sp. 1		Laonice sp.							Animalia	Annelida			Spionidae	Laonice		sp.
other material	NHM.2018.21549		Sea Lion Field Development Environmental Baseline Survey		Gardline		1							specimen fixed in 4 formalin, stored in 80% IMS															Nichomache cf. lumbricalis		Nichomache cf. lumbricalis (Fabricius, 1780)							Animalia	Annelida			Maldanidae	Nichomache		lumbricalis
other material	NHM.2018.21550		Sea Lion Field Development Environmental Baseline Survey		Gardline		1							specimen fixed in 4 formalin, stored in 80% IMS															Polynoidae indet. juv.		Polynoidae indet. juv.							Animalia	Annelida			Polynoidae			indet. juv.
other material	NHM.2018.21551		Sea Lion Field Development Environmental Baseline Survey		Gardline		1							specimen fixed in 4 formalin, stored in 80% IMS															Clymenura sp. 3		Clymenura sp.							Animalia	Annelida			Maldanidae	Clymenura		sp.
other material	NHM.2018.21552		Sea Lion Field Development Environmental Baseline Survey		Gardline		1							specimen fixed in 4 formalin, stored in 80% IMS															Cossura sp 1		Cossura sp.							Animalia	Annelida			Cossuridae	Cossura		sp.
other material	NHM.2018.21553		Sea Lion Field Development Environmental Baseline Survey		Gardline		1							specimen fixed in 4 formalin, stored in 80% IMS															Levinsenia acutibranchiata		Levinsenia acutibranchiata (Strelzov, 1973)							Animalia	Annelida			Paraonidae	Levinsenia		acutibranchiata
other material	NHM.2018.21554		Sea Lion Field Development Environmental Baseline Survey		Gardline		1							specimen fixed in 4 formalin, stored in 80% IMS															Neomediomastus sp. 1		Neomediomastus sp.							Animalia	Annelida			Capitellidae	Neomediomastus		sp.
other material	NHM.2018.21555		Sea Lion Field Development Environmental Baseline Survey		Gardline		1							specimen fixed in 4 formalin, stored in 80% IMS															Nichomache cf. lumbricalis		Nichomache cf. lumbricalis (Fabricius, 1780)							Animalia	Annelida			Maldanidae	Nichomache		lumbricalis
other material	NHM.2018.21556		Sea Lion Field Development Environmental Baseline Survey		Gardline		1							specimen fixed in 4 formalin, stored in 80% IMS															Sternaspis sp. 1		Sternaspis sp.							Animalia	Annelida			Sternaspidae	Sternaspis		sp.
other material	NHM.2018.21557		Sea Lion Field Development Environmental Baseline Survey		Gardline		1							specimen fixed in 4 formalin, stored in 80% IMS															Clymenura sp. 1		Clymenura sp.							Animalia	Annelida			Maldanidae	Clymenura		sp.
other material	NHM.2018.21558		Sea Lion Field Development Environmental Baseline Survey		Gardline		1							specimen fixed in 4 formalin, stored in 80% IMS															Cossura sp 1		Cossura sp.							Animalia	Annelida			Cossuridae	Cossura		sp.
other material	NHM.2018.21559		Sea Lion Field Development Environmental Baseline Survey		Gardline		1							specimen fixed in 4 formalin, stored in 80% IMS															Euchone undulocincta		Euchone undulocincta Hartmann-Schröder & Rosenfeldt, 1989							Animalia	Annelida			Sabellidae	Euchone		undulocincta
other material	NHM.2018.21560		Sea Lion Field Development Environmental Baseline Survey		Gardline		1							specimen fixed in 4 formalin, stored in 80% IMS															Levinsenia acutibranchiata		Levinsenia acutibranchiata (Strelzov, 1973)							Animalia	Annelida			Paraonidae	Levinsenia		acutibranchiata
other material	NHM.2018.21561		Sea Lion Field Development Environmental Baseline Survey		Gardline		1							specimen fixed in 4 formalin, stored in 80% IMS															Notomastus sp. 1		Notomastus sp.							Animalia	Annelida			Capitellidae	Notomastus		sp.
other material	NHM.2018.21562		Sea Lion Field Development Environmental Baseline Survey		Gardline		1							specimen fixed in 4 formalin, stored in 80% IMS															Ophelina cf. cylindricaudata		Ophelina cf. cylindricaudata Hansen 1878							Animalia	Annelida			Opheliidae	Ophelina		cylindricaudata
other material	NHM.2018.21563		Sea Lion Field Development Environmental Baseline Survey		Gardline		1							specimen fixed in 4 formalin, stored in 80% IMS															Ophelina cf farallonensis		Ophelina cf.farallonensis Blake, 2000							Animalia	Annelida			Opheliidae	Ophelina		farallonensis
other material	NHM.2018.21564		Sea Lion Field Development Environmental Baseline Survey		Gardline		1							specimen fixed in 4 formalin, stored in 80% IMS															Phylo cf. felix juv.		Phylo cf. felix juv. Kinberg, 1866							Animalia	Annelida			Orbiniidae	Phylo		felix juv.
other material	NHM.2018.21565		Sea Lion Field Development Environmental Baseline Survey		Gardline		1							specimen fixed in 4 formalin, stored in 80% IMS															Levinsenia acutibranchiata		Levinsenia acutibranchiata (Strelzov, 1973)							Animalia	Annelida			Paraonidae	Levinsenia		acutibranchiata
other material	NHM.2018.21566		Sea Lion Field Development Environmental Baseline Survey		Gardline		1							specimen fixed in 4 formalin, stored in 80% IMS															Leitoscoloplos sp. 1		Leitoscoloplos olei Neal and Paterson in Neal et al. 2020							Animalia	Annelida			Orbiniidae	Leitoscoloplos		olei
other material	NHM.2018.21567		Sea Lion Field Development Environmental Baseline Survey		Gardline		1							specimen fixed in 4 formalin, stored in 80% IMS															Praxillella sp. 1		Praxillella sp.							Animalia	Annelida			Maldanidae	Praxillella		sp.
other material	NHM.2018.21568		Sea Lion Field Development Environmental Baseline Survey		Gardline		1							specimen fixed in 4 formalin, stored in 80% IMS															Sternaspis sp. 1		Sternaspis sp.							Animalia	Annelida			Sternaspidae	Sternaspis		sp.
other material	NHM.2018.21569		Sea Lion Field Development Environmental Baseline Survey		Gardline		1							specimen fixed in 4 formalin, stored in 80% IMS															Fabricinuda sp. 1		Fabricinuda sp.							Animalia	Annelida			Fabriciidae	Fabricinuda		sp.
other material	NHM.2018.21570		Sea Lion Field Development Environmental Baseline Survey		Gardline		1							specimen fixed in 4 formalin, stored in 80% IMS															Levinsenia acutibranchiata		Levinsenia acutibranchiata (Strelzov, 1973)							Animalia	Annelida			Paraonidae	Levinsenia		acutibranchiata
other material	NHM.2018.21571		Sea Lion Field Development Environmental Baseline Survey		Gardline		1							specimen fixed in 4 formalin, stored in 80% IMS															Leitoscoloplos sp. 1		Leitoscoloplos olei Neal and Paterson in Neal et al. 2020							Animalia	Annelida			Orbiniidae	Leitoscoloplos		olei
other material	NHM.2018.21572		Sea Lion Field Development Environmental Baseline Survey		Gardline		1							specimen fixed in 4 formalin, stored in 80% IMS															Phylo cf. felix juv.		Phylo cf. felix juv. Kinberg, 1866							Animalia	Annelida			Orbiniidae	Phylo		felix juv.
other material	NHM.2018.21573		Sea Lion Field Development Environmental Baseline Survey		Gardline		1							specimen fixed in 4 formalin, stored in 80% IMS															Apistobranchus sp. 1		Apistobranchus jasoni Neal and Paterson in Neal et al. 2020							Animalia	Annelida			Apistobranchidae	Apistobranchus		jasoni
other material	NHM.2018.21574		Sea Lion Field Development Environmental Baseline Survey		Gardline		1							specimen fixed in 4 formalin, stored in 80% IMS															Axiothella sp. 1		Axiothella sp.							Animalia	Annelida			Maldanidae	Axiothella		sp.
other material	NHM.2018.21575		Sea Lion Field Development Environmental Baseline Survey		Gardline		1							specimen fixed in 4 formalin, stored in 80% IMS															Neoleanira magellanica		Neoleanira magellanica (McIntosh, 1885)							Animalia	Annelida			Sigalionidae	Neoleanira		magellanica
[truncated: 2,333 more rows]
[truncated: 107 more columns]
